# Supplementary material for: Cytotoxic KLRG1+ IL-7R- effector CD8+ T cells distinguish kidney transplant recipients controlling cytomegalovirus reactivation
Source: Front Immunol. 2025 Feb 14;16:1542531. doi: 10.3389/fimmu.2025.1542531 (PMC11868092; doi:10.3389/fimmu.2025.1542531)
Supplement: Supplementary file 2 [file DataSheet2.xlsx]

## Sheet: Module 1
status	p_value	morans_test_statistic	morans_I	gene_short_name	q_value	zscore
OK	0	289.694	0.655085	B2M	0	12.159
OK	0	272.651	0.616469	S100A4	0	11.4234
OK	0	268.288	0.606617	SH3BGRL3	0	11.2357
OK	0	260.167	0.588275	TMSB4X	0	10.8863
OK	0	247.689	0.56001	PFN1	0	10.3478
OK	0	246.764	0.55792	ACTB	0	10.308
OK	0	214.185	0.484241	S100A6	0	8.90437
OK	0	211.825	0.478926	CD52	0	8.80313
OK	0	204.647	0.46235	GAPDH	0	8.48734
OK	0	193.64	0.437841	TMSB10	0	8.02044
OK	0	193.605	0.437735	CFL1	0	8.01841
OK	0	192.121	0.434348	MYL6	0	7.95389
OK	0	191.974	0.433836	LGALS1	0	7.94414
OK	0	185.019	0.418325	IL32	0	7.64865
OK	0	182.731	0.413139	CD99	0	7.54985
OK	0	176.556	0.399187	HCST	0	7.28406
OK	0	161.963	0.366077	CLIC1	0	6.65331
OK	0	157.812	0.356662	ACTG1	0	6.47394
OK	0	144.192	0.326002	CD3D	0	5.88985
OK	0	136.626	0.308849	IFITM2	0	5.56308
OK	0	136.569	0.308641	CORO1A	0	5.55911
OK	0	134.799	0.304635	COTL1	0	5.4828
OK	0	133.723	0.302326	CALM1	0	5.43882
OK	0	128.453	0.290321	HOPX	0	5.21011
OK	0	120.537	0.272448	S100A10	0	4.86963
OK	0	119.61	0.270055	CRIP1	0	4.82403
OK	0	118.868	0.268647	ANXA1	0	4.79721
OK	0	116.718	0.263844	ARHGDIB	0	4.70572
OK	0	116.671	0.263732	MYL12A	0	4.70358
OK	0	114.283	0.257937	HLA-DRA	0	4.59318
OK	0	113.956	0.257618	UBB	0	4.58712
OK	0	113.123	0.255615	DBI	0	4.54895
OK	0	110.267	0.249279	SERF2	0	4.42825
OK	0	109.487	0.247494	EMP3	0	4.39424
OK	0	107.773	0.24361	ARPC3	0	4.32025
OK	0	107.905	0.243607	PPP1CA	0	4.32018
OK	0	103.962	0.234372	HMGB2	0	4.14426
OK	0	103.167	0.233207	MYL12B	0	4.12207
OK	0	103.214	0.233196	ARPC1B	0	4.12186
OK	0	101.152	0.228676	ATP5F1E	0	4.03575
OK	0	96.7891	0.218743	LY6E	0	3.84652
OK	0	94.8228	0.214186	PSME1	0	3.75971
OK	0	93.5437	0.211249	PSME2	0	3.70377
OK	0	92.6633	0.209498	FTL	0	3.6704
OK	0	92.5557	0.209207	SUB1	0	3.66486
OK	0	92.2001	0.208214	PSMB9	0	3.64593
OK	0	92.2311	0.208204	S100A11	0	3.64575
OK	0	91.6847	0.207246	H3F3A	0	3.6275
OK	0	90.3041	0.20415	PPDPF	0	3.56851
OK	0	87.6887	0.19819	PLAAT4	0	3.45498
OK	0	86.8311	0.194792	FABP5	0	3.39025
OK	0	85.2699	0.192757	PTMA	0	3.35149
OK	0	84.3839	0.190716	LIME1	0	3.3126
OK	0	83.6601	0.188973	HMGB1	0	3.27938
OK	0	83.6318	0.188971	UCP2	0	3.27936
OK	0	83.1004	0.186724	STMN1	0	3.23654
OK	0	82.3053	0.185923	RAC2	0	3.22129
OK	0	81.7908	0.18398	TUBA1B	0	3.18428
OK	0	79.7715	0.180311	SRP14	0	3.11437
OK	0	77.7967	0.175837	OAZ1	0	3.02914
OK	0	75.4803	0.17063	CD3E	0	2.92994
OK	0	75.3413	0.170035	PTMS	0	2.91861
OK	0	74.9004	0.169093	ANXA2	0	2.90067
OK	0	73.3232	0.165742	IFITM1	0	2.83684
OK	0	73.3678	0.165739	COX8A	0	2.83677
OK	0	72.0599	0.16273	ISG15	0	2.77944
OK	0	71.2398	0.160997	PPIB	0	2.74644
OK	0	70.8844	0.16011	GSTP1	0	2.72954
OK	0	69.678	0.157335	APOBEC3G	0	2.67668
OK	0	68.5915	0.155001	PPIA	0	2.63221
OK	0	67.9907	0.153277	TXN	0	2.59936
OK	0	66.921	0.151209	ATP5MG	0	2.55996
OK	0	66.6498	0.150637	TRAC	0	2.54907
OK	0	66.6489	0.15054	PPP1R18	0	2.54722
OK	0	66.2338	0.149666	YWHAQ	0	2.53058
OK	0	66.1568	0.149405	PSMB10	0	2.5256
OK	0	64.0958	0.144873	TMA7	0	2.43926
OK	0	64.0267	0.144607	ARPC4	0	2.43419
OK	0	63.8684	0.144347	GUK1	0	2.42925
OK	0	63.7373	0.143818	JPT1	0	2.41916
OK	0	62.9158	0.142156	ELOB	0	2.3875
OK	0	62.0906	0.139854	H2AFZ	0	2.34365
OK	0	61.2085	0.13827	IDH2	0	2.31347
OK	0	63.5757	0.137898	MKI67	0	2.3064
OK	0	60.0283	0.134749	TUBB	0	2.24641
OK	0	59.6189	0.134723	CHCHD2	0	2.2459
OK	0	57.5874	0.130152	RHOA	0	2.15882
OK	0	57.5708	0.1293	MT1E	0	2.14259
OK	0	56.5683	0.127834	GMFG	0	2.11466
OK	0	56.4947	0.127577	BLOC1S1	0	2.10976
OK	0	56.5048	0.127392	HLA-DQA1	0	2.10624
OK	0	56.361	0.127286	NDUFA13	0	2.10423
OK	0	56.0473	0.126556	PARK7	0	2.09031
OK	0	55.9037	0.126139	PSMB3	0	2.08238
OK	0	53.8147	0.121474	PSMA7	0	1.99351
OK	0	53.478	0.120834	COX6C	0	1.98131
OK	0	52.8186	0.11931	COX6A1	0	1.95227
OK	0	52.9134	0.119161	TIGIT	0	1.94945
OK	0	52.7049	0.119112	UQCR11	0	1.94851
OK	0	52.5863	0.118819	COX6B1	0	1.94292
OK	0	52.4977	0.118434	ENO1	0	1.93559
OK	0	52.4346	0.11841	DSTN	0	1.93514
OK	0	52.1946	0.117959	YBX1	0	1.92655
OK	0	51.3956	0.116067	PSMB8	0	1.89051
OK	0	51.0224	0.115193	ANXA5	0	1.87386
OK	0	50.345	0.113657	RHOC	0	1.84458
OK	0	50.2705	0.113562	NME2	0	1.84278
OK	0	50.0362	0.11309	CD8B	0	1.83379
OK	0	49.028	0.11068	TRAPPC1	0	1.78787
OK	0	48.9798	0.110415	ATP5MC3	0	1.78282
OK	0	48.8177	0.110292	GNAI2	0	1.78049
OK	0	48.6249	0.109876	MIF	0	1.77256
OK	0	48.4953	0.109578	ATP5MC2	0	1.76688
OK	0	47.888	0.108095	NDUFB7	0	1.73862
OK	0	47.8369	0.107999	LDHA	0	1.7368
OK	0	46.7172	0.105221	ARPC5	0	1.68388
OK	0	45.6747	0.103065	POMP	0	1.6428
OK	0	45.5896	0.102952	UBE2L6	0	1.64066
OK	0	45.2027	0.102159	OST4	0	1.62554
OK	0	45.1425	0.102013	EIF3K	0	1.62277
OK	0	45.2684	0.101247	PCNA	0	1.60817
OK	0	44.374	0.100272	RNASEK	0	1.58959
OK	0	43.853	0.0990263	NDUFB10	0	1.56587
OK	0	43.6039	0.0984882	UBL5	0	1.55561
OK	0	43.608	0.0983651	DYNLL1	0	1.55327
OK	0	43.8668	0.09812	PTTG1	0	1.5486
OK	0	43.1335	0.0974055	COPE	0	1.53499
OK	0	42.8354	0.0968067	TLE5	0	1.52358
OK	0	42.5358	0.0961115	CAPZB	0	1.51034
OK	0	42.4402	0.0959025	NDUFA1	0	1.50636
OK	0	42.4503	0.0958043	PRELID1	0	1.50449
OK	0	42.125	0.0951467	CARD16	0	1.49196
OK	0	41.9158	0.0946442	PSMD8	0	1.48238
OK	0	41.9322	0.0945521	PYCARD	0	1.48063
OK	0	41.7641	0.0943637	TAGLN2	0	1.47704
OK	0	41.5558	0.093883	SCP2	0	1.46788
OK	0	41.2287	0.0929361	COX5A	0	1.44984
OK	0	40.962	0.0925495	NEDD8	0	1.44248
OK	0	40.7843	0.0920599	SEC61B	0	1.43315
OK	0	40.6007	0.0916743	ATP5MF	0	1.42581
OK	0	40.6286	0.0914823	TESC	0	1.42215
OK	0	40.508	0.091473	OSTF1	0	1.42197
OK	0	40.6889	0.0911638	IKZF2	0	1.41608
OK	0	39.9733	0.0902915	PRR13	0	1.39946
OK	0	39.7678	0.08986	SSR4	0	1.39124
OK	0	39.8282	0.087872	RRM2	0	1.35337
OK	0	38.7942	0.0876149	NDUFA4	0	1.34847
OK	0	38.7428	0.0874647	PRDX1	0	1.34561
OK	0	38.0731	0.0857583	HLA-DMA	0	1.3131
OK	0	37.8307	0.0854708	CNN2	0	1.30763
OK	0	37.8294	0.0854458	COX5B	0	1.30715
OK	0	37.606	0.0849688	TRBC1	0	1.29806
OK	3.88045e-302	37.1346	0.083899	ATP5MD	9.24519e-301	1.27768
OK	1.40952e-300	37.0378	0.0836654	EID1	3.35446e-299	1.27323
OK	2.50507e-300	37.0223	0.0835814	SDF2L1	5.95515e-299	1.27163
OK	7.17517e-299	36.9317	0.0834169	ATP6V0E1	1.70007e-297	1.2685
OK	1.72713e-298	36.9079	0.083388	YWHAB	4.07876e-297	1.26795
OK	1.22288e-298	36.9172	0.083377	NDUFC2	2.89427e-297	1.26774
OK	0	39.0741	0.0833729	CDC20	0	1.26766
OK	3.75097e-305	37.321	0.0820937	TYMS	8.98645e-304	1.24329
OK	6.23462e-288	36.2437	0.0818821	MZT2B	1.44538e-286	1.23926
OK	3.92107e-289	36.3199	0.0817665	DUT	9.11978e-288	1.23706
OK	1.43106e-287	36.2208	0.0817604	ALOX5AP	3.31053e-286	1.23694
OK	9.90476e-286	36.1037	0.0815536	LCK	2.27905e-284	1.233
OK	1.83653e-285	36.0867	0.0814794	TPI1	4.21226e-284	1.23159
OK	8.85071e-285	36.0431	0.0814091	ATP5PO	2.02353e-283	1.23025
OK	5.59401e-283	35.9279	0.081065	DCTN3	1.27489e-281	1.22369
OK	2.87125e-274	35.3657	0.0798407	SLC25A5	6.4279e-273	1.20037
OK	9.65813e-272	35.201	0.0794676	IFI27L2	2.14432e-270	1.19326
OK	1.65558e-271	35.1857	0.0794321	ATP5IF1	3.67196e-270	1.19259
OK	2.74969e-269	35.0402	0.0791619	GSTK1	6.07985e-268	1.18744
OK	6.12179e-268	34.9516	0.0789731	SNRPD2	1.34529e-266	1.18384
OK	1.16164e-264	34.7351	0.0784697	DRAP1	2.54237e-263	1.17425
OK	2.87702e-263	34.6427	0.0782312	HIST1H4C	6.27115e-262	1.16971
OK	5.86987e-261	34.489	0.0777781	CISD3	1.27303e-259	1.16108
OK	2.5371e-259	34.3797	0.0775876	KRTCAP2	5.47473e-258	1.15745
OK	5.43647e-259	34.3575	0.077578	PGAM1	1.17195e-257	1.15726
OK	1.08866e-256	34.2031	0.0771769	HMGN2	2.3305e-255	1.14962
OK	3.21782e-256	34.1714	0.0770609	GLIPR2	6.87471e-255	1.14742
OK	1.13952e-250	33.7957	0.0762929	CKLF	2.3988e-249	1.13278
OK	4.08905e-249	33.6897	0.0761203	ATP5ME	8.57425e-248	1.12949
OK	5.57631e-243	33.2682	0.0750562	PLAAT3	1.15577e-241	1.10922
OK	2.75487e-240	33.0814	0.0747049	ACTR3	5.63922e-239	1.10253
OK	1.08365e-239	33.04	0.0746401	COX7A2	2.21192e-238	1.1013
OK	8.07305e-239	32.9792	0.0744896	CALM3	1.64318e-237	1.09843
OK	1.13571e-238	32.9689	0.0743781	GNG5	2.30942e-237	1.09631
OK	2.99697e-233	32.5884	0.0735611	VAMP8	6.03715e-232	1.08074
OK	1.01786e-232	32.5509	0.0734524	RAN	2.04849e-231	1.07867
OK	6.29964e-230	32.353	0.0730763	SNRPB	1.26192e-228	1.07151
OK	1.6309e-229	32.3236	0.0730043	POLR2L	3.26392e-228	1.07013
OK	6.12994e-219	31.562	0.0712882	NDUFB2	1.19564e-217	1.03744
OK	4.47473e-228	32.2211	0.0711702	NUSAP1	8.92209e-227	1.03519
OK	8.18149e-215	31.2599	0.0706246	RBM3	1.58573e-213	1.0248
OK	5.08984e-213	31.1277	0.0701585	CHMP2A	9.84737e-212	1.01592
OK	7.74795e-210	30.8916	0.0697413	PHPT1	1.483e-208	1.00797
OK	5.87741e-208	30.7513	0.0694206	BRK1	1.11603e-206	1.00186
OK	1.89433e-206	30.6383	0.0691848	NAA38	3.58125e-205	0.997371
OK	8.09015e-204	30.4401	0.0687422	NDUFB11	1.51218e-202	0.98894
OK	2.16981e-203	30.4077	0.0687047	CCNI	4.04517e-202	0.988226
OK	6.58519e-203	30.3713	0.0686099	UQCRH	1.22449e-201	0.986419
OK	9.56311e-240	33.0438	0.0683008	MYBL2	1.95571e-238	0.98053
OK	1.04007e-200	30.2043	0.068175	ATP6V0B	1.91905e-199	0.978135
OK	2.50489e-200	30.1752	0.0679607	ATP5F1C	4.61783e-199	0.974051
OK	3.14354e-199	30.0914	0.0679543	SF3B5	5.77542e-198	0.97393
OK	2.52615e-199	30.0986	0.0678687	NDUFS6	4.64509e-198	0.972299
OK	3.66389e-198	30.0097	0.0676861	UBE2L3	6.70281e-197	0.968821
OK	1.18449e-196	29.8938	0.0675173	TSPO	2.15593e-195	0.965605
OK	8.40683e-195	29.751	0.0671979	PRDX5	1.52628e-193	0.95952
OK	1.79998e-193	29.648	0.0668375	TALDO1	3.26241e-192	0.952655
OK	1.33413e-192	29.5804	0.0667378	UQCR10	2.41196e-191	0.950755
OK	1.28048e-192	29.5818	0.0666485	DECR1	2.31692e-191	0.949055
OK	3.52592e-197	29.9343	0.066614	CENPM	6.42853e-196	0.948396
OK	2.9493e-187	29.1619	0.0658486	CIB1	5.26567e-186	0.933816
OK	5.57484e-186	29.0611	0.0656541	GABARAP	9.94503e-185	0.930109
OK	3.50204e-182	28.7589	0.0649481	NDUFA12	6.20106e-181	0.91666
OK	2.99192e-175	28.1992	0.0636835	PSMB1	5.21199e-174	0.892569
OK	5.52031e-183	28.823	0.0636275	PCLAF	9.79901e-182	0.891502
OK	7.83225e-175	28.1651	0.0636056	SEC11C	1.36329e-173	0.891085
OK	8.92352e-175	28.1605	0.0635959	NDUFB8	1.55199e-173	0.890901
OK	1.07632e-173	28.072	0.0633955	COPS9	1.8629e-172	0.887083
OK	6.01908e-173	28.0107	0.0632299	CSK	1.03928e-171	0.883927
OK	7.71228e-173	28.0019	0.0632239	VAMP5	1.33057e-171	0.883814
OK	1.92569e-171	27.8869	0.0629484	TBCB	3.317e-170	0.878565
OK	7.41898e-171	27.8385	0.0628803	SUMO2	1.27384e-169	0.877268
OK	1.22319e-170	27.8206	0.0627987	ATP5F1B	2.0952e-169	0.875713
OK	1.48496e-169	27.7308	0.0626422	APRT	2.54157e-168	0.872732
OK	1.34436e-168	27.6513	0.062462	EDF1	2.29544e-167	0.8693
OK	3.18399e-167	27.5368	0.0621653	SH3BGRL	5.4065e-166	0.863648
OK	2.09782e-182	28.7767	0.0620653	CDT1	3.71767e-181	0.861741
OK	1.1012e-164	27.324	0.0616219	COX7B	1.83511e-163	0.853296
OK	8.23263e-167	27.5023	0.0615981	MCM5	1.39572e-165	0.85284
OK	2.44343e-161	27.0409	0.0610121	ATP5PF	4.02203e-160	0.841678
OK	1.4837e-161	27.0593	0.0608726	GBP1	2.44601e-160	0.83902
OK	2.35442e-160	26.9571	0.0608316	NDUFA2	3.86075e-159	0.83824
OK	1.14414e-159	26.8985	0.0606064	ADRM1	1.8733e-158	0.833949
OK	2.96215e-160	26.9486	0.0605111	GET3	4.8536e-159	0.832135
OK	1.84769e-183	28.8609	0.0604599	GINS2	3.28251e-182	0.831158
OK	3.4009e-156	26.5999	0.0600636	BCL7C	5.50541e-155	0.823608
OK	6.32549e-155	26.49	0.0597525	PSMA5	1.02014e-153	0.817681
OK	6.81668e-152	26.2254	0.0592036	SSNA1	1.09118e-150	0.807225
OK	1.71517e-150	26.1023	0.0589519	NDUFS5	2.72125e-149	0.80243
OK	5.79505e-149	25.9673	0.0586281	PSMA6	9.12699e-148	0.796262
OK	3.91586e-147	25.8048	0.0582246	RAB5C	6.14036e-146	0.788574
OK	3.55589e-146	25.7193	0.0580519	MT1X	5.55969e-145	0.785285
OK	5.55712e-147	25.7913	0.0579434	MT1F	8.70763e-146	0.783217
OK	9.00196e-144	25.5035	0.0576115	CDC42	1.39631e-142	0.776894
OK	4.37656e-144	25.5318	0.0576048	PPM1G	6.8082e-143	0.776768
OK	2.84523e-143	25.4585	0.0574995	ARF5	4.40059e-142	0.774761
OK	9.60158e-143	25.4107	0.0574027	HSP90AB1	1.48078e-141	0.772917
OK	4.47949e-142	25.3501	0.0572394	MZT2A	6.88861e-141	0.769807
OK	6.32012e-142	25.3366	0.0571208	CDK2AP2	9.70529e-141	0.767547
OK	1.29967e-141	25.3081	0.0571014	SELENOH	1.99011e-140	0.767177
OK	8.26367e-141	25.2351	0.0570008	HSPA8	1.26357e-139	0.76526
OK	8.39989e-139	25.0515	0.0565853	RABAC1	1.27175e-137	0.757345
OK	2.92249e-134	24.6313	0.0556207	SEC61G	4.35418e-133	0.73897
OK	7.34473e-133	24.5002	0.0552413	ATP6V1F	1.08825e-131	0.731742
OK	3.45159e-132	24.4371	0.0551158	SEM1	5.10011e-131	0.729351
OK	5.81484e-130	24.2267	0.0547012	ZNHIT1	8.48139e-129	0.721452
OK	1.63365e-130	24.279	0.0546967	NASP	2.38928e-129	0.721367
OK	2.58924e-128	24.0698	0.0542314	NDUFAB1	3.76385e-127	0.712502
OK	1.74461e-127	23.9906	0.0541495	MAP2K2	2.52241e-126	0.710941
OK	4.71443e-140	25.1661	0.0539006	TK1	7.15782e-139	0.7062
OK	1.18921e-125	23.8142	0.0537925	LAPTM5	1.70906e-124	0.704141
OK	1.72646e-125	23.7986	0.0537384	BAX	2.47621e-124	0.703111
OK	3.97294e-125	23.7636	0.0536673	HIGD2A	5.6831e-124	0.701756
OK	1.65192e-124	23.7037	0.0535094	TSTD1	2.35517e-123	0.698749
OK	1.92833e-124	23.6972	0.0531445	APOBEC3H	2.74561e-123	0.691797
OK	7.01438e-123	23.5453	0.0531252	NDUFA11	9.92159e-122	0.691429
OK	8.39038e-122	23.4398	0.0529296	EIF3G	1.1829e-120	0.687703
OK	3.91466e-121	23.3742	0.052749	CSTB	5.49739e-120	0.684263
OK	2.7604e-120	23.2906	0.0525587	TMEM258	3.86636e-119	0.680637
OK	6.02128e-120	23.2572	0.0524513	BANF1	8.41728e-119	0.67859
OK	1.57971e-119	23.2157	0.052366	BST2	2.19973e-118	0.676966
OK	2.17033e-119	23.2021	0.0523018	CCDC167	3.01827e-118	0.675743
OK	8.26205e-124	23.6358	0.0516766	HIST1H1B	1.17249e-122	0.663833
OK	9.95713e-116	22.8365	0.0515153	DYNLRB1	1.36793e-114	0.66076
OK	8.29845e-131	24.3068	0.0513355	CCNB2	1.21616e-129	0.657334
OK	3.45595e-114	22.6809	0.0511972	SELENOW	4.70877e-113	0.654699
OK	4.33523e-113	22.5694	0.050961	ATP5F1D	5.86591e-112	0.6502
OK	7.62534e-111	22.3396	0.0504289	DAD1	1.02468e-109	0.640063
OK	1.12049e-123	23.6229	0.0503302	TROAP	1.58907e-122	0.638183
OK	3.65676e-117	22.9804	0.0499317	SMC2	5.05601e-116	0.630591
OK	1.01144e-108	22.1201	0.0498638	FKBP1A	1.34487e-107	0.629297
OK	4.27817e-108	22.055	0.0497088	POLR2G	5.67801e-107	0.626344
OK	8.895e-107	21.9172	0.0494684	CASP4	1.17475e-105	0.621765
OK	9.28848e-107	21.9153	0.0494147	LAMTOR1	1.22597e-105	0.620743
OK	8.63472e-107	21.9186	0.0494037	LMAN2	1.14108e-105	0.620532
OK	1.17331e-105	21.7995	0.049234	GTF3A	1.53637e-104	0.617299
OK	4.38355e-105	21.7391	0.0490573	DEK	5.71216e-104	0.613933
OK	2.29379e-106	21.8741	0.0489225	PPP1R14B	3.01826e-105	0.611365
OK	3.19977e-104	21.6476	0.0488288	WDR83OS	4.14698e-103	0.60958
OK	5.29129e-104	21.6244	0.0487674	PIN1	6.82884e-103	0.608411
OK	3.35908e-106	21.8567	0.0487184	FBXO5	4.41191e-105	0.607478
OK	2.21903e-104	21.6645	0.0486206	ACAA2	2.87938e-103	0.605615
OK	9.42494e-103	21.4911	0.0485203	TOMM6	1.20983e-101	0.603704
OK	9.41875e-103	21.4912	0.0484399	AP2S1	1.20976e-101	0.602171
OK	3.08016e-102	21.4361	0.0483885	TMEM160	3.94443e-101	0.601194
OK	1.59975e-102	21.4665	0.0483537	PDCD5	2.05107e-101	0.600529
OK	1.1223e-101	21.3758	0.0481247	DENND2D	1.43125e-100	0.596168
OK	7.58526e-100	21.1782	0.0477855	NDUFA6	9.60502e-99	0.589705
OK	3.89827e-98	20.9918	0.0473077	AGTRAP	4.90166e-97	0.580603
OK	1.01001e-94	20.6148	0.046519	PSMB6	1.2481e-93	0.565578
OK	2.45963e-94	20.5717	0.0464291	H2AFV	3.03072e-93	0.563865
OK	3.15939e-94	20.5596	0.0464213	BIN1	3.88851e-93	0.563716
OK	2.88368e-94	20.564	0.0463635	PPP1R7	3.5512e-93	0.562615
OK	1.19262e-93	20.495	0.0462487	PRDX2	1.462e-92	0.560429
OK	6.99866e-93	20.4087	0.046089	LAMTOR4	8.54535e-92	0.557386
OK	3.64661e-93	20.4405	0.046075	CYC1	4.46517e-92	0.55712
OK	2.31582e-92	20.3501	0.0459566	CD7	2.82121e-91	0.554865
OK	5.28733e-92	20.3096	0.0458559	NDUFA3	6.42302e-91	0.552945
OK	6.21079e-90	20.0741	0.0453181	ATP5MPL	7.45642e-89	0.5427
OK	6.52367e-90	20.0717	0.0452967	PKM	7.82768e-89	0.542293
OK	1.24295e-89	20.0396	0.0452413	SUMO1	1.48891e-88	0.541238
OK	3.11145e-91	20.2224	0.0452093	CDCA7	3.76277e-90	0.540627
OK	4.03305e-89	19.981	0.0450897	MGST3	4.82039e-88	0.538349
OK	6.46628e-99	21.077	0.0450577	UBE2C	8.14972e-98	0.537739
OK	5.92339e-89	19.9618	0.0450334	RBX1	7.07191e-88	0.537277
OK	2.09694e-89	20.0136	0.0449774	PSMB2	2.5091e-88	0.53621
OK	1.989e-88	19.9011	0.0449082	SOD1	2.3694e-87	0.534892
OK	1.68229e-87	19.7938	0.04469	FKBP8	1.9963e-86	0.530734
OK	6.41061e-87	19.7263	0.0445241	GIMAP4	7.56543e-86	0.527574
OK	3.69863e-86	19.6375	0.0442807	MANF	4.34347e-85	0.522937
OK	6.59384e-86	19.6081	0.0442721	RAC1	7.735e-85	0.522773
OK	2.95808e-85	19.5316	0.0440525	ECH1	3.46246e-84	0.518589
OK	2.29882e-87	19.7781	0.0439753	MYL6B	2.72339e-86	0.517119
OK	2.77455e-84	19.4169	0.0438293	KRT10	3.23182e-83	0.514339
OK	8.07256e-85	19.4803	0.0438211	HNRNPAB	9.43362e-84	0.514181
OK	3.43054e-84	19.406	0.043798	RALY	3.99376e-83	0.513742
OK	8.83939e-84	19.3573	0.0436915	WAS	1.02628e-82	0.511713
OK	5.3428e-84	19.3833	0.0435826	LGALS9	6.21324e-83	0.509638
OK	2.11683e-83	19.3123	0.0433879	MCM7	2.44978e-82	0.505928
OK	1.47609e-82	19.2117	0.0433768	SAP18	1.69821e-81	0.505717
OK	2.42302e-82	19.186	0.0432872	MDH2	2.78317e-81	0.50401
OK	1.02632e-81	19.1108	0.0430298	TADA3	1.17699e-80	0.499107
OK	2.298e-81	19.0687	0.0429866	LIMS1	2.63254e-80	0.498283
OK	2.19486e-79	18.8288	0.0424797	SF3B6	2.48266e-78	0.488627
OK	1.44379e-79	18.8509	0.0424778	IFI6	1.63482e-78	0.48859
OK	2.41315e-79	18.8237	0.0424561	TEX264	2.72814e-78	0.488178
OK	7.16684e-79	18.766	0.042355	TRAPPC5	8.08534e-78	0.486252
OK	1.50146e-78	18.7266	0.042221	PSMA4	1.68945e-77	0.4837
OK	1.607e-78	18.723	0.0422061	HNRNPF	1.80726e-77	0.483415
OK	1.28229e-77	18.6121	0.0419892	OCIAD2	1.43833e-76	0.479284
OK	6.8774e-77	18.5219	0.0416651	NUDT1	7.67827e-76	0.473108
OK	1.33973e-76	18.4859	0.0416579	RANBP1	1.49033e-75	0.472973
OK	1.7937e-76	18.4702	0.0416336	COPZ1	1.99223e-75	0.472509
OK	4.88171e-76	18.4161	0.0415654	SRSF9	5.40253e-75	0.471209
OK	4.2231e-76	18.4239	0.0414522	GSTO1	4.67846e-75	0.469054
OK	1.47362e-75	18.3562	0.0414503	SET	1.62332e-74	0.469017
OK	3.30278e-75	18.3123	0.0413198	PLIN2	3.62716e-74	0.466531
OK	3.13118e-75	18.3152	0.041296	PPP4C	3.44222e-74	0.466077
OK	1.73709e-74	18.2217	0.0410881	GLRX	1.89608e-73	0.462117
OK	2.14407e-74	18.2101	0.0410588	ABRACL	2.33675e-73	0.461558
OK	5.86906e-74	18.1549	0.0409494	TWF2	6.37712e-73	0.459474
OK	5.75184e-74	18.156	0.0408772	NDUFB3	6.2529e-73	0.458099
OK	1.38293e-73	18.1078	0.0408575	SNRPC	1.49885e-72	0.457723
OK	2.60817e-73	18.0728	0.0408104	SSR2	2.82112e-72	0.456826
OK	3.0279e-73	18.0646	0.0407379	TRADD	3.27348e-72	0.455446
OK	5.92892e-73	18.0275	0.0406659	CIAO2B	6.40014e-72	0.454074
OK	4.92208e-72	17.9101	0.0404217	AP2M1	5.26572e-71	0.449422
OK	3.64103e-71	17.7983	0.040189	TRIR	3.87212e-70	0.444988
OK	3.36734e-75	18.3112	0.0401746	IFITM3	3.69617e-74	0.444715
OK	3.99334e-71	17.7931	0.0401415	RAB9A	4.2447e-70	0.444083
OK	1.22298e-70	17.7303	0.0399882	MIEN1	1.29357e-69	0.441164
OK	2.69831e-70	17.6858	0.0399266	ARL6IP4	2.84706e-69	0.43999
OK	2.92995e-70	17.6811	0.0399204	GPSM3	3.08995e-69	0.439871
OK	9.75031e-70	17.6132	0.0397559	TOMM5	1.02476e-68	0.436738
OK	1.12282e-69	17.6052	0.0397405	SCAND1	1.1795e-68	0.436444
OK	5.22911e-70	17.6485	0.0397088	NDUFB1	5.50387e-69	0.435841
OK	9.76939e-77	18.503	0.039648	ZWINT	1.08844e-75	0.434683
OK	4.06004e-69	17.5323	0.03957	SPCS1	4.23812e-68	0.433196
OK	5.79241e-69	17.5121	0.0395122	NOP10	6.04354e-68	0.432094
OK	9.42931e-69	17.4843	0.0394824	CIRBP	9.8286e-68	0.431527
OK	1.16657e-70	17.733	0.039479	GTF3C6	1.23451e-69	0.431463
OK	1.00266e-68	17.4808	0.0394308	PSENEN	1.04461e-67	0.430545
OK	1.67072e-68	17.4517	0.0393257	THOC7	1.73642e-67	0.428542
OK	3.36453e-67	17.2794	0.0389601	HNRNPR	3.47335e-66	0.421577
OK	2.25726e-66	17.1692	0.0387311	SNRPD1	2.31472e-65	0.417215
OK	2.01e-66	17.176	0.0387219	ANAPC11	2.06411e-65	0.41704
OK	2.57572e-65	17.0273	0.038424	POLR3GL	2.61757e-64	0.411364
OK	2.25294e-65	17.0351	0.0383998	TBCA	2.29497e-64	0.410904
OK	5.10698e-65	16.9872	0.0382925	TNFSF12	5.18262e-64	0.408859
OK	6.49526e-65	16.9731	0.038148	MPG	6.57905e-64	0.406106
OK	6.23659e-64	16.8398	0.0379928	SNRPF	6.27862e-63	0.403149
OK	1.25809e-63	16.7982	0.0378843	MAZ	1.26243e-62	0.401083
OK	1.90146e-63	16.7737	0.0378213	ANP32A	1.9027e-62	0.399882
OK	5.1356e-63	16.7145	0.0376971	SRP9	5.11989e-62	0.397516
OK	2.50383e-65	17.029	0.0376733	KNL1	2.54692e-64	0.397063
OK	1.35396e-62	16.6566	0.0375203	HSD17B10	1.34545e-61	0.394149
OK	2.71701e-62	16.6149	0.0374804	ROMO1	2.69248e-61	0.393389
OK	3.68742e-62	16.5966	0.0373915	HDAC1	3.65244e-61	0.391695
OK	6.91291e-62	16.5588	0.0373609	BUD31	6.83162e-61	0.391113
OK	8.23114e-62	16.5483	0.0372908	RGS19	8.12315e-61	0.389776
OK	1.64178e-61	16.5067	0.0371912	MDH1	1.61802e-60	0.387879
OK	3.40623e-61	16.4626	0.0371539	PGK1	3.34314e-60	0.387169
OK	6.66394e-61	16.4219	0.0370654	MICOS10	6.51377e-60	0.385482
OK	1.41558e-60	16.3761	0.0369542	NDUFB9	1.38054e-59	0.383364
OK	2.33881e-61	16.4853	0.0369531	CXCR3	2.30074e-60	0.383343
OK	9.24443e-60	16.2616	0.0366846	ORAI1	8.97089e-59	0.378228
OK	1.97227e-59	16.2151	0.0365952	UQCRFS1	1.90703e-58	0.376524
OK	1.44144e-59	16.2343	0.0365708	HSPB11	1.39627e-58	0.376061
OK	1.9831e-58	16.0727	0.0362154	SRI	1.90127e-57	0.369289
OK	3.75276e-58	16.0331	0.0361717	GPI	3.58991e-57	0.368457
OK	7.1371e-57	15.849	0.0357292	NDUFS7	6.74934e-56	0.360027
OK	4.5859e-57	15.8768	0.0356963	PHF19	4.34439e-56	0.359401
OK	1.26669e-59	16.2423	0.0355953	CENPF	1.22755e-58	0.357477
OK	7.63475e-57	15.8448	0.0355577	DDAH2	7.21362e-56	0.356759
OK	2.78216e-56	15.7633	0.035502	CACYBP	2.6172e-55	0.355699
OK	6.01951e-56	15.7145	0.0354643	FIS1	5.65025e-55	0.354982
OK	7.28176e-56	15.7024	0.0354346	ATP5PD	6.82911e-55	0.354415
OK	1.15356e-55	15.6732	0.0353596	CSNK2B	1.07903e-54	0.352986
OK	2.9569e-55	15.6133	0.0352431	JTB	2.75508e-54	0.350766
OK	2.56179e-55	15.6224	0.0352292	GDE1	2.39004e-54	0.350503
OK	2.48868e-55	15.6243	0.035189	LAMTOR2	2.32284e-54	0.349736
OK	3.75955e-54	15.4502	0.0348672	SLC25A3	3.46542e-53	0.343606
OK	5.30119e-54	15.4281	0.0348004	ATP5PB	4.88018e-53	0.342334
OK	1.65224e-56	15.7962	0.034777	KIF11	1.557e-55	0.341887
OK	1.0114e-53	15.3863	0.0346483	STX8	9.28693e-53	0.339435
OK	4.02944e-53	15.2966	0.034498	TMED2	3.68264e-52	0.336572
OK	5.51223e-53	15.2762	0.034478	TAF10	5.02713e-52	0.336192
OK	7.87512e-53	15.2529	0.0343672	VPS28	7.17599e-52	0.33408
OK	4.82598e-53	15.2848	0.0342915	CD70	4.40501e-52	0.332638
OK	1.51361e-52	15.2102	0.0342911	FAM89B	1.37516e-51	0.332631
OK	5.21273e-79	18.7829	0.0338363	SKA3	5.88696e-78	0.323967
OK	4.18227e-51	14.9913	0.033796	MARCKSL1	3.73815e-50	0.3232
OK	1.27657e-50	14.917	0.0336196	CHMP4B	1.13676e-49	0.319839
OK	2.31256e-50	14.8773	0.0335428	PARP1	2.05418e-49	0.318375
OK	4.06517e-50	14.8395	0.0334902	PET100	3.59319e-49	0.317373
OK	2.60703e-49	14.7144	0.033142	POLR2F	2.28463e-48	0.31074
OK	3.11375e-50	14.8574	0.0330385	CCDC34	2.7613e-49	0.308767
OK	1.1747e-48	14.6122	0.0329609	SS18L2	1.02277e-47	0.30729
OK	7.23143e-49	14.6452	0.0329518	ITPA	6.31144e-48	0.307117
OK	1.50378e-48	14.5953	0.0329452	EIF5A	1.30822e-47	0.306992
OK	2.1859e-54	15.4851	0.0328874	PAQR4	2.01834e-53	0.305889
OK	9.98206e-49	14.6232	0.0328071	IFI35	8.70154e-48	0.30436
OK	4.08237e-48	14.5271	0.0327831	NDUFB4	3.54003e-47	0.303904
OK	4.99472e-48	14.5132	0.0327504	TMEM50A	4.3242e-47	0.30328
OK	2.60722e-48	14.5578	0.0326505	MPST	2.26542e-47	0.301378
OK	1.15642e-47	14.4555	0.0326092	CLTB	9.97562e-47	0.300591
OK	4.21969e-47	14.3662	0.0324153	POLD4	3.61108e-46	0.296896
OK	4.25932e-47	14.3655	0.0323726	HMGA1	3.64354e-46	0.296083
OK	2.55238e-46	14.2409	0.0321029	ERH	2.16786e-45	0.290944
OK	3.81243e-46	14.2129	0.0320593	STMP1	3.23297e-45	0.290114
OK	2.60529e-46	14.2395	0.0319989	CHCHD5	2.21193e-45	0.288963
OK	1.82893e-45	14.1026	0.0318107	PFDN2	1.54123e-44	0.285379
OK	2.46167e-45	14.0817	0.0317466	MCRIP1	2.06715e-44	0.284156
OK	9.57479e-45	13.9854	0.0315413	ATP5MC1	7.98418e-44	0.280245
OK	1.17086e-44	13.971	0.0314924	PSMD4	9.74091e-44	0.279314
OK	9.02529e-46	14.1524	0.0314863	ECI1	7.63247e-45	0.279198
OK	3.35959e-45	14.0597	0.0314056	CLU	2.81567e-44	0.277661
OK	2.42988e-44	13.919	0.0313807	F8A1	2.01528e-43	0.277187
OK	3.57089e-44	13.8914	0.0313545	CD37	2.95364e-43	0.276687
OK	1.94455e-44	13.9349	0.0313319	DUSP23	1.61339e-43	0.276257
OK	3.56256e-69	17.5397	0.0311793	CDC25A	3.72549e-68	0.27335
OK	1.85557e-43	13.7729	0.0310591	PSMC5	1.52021e-42	0.27106
OK	2.93434e-43	13.7397	0.0309866	ZNF428	2.3958e-42	0.269679
OK	2.47888e-43	13.7519	0.0309702	CCT5	2.02701e-42	0.269366
OK	8.07405e-44	13.8329	0.0309517	NME1	6.6401e-43	0.269013
OK	3.13986e-43	13.7348	0.0309458	STUB1	2.56263e-42	0.268902
OK	5.46376e-43	13.6947	0.0308847	SNX17	4.44581e-42	0.267738
OK	2.69756e-42	13.5782	0.0306153	TRMT112	2.17036e-41	0.262605
OK	6.60892e-42	13.5124	0.030445	RNF181	5.28763e-41	0.259361
OK	1.07703e-41	13.4764	0.0302943	LSM4	8.60427e-41	0.25649
OK	1.58447e-41	13.4479	0.0302941	EIF6	1.26299e-40	0.256486
OK	2.82668e-41	13.405	0.0302396	POLR2J	2.24818e-40	0.255448
OK	4.40098e-41	13.3721	0.030159	SNRPG	3.48739e-40	0.253913
OK	5.44818e-41	13.3562	0.0301218	SIVA1	4.31403e-40	0.253204
OK	6.19123e-41	13.3467	0.0301186	PCBP1	4.89699e-40	0.253143
OK	1.8827e-40	13.2636	0.0299182	PSMD9	1.48097e-39	0.249326
OK	3.23673e-42	13.5648	0.0298488	MCM2	2.60123e-41	0.248004
OK	4.1665e-41	13.3762	0.0298438	CHAF1A	3.30524e-40	0.247907
OK	1.90754e-40	13.2626	0.0297524	DNMT1	1.49996e-39	0.246168
OK	9.24583e-40	13.1437	0.0296564	UQCRQ	7.21228e-39	0.244338
OK	6.74043e-40	13.1676	0.0295773	NDUFS3	5.27131e-39	0.242831
OK	1.62562e-39	13.101	0.0295354	PSMA2	1.26487e-38	0.242033
OK	1.75414e-39	13.0952	0.0295267	RER1	1.36142e-38	0.241866
OK	1.68596e-39	13.0982	0.0295199	RNASEH2C	1.30945e-38	0.241738
OK	6.16671e-39	12.9994	0.0293083	ANP32E	4.76205e-38	0.237705
OK	7.05011e-39	12.9891	0.0292938	AURKAIP1	5.44032e-38	0.237429
OK	1.02926e-38	12.9601	0.0292313	SEC11A	7.92252e-38	0.236239
OK	1.44148e-38	12.9343	0.0291851	CCDC85B	1.10836e-37	0.235359
OK	7.42933e-39	12.9851	0.0289931	ACOT7	5.72884e-38	0.231702
OK	4.12506e-38	12.8532	0.0289859	IDH3G	3.15711e-37	0.231565
OK	8.41553e-38	12.798	0.0288375	HIST3H2A	6.39533e-37	0.228737
OK	1.15399e-37	12.7734	0.028809	VSIR	8.74807e-37	0.228195
OK	1.89176e-37	12.7349	0.0287276	RNASET2	1.42905e-36	0.226644
OK	1.19825e-37	12.7705	0.0286823	BLVRB	9.08035e-37	0.22578
OK	9.297e-38	12.7902	0.0286607	NTPCR	7.0627e-37	0.225369
OK	2.2176e-37	12.7225	0.0286479	STOML2	1.67343e-36	0.225126
OK	4.33665e-37	12.67	0.0285383	TKT	3.25991e-36	0.223037
OK	4.1701e-37	12.6731	0.028399	BRCA2	3.1369e-36	0.220384
OK	1.29925e-36	12.5836	0.0283578	PTRHD1	9.68878e-36	0.219599
OK	2.77554e-36	12.5235	0.0282304	GSDMD	2.06263e-35	0.217173
OK	4.15778e-36	12.4914	0.0280248	MRTO4	3.07919e-35	0.213256
OK	8.2247e-36	12.437	0.0280217	TMEM14B	6.06187e-35	0.213196
OK	3.3491e-36	12.5086	0.0279562	SKA2	2.48457e-35	0.211948
OK	1.46358e-35	12.3909	0.0279266	DTD1	1.07539e-34	0.211384
OK	1.55406e-35	12.3861	0.0279106	HOTAIRM1	1.14148e-34	0.21108
OK	1.91828e-35	12.3692	0.0278398	TMEM109	1.40757e-34	0.209731
OK	7.58355e-38	12.806	0.0276897	WDR34	5.77531e-37	0.20687
OK	9.96961e-35	12.2361	0.0276043	HMGN1	7.26333e-34	0.205245
OK	1.57669e-34	12.1988	0.0275033	GHITM	1.14598e-33	0.203321
OK	1.3128e-34	12.2137	0.0274552	COMMD4	9.55789e-34	0.202405
OK	2.05437e-34	12.1773	0.0274539	COX7A2L	1.49165e-33	0.202378
OK	2.09741e-34	12.1756	0.0274519	NUCB1	1.52239e-33	0.202341
OK	2.51152e-34	12.1609	0.0274133	MAD1L1	1.82113e-33	0.201605
OK	3.15448e-34	12.1422	0.0273798	PHB2	2.28503e-33	0.200967
OK	5.49889e-34	12.0967	0.0272846	IGBP1	3.96991e-33	0.199154
OK	5.19773e-34	12.1013	0.0272522	HDDC2	3.75374e-33	0.198537
OK	6.42268e-34	12.0839	0.0271759	CENPK	4.62906e-33	0.197083
OK	1.28771e-33	12.0266	0.0271021	AP3S1	9.22843e-33	0.195678
OK	2.02447e-33	11.9892	0.02703	LAMTOR5	1.44699e-32	0.194304
OK	2.0115e-33	11.9897	0.0270102	NDUFA9	1.43868e-32	0.193927
OK	2.73202e-33	11.9643	0.0269722	FRG1	1.94819e-32	0.193203
OK	2.7066e-33	11.9651	0.0269439	PSMC4	1.93134e-32	0.192663
OK	6.79534e-33	11.8884	0.0268161	ELOC	4.8138e-32	0.190229
OK	5.27201e-33	11.9096	0.0268125	METRN	3.7433e-32	0.190159
OK	7.8544e-33	11.8763	0.026796	RWDD1	5.54941e-32	0.189846
OK	4.46644e-33	11.9235	0.0267728	PCMT1	3.17972e-32	0.189403
OK	4.14217e-33	11.9297	0.0267709	COX17	2.9518e-32	0.189368
OK	7.68545e-33	11.8782	0.026767	POLR2I	5.4354e-32	0.189293
OK	1.12943e-32	11.8459	0.0267191	UFC1	7.96936e-32	0.188382
OK	1.80796e-32	11.8064	0.0265933	VDAC3	1.27154e-31	0.185984
OK	7.47109e-33	11.8805	0.0265922	ACAT2	5.28553e-32	0.185964
OK	2.81041e-32	11.7693	0.0265419	ATP5F1A	1.97399e-31	0.185006
OK	1.21682e-32	11.8397	0.0265274	ACP5	8.58315e-32	0.184729
OK	4.52462e-32	11.729	0.0264488	MBD2	3.16562e-31	0.183231
OK	5.26879e-32	11.7161	0.0263838	HIST2H2AC	3.68148e-31	0.181994
OK	4.98709e-32	11.7208	0.0263773	COMT	3.48691e-31	0.181869
OK	2.35065e-31	11.5887	0.0260522	LSM2	1.62558e-30	0.175675
OK	7.05378e-36	12.4493	0.0260218	MELK	5.20601e-35	0.175097
OK	3.71442e-31	11.5495	0.0260209	H2AFJ	2.5621e-30	0.175079
OK	4.86096e-31	11.5263	0.0259814	ETFB	3.34759e-30	0.174327
OK	6.02316e-31	11.5078	0.0259568	ERP29	4.14133e-30	0.173859
OK	8.23874e-31	11.4808	0.0257867	BATF	5.65746e-30	0.170619
OK	2.05442e-30	11.4015	0.0257124	PYURF	1.39958e-29	0.169203
OK	9.8376e-52	15.0872	0.025654	CDCA3	8.8629e-51	0.16809
OK	3.37761e-30	11.3582	0.0256168	TMEM230	2.29374e-29	0.167382
OK	1.29967e-30	11.4413	0.0254418	NCAPG2	8.902e-30	0.164048
OK	9.10355e-30	11.2712	0.0254147	PDAP1	6.14154e-29	0.163532
OK	9.15547e-30	11.2707	0.0254102	PLEKHJ1	6.17463e-29	0.163446
OK	9.98778e-30	11.263	0.0253798	PSMB4	6.72963e-29	0.162868
OK	1.3215e-29	11.2383	0.0253158	PHB	8.88741e-29	0.161648
OK	1.57029e-29	11.2231	0.025305	NDUFV2	1.0544e-28	0.161442
OK	5.54898e-29	11.1109	0.0249583	RPA2	3.69714e-28	0.154836
OK	8.4941e-29	11.0729	0.0249431	DBNL	5.64891e-28	0.154547
OK	9.47124e-29	11.0631	0.0249326	PSMD13	6.28902e-28	0.154347
OK	1.03421e-28	11.0552	0.0249078	NSMCE1	6.86095e-28	0.153875
OK	1.71618e-28	11.0097	0.0248162	UBE2M	1.13606e-27	0.152131
OK	1.92381e-28	10.9994	0.0247855	TXNL4A	1.27115e-27	0.151546
OK	5.26666e-30	11.3193	0.0247638	TPX2	3.5676e-29	0.151132
OK	1.77202e-28	11.0068	0.0247382	GNGT2	1.17194e-27	0.150644
OK	2.24429e-28	10.9855	0.0247097	POP4	1.48155e-27	0.1501
OK	6.38928e-28	10.8906	0.0245694	RSL24D1	4.18699e-27	0.147429
OK	7.37229e-28	10.8776	0.0245173	MICOS13	4.82676e-27	0.146436
OK	3.33933e-28	10.9495	0.0244742	PRDX3	2.19836e-27	0.145615
OK	1.40848e-27	10.8184	0.0243641	ZNRD2	9.18523e-27	0.143518
OK	2.99489e-27	10.749	0.0242338	PTGES3	1.94189e-26	0.141035
OK	3.82762e-27	10.7264	0.024179	RBCK1	2.47736e-26	0.139991
OK	4.50253e-28	10.9224	0.0241109	ORC6	2.95869e-27	0.138693
OK	6.04711e-27	10.684	0.0241025	PAIP2	3.8998e-26	0.138533
OK	6.98985e-27	10.6705	0.0240539	CHCHD10	4.50373e-26	0.137608
OK	8.02491e-27	10.6577	0.0240303	MAGOH	5.16291e-26	0.137158
OK	7.04204e-27	10.6699	0.0240257	UQCRC1	4.53464e-26	0.137071
OK	7.02724e-27	10.6701	0.0239998	SNF8	4.52647e-26	0.136577
OK	6.86333e-27	10.6722	0.0239592	OAS2	4.42354e-26	0.135804
OK	1.32366e-26	10.6111	0.0239158	VDAC1	8.48039e-26	0.134976
OK	4.94506e-32	11.7215	0.023798	RMI2	3.45865e-31	0.132733
OK	1.86766e-26	10.5788	0.0237303	GPKOW	1.19408e-25	0.131443
OK	3.63787e-26	10.5162	0.0237158	ENSA	2.31622e-25	0.131167
OK	3.71394e-27	10.7291	0.0236985	HMGB3	2.4045e-26	0.130837
OK	2.27888e-26	10.5602	0.0236013	SLC1A5	1.45526e-25	0.128985
OK	7.99135e-26	10.4418	0.0235413	RAB2A	5.06409e-25	0.127842
OK	1.30083e-25	10.3954	0.0233865	SEPTIN11	8.21188e-25	0.124893
OK	1.73917e-25	10.3677	0.0233534	SIT1	1.09437e-24	0.124263
OK	1.94757e-25	10.3569	0.0233413	COPS6	1.22443e-24	0.124032
OK	2.05172e-25	10.3519	0.0233305	VDAC2	1.28953e-24	0.123827
OK	1.26272e-25	10.3982	0.0233241	RPA3	7.97596e-25	0.123705
OK	1.25093e-25	10.3991	0.0232851	EIF4EBP1	7.9038e-25	0.122961
OK	3.60306e-25	10.2978	0.0232103	PSMF1	2.25535e-24	0.121537
OK	3.96314e-25	10.2887	0.0231984	GABARAPL2	2.47858e-24	0.121309
OK	7.03579e-25	10.2333	0.0230748	SNU13	4.37354e-24	0.118956
OK	1.64649e-25	10.3729	0.0229837	CKS1B	1.03666e-24	0.117219
OK	1.22311e-24	10.1796	0.0229374	ITGB1BP1	7.57454e-24	0.116338
OK	2.4901e-24	10.1102	0.0227826	TMEM256	1.53413e-23	0.11339
OK	2.51581e-24	10.1092	0.0227632	ELOF1	1.54953e-23	0.113019
OK	2.56923e-24	10.1071	0.0227476	ETFA	1.58198e-23	0.112723
OK	1.37584e-24	10.1681	0.022738	ATOX1	8.51305e-24	0.112538
OK	3.50259e-24	10.0767	0.0226712	SUPT4H1	2.15053e-23	0.111266
OK	4.37592e-24	10.0548	0.0226213	CLPTM1L	2.68215e-23	0.110316
OK	6.34024e-24	10.0182	0.0225845	PPP1CC	3.87732e-23	0.109616
OK	7.31869e-24	10.004	0.0225402	PUF60	4.47059e-23	0.10877
OK	1.26312e-23	9.94983	0.0224383	CAMLG	7.66782e-23	0.10683
OK	7.68904e-24	9.9991	0.022431	PDCL3	4.69549e-23	0.10669
OK	1.30216e-23	9.9468	0.0224121	NDUFB5	7.90036e-23	0.106331
OK	1.18921e-23	9.95582	0.0223821	BID	7.22528e-23	0.105759
OK	1.35137e-23	9.9431	0.0223793	MAGED2	8.19663e-23	0.105706
OK	1.67085e-23	9.92195	0.0223547	POLE4	1.01116e-22	0.105238
OK	1.65621e-23	9.92283	0.0223537	GLRX5	1.00258e-22	0.105219
OK	1.0785e-23	9.96554	0.0223164	DHRS4	6.56005e-23	0.104507
OK	2.1055e-23	9.89885	0.0223118	RTRAF	1.27205e-22	0.10442
OK	1.57637e-24	10.1549	0.0222635	CENPU	9.74542e-24	0.103501
OK	3.4714e-23	9.84871	0.0221936	LSM3	2.09198e-22	0.102169
OK	3.70195e-23	9.84225	0.0221695	YWHAE	2.22842e-22	0.101708
OK	5.30119e-23	9.80606	0.0221131	UBXN1	3.18219e-22	0.100635
OK	5.2174e-23	9.80767	0.0220835	TOMM22	3.13365e-22	0.100071
OK	6.10633e-23	9.79178	0.0220643	DNAJC8	3.66244e-22	0.0997039
OK	8.31005e-23	9.76058	0.0220098	COX14	4.96756e-22	0.0986663
OK	3.75341e-23	9.84086	0.0220084	TRAPPC2L	2.25877e-22	0.0986397
OK	6.81198e-23	9.78072	0.0220008	USB1	4.08225e-22	0.0984944
OK	1.2218e-22	9.72142	0.0219094	FAM32A	7.27134e-22	0.0967537
OK	1.57278e-22	9.69567	0.0218448	CORO1B	9.34458e-22	0.095523
OK	1.98314e-22	9.67198	0.0218069	CUTA	1.17632e-21	0.0948017
OK	1.94211e-22	9.67412	0.0217633	POLR2E	1.1523e-21	0.0939706
OK	2.12987e-22	9.66467	0.0217265	CCDC124	1.26232e-21	0.0932695
OK	2.68963e-22	9.64075	0.0216864	TMEM141	1.59144e-21	0.0925055
OK	3.13718e-22	9.62494	0.0216686	MARCH2	1.85421e-21	0.0921675
OK	3.48127e-22	9.61423	0.0216528	NAXE	2.05589e-21	0.091865
OK	1.86752e-22	9.67812	0.021625	UTP11	1.10835e-21	0.0913363
OK	3.90599e-22	9.60238	0.0216072	TFDP1	2.30418e-21	0.0909979
OK	4.13169e-22	9.59659	0.0216045	MIF4GD	2.43666e-21	0.090946
OK	9.39994e-22	9.51146	0.0214424	SNRPA	5.49539e-21	0.0878583
OK	9.27053e-22	9.51291	0.0214076	TSTA3	5.42121e-21	0.0871941
OK	6.05968e-22	9.55702	0.0213945	HIRIP3	3.56002e-21	0.0869439
OK	1.22386e-21	9.48398	0.0213841	XRCC5	7.14135e-21	0.0867471
OK	1.29438e-21	9.47813	0.0213504	RRP36	7.54871e-21	0.0861054
OK	1.37649e-21	9.47171	0.0213303	IER3IP1	8.01888e-21	0.0857214
OK	1.8079e-21	9.4432	0.021262	SFT2D1	1.0498e-20	0.0844206
OK	2.34326e-21	9.41599	0.021212	ITGAE	1.35714e-20	0.0834691
OK	2.67394e-21	9.40211	0.0211528	SMARCB1	1.54643e-20	0.0823409
OK	3.557e-21	9.37205	0.0211174	OSTC	2.05327e-20	0.0816656
OK	4.21127e-21	9.35421	0.0210737	ADH5	2.42638e-20	0.080834
OK	4.36815e-21	9.35034	0.0210669	TMEM9B	2.51476e-20	0.0807037
OK	3.94935e-21	9.361	0.0210072	COX16	2.27731e-20	0.0795672
OK	3.11265e-21	9.38612	0.0209993	SNRNP25	1.79725e-20	0.079416
OK	5.72434e-21	9.3217	0.020986	LRRC57	3.2876e-20	0.0791626
OK	2.62357e-21	9.40411	0.0208908	MCM4	1.5177e-20	0.0773489
OK	1.19258e-20	9.24352	0.0208328	SNX3	6.79302e-20	0.0762444
OK	1.05238e-20	9.25689	0.0208308	MAD2L2	6.00238e-20	0.0762071
OK	1.34778e-20	9.23043	0.0208047	PSMA3	7.66483e-20	0.0757093
OK	1.78987e-20	9.19999	0.020732	SSBP1	1.01362e-19	0.0743246
OK	1.89148e-20	9.19406	0.0207169	POLR1D	1.07003e-19	0.0740364
OK	2.4445e-20	9.16644	0.0206089	FAM50A	1.38034e-19	0.0719782
OK	1.37424e-20	9.22834	0.0205823	ARL3	7.81121e-20	0.0714725
OK	1.10309e-20	9.25186	0.0204667	SPATS2L	6.28747e-20	0.0692708
OK	8.6929e-20	9.02862	0.020274	ILK	4.86522e-19	0.0655992
OK	1.14844e-19	8.99809	0.0202549	LSM1	6.41421e-19	0.0652348
OK	1.56027e-19	8.96437	0.0201889	PPP6R2	8.68502e-19	0.0639781
OK	1.35665e-19	8.97977	0.0201183	IFT27	7.56728e-19	0.0626334
OK	3.361e-19	8.8794	0.0200163	SP110	1.85597e-18	0.0606888
OK	9.39801e-21	9.26897	0.0200124	ASPM	5.36452e-20	0.0606152
OK	8.36051e-20	9.03288	0.0199147	SPDL1	4.68163e-19	0.0587536
OK	6.59117e-19	8.80417	0.0198513	HNRNPDL	3.61741e-18	0.0575464
OK	5.74816e-19	8.81951	0.0198311	GRHPR	3.15796e-18	0.0571615
OK	8.23569e-19	8.77915	0.0197702	NELFE	4.50732e-18	0.0560012
OK	7.98285e-19	8.78266	0.0197163	PAFAH1B3	4.37116e-18	0.0549737
OK	1.30691e-18	8.72706	0.0196666	METTL26	7.10739e-18	0.0540268
OK	1.36704e-18	8.72197	0.0196562	NDUFS8	7.43065e-18	0.0538297
OK	1.16747e-18	8.73981	0.0196457	RFXANK	6.35713e-18	0.0536288
OK	1.14206e-18	8.7423	0.0196423	LAGE3	6.2203e-18	0.0535638
OK	1.86683e-18	8.68663	0.0195645	RTF2	1.01166e-17	0.0520833
OK	1.92281e-18	8.68327	0.0195503	AATF	1.04173e-17	0.0518117
OK	2.03528e-18	8.6768	0.0195468	SRM	1.10239e-17	0.0517461
OK	2.37708e-18	8.65912	0.0195081	MEAF6	1.28526e-17	0.051009
OK	2.85497e-18	8.63821	0.0194624	EIF3I	1.5421e-17	0.0501384
OK	5.95616e-19	8.81553	0.0194495	ACOT13	3.27057e-18	0.0498923
OK	2.63218e-18	8.64749	0.0194422	SMS	1.42248e-17	0.0497523
OK	3.20654e-18	8.62493	0.019436	GADD45GIP1	1.73069e-17	0.049635
OK	4.01182e-21	9.35934	0.0193949	AURKB	2.31209e-20	0.0488508
OK	5.33885e-18	8.56639	0.0192849	BOLA3	2.85864e-17	0.0467561
OK	1.34207e-18	8.72405	0.0192264	MIS18A	7.29674e-18	0.045642
OK	6.89132e-18	8.53694	0.0191736	RUVBL1	3.67708e-17	0.0446356
OK	1.14145e-17	8.47841	0.0190968	DNAJC15	6.06049e-17	0.0431723
OK	1.54243e-18	8.70829	0.0190833	RBBP8	8.37765e-18	0.0429155
OK	8.57136e-18	8.51168	0.0190818	CDCA4	4.56446e-17	0.0428863
OK	1.48298e-17	8.4479	0.0189981	NENF	7.85448e-17	0.0412929
OK	1.75514e-17	8.4282	0.0189668	PCBD1	9.27312e-17	0.0406957
OK	1.50339e-17	8.4463	0.0189386	GGCT	7.95862e-17	0.0401586
OK	2.19259e-17	8.40211	0.018917	COMMD7	1.15503e-16	0.0397472
OK	1.65457e-17	8.4351	0.0188918	NABP2	8.75251e-17	0.039267
OK	2.78918e-17	8.37381	0.0188689	LSM7	1.46643e-16	0.0388304
OK	2.86863e-17	8.3705	0.0188609	TUFM	1.50783e-16	0.0386791
OK	3.22386e-17	8.35674	0.0188306	SELENOT	1.69125e-16	0.0381015
OK	3.23734e-17	8.35624	0.0187491	SRA1	1.69791e-16	0.0365483
OK	4.31586e-17	8.32224	0.0187442	FIBP	2.25313e-16	0.0364549
OK	4.21094e-17	8.32515	0.0186926	AKR7A2	2.19996e-16	0.0354728
OK	4.83342e-18	8.57784	0.018651	CDKN3	2.59317e-17	0.0346809
OK	4.09855e-17	8.32836	0.0186146	POP7	2.1428e-16	0.033987
OK	3.34864e-19	8.87981	0.0185976	BUB1B	1.84962e-18	0.0336635
OK	7.36447e-17	8.25868	0.0185704	AGPAT2	3.82242e-16	0.033144
OK	8.74938e-17	8.23809	0.0185525	ETHE1	4.53031e-16	0.0328029
OK	4.3003e-17	8.32267	0.0185519	MED16	2.24555e-16	0.0327917
OK	8.10381e-17	8.24725	0.0185428	IAH1	4.20312e-16	0.0326192
OK	1.03026e-16	8.21851	0.0185228	RNF7	5.31534e-16	0.0322373
OK	1.07912e-16	8.21295	0.0184919	PGLS	5.56077e-16	0.0316499
OK	1.22881e-16	8.19734	0.0184684	MPC2	6.32455e-16	0.0312011
OK	8.45682e-17	8.24215	0.0184657	NINJ2	4.38199e-16	0.0311497
OK	1.71848e-16	8.15691	0.0183731	UQCRC2	8.8153e-16	0.0293856
OK	1.65224e-16	8.16166	0.0183617	JOSD2	8.47755e-16	0.0291688
OK	3.56996e-16	8.0681	0.0181535	NT5C	1.82087e-15	0.0252027
OK	2.28022e-16	8.12267	0.0181433	SQOR	1.16746e-15	0.0250084
OK	9.40999e-17	8.22937	0.0181402	TIMM8B	4.863e-16	0.0249498
OK	2.257e-18	8.66503	0.0181128	CEP55	1.22156e-17	0.0244267
OK	3.68316e-16	8.06429	0.018093	CCDC28B	1.87816e-15	0.0240505
OK	4.74628e-16	8.03325	0.0180848	SERPINB1	2.41341e-15	0.0238935
OK	4.37297e-16	8.04329	0.0180793	TMEM179B	2.22569e-15	0.0237891
OK	4.67693e-16	8.03505	0.0180729	DMAC1	2.37871e-15	0.0236662
OK	3.35884e-18	8.61962	0.0179953	MRM1	1.81108e-17	0.022188
OK	8.23134e-16	7.96545	0.0179348	FDFT1	4.16288e-15	0.0210358
OK	8.24786e-16	7.9652	0.017932	FLOT1	4.17026e-15	0.0209831
OK	8.34781e-16	7.96371	0.0178596	PSMD14	4.2198e-15	0.0196038
OK	5.56731e-16	8.01366	0.017854	COMMD8	2.82622e-15	0.0194965
OK	1.16048e-15	7.92287	0.0178526	TMEM219	5.84558e-15	0.0194696
OK	1.07412e-15	7.93247	0.0178459	TMX1	5.41567e-15	0.0193421
OK	9.73384e-16	7.94469	0.0178235	PDZD11	4.91351e-15	0.0189164
OK	1.25763e-15	7.91287	0.017816	CCT3	6.33054e-15	0.0187731
OK	1.13228e-15	7.92592	0.0178132	TNFSF10	5.7062e-15	0.0187189
OK	1.568e-15	7.88537	0.0177287	UBA1	7.86522e-15	0.0171106
OK	2.2614e-15	7.83952	0.0176546	PFDN4	1.12855e-14	0.0156977
OK	2.2562e-15	7.83981	0.0176505	HMOX2	1.12622e-14	0.0156193
OK	2.4453e-15	7.82969	0.0176256	SPAG7	1.2175e-14	0.0151454
OK	2.23887e-15	7.84077	0.0176072	MPDU1	1.11783e-14	0.014795
OK	2.45638e-15	7.82913	0.0175996	PSMG3	1.22274e-14	0.0146496
OK	2.78371e-15	7.81338	0.0175959	ING3	1.38311e-14	0.0145793
OK	1.70401e-15	7.87498	0.0175455	GALK1	8.53555e-15	0.0136201
OK	3.79793e-15	7.77415	0.017485	ACYP1	1.88139e-14	0.0124674
OK	4.25002e-15	7.75989	0.0174706	STRN	2.10244e-14	0.0121919
OK	2.316e-15	7.83652	0.0174439	RBM42	1.15473e-14	0.0116834
OK	2.36913e-15	7.83367	0.0174178	LRR1	1.1804e-14	0.0111868
OK	6.03076e-15	7.71539	0.0173494	NMRAL1	2.97309e-14	0.00988465
OK	7.75711e-15	7.68322	0.0173013	PSMC3	3.81455e-14	0.00896789
OK	8.1086e-15	7.67754	0.0172994	MED10	3.98648e-14	0.00893152
OK	1.10415e-14	7.63788	0.0172032	RBIS	5.40984e-14	0.00709821
OK	1.15868e-14	7.63167	0.0171977	UBE2V1	5.67055e-14	0.00699386
OK	1.22606e-14	7.62438	0.0171634	EMC6	5.99489e-14	0.00634085
OK	1.05315e-14	7.64397	0.017155	ACD	5.16351e-14	0.00618063
OK	1.40328e-14	7.60694	0.0171346	BLOC1S4	6.83809e-14	0.00579273
OK	1.32337e-14	7.61452	0.0171332	PNKD	6.45895e-14	0.00576581
OK	1.45681e-14	7.6021	0.0171207	NHP2	7.09572e-14	0.0055278
OK	1.66586e-14	7.58473	0.0170881	SNRPB2	8.09564e-14	0.00490628
OK	1.58171e-14	7.59145	0.0170285	TXNDC17	7.69713e-14	0.00377129
OK	1.40049e-14	7.6072	0.0169124	ISOC2	6.8276e-14	0.00155857
OK	1.75316e-14	7.57811	0.0169032	GATD3B	8.51603e-14	0.00138329
OK	3.43208e-14	7.49044	0.0168593	ATRAID	1.65111e-13	0.00054639
OK	1.52798e-14	7.59593	0.0168377	CENPN	7.43901e-14	0.000134941
OK	3.87378e-14	7.47454	0.0167896	MMADHC	1.86111e-13	-0.000781316
OK	4.43844e-14	7.45662	0.016785	ABHD14A	2.12764e-13	-0.000867593
OK	2.53812e-14	7.52994	0.0167642	ZCCHC17	1.22653e-13	-0.0012647
OK	5.54259e-14	7.42728	0.0167342	CCDC59	2.6475e-13	-0.00183529
OK	2.26273e-14	7.54493	0.0167175	UBE2T	1.09493e-13	-0.00215435
OK	4.72187e-14	7.44846	0.0167002	LSM10	2.26049e-13	-0.0024833
OK	2.27768e-14	7.54407	0.0166712	CADM1	1.10167e-13	-0.00303679
OK	7.25432e-14	7.39159	0.0165653	TXLNA	3.45669e-13	-0.00505328
OK	9.06926e-14	7.36185	0.0165439	ECHS1	4.31005e-13	-0.00546148
OK	2.12751e-13	7.24719	0.0162497	NUTF2	9.97847e-13	-0.0110655
OK	2.79364e-13	7.21019	0.016228	ALDOA	1.30459e-12	-0.0114792
OK	1.4017e-14	7.60709	0.0161933	CCNB1	6.83196e-14	-0.0121406
OK	2.58176e-13	7.22092	0.016186	PIN4	1.20748e-12	-0.0122786
OK	2.7114e-13	7.21426	0.0161697	PFDN6	1.26646e-12	-0.0125891
OK	3.6974e-13	7.17193	0.0160547	TBC1D7	1.71768e-12	-0.0147802
OK	3.87997e-13	7.16533	0.0160379	WARS	1.80056e-12	-0.0151012
OK	5.19166e-13	7.12533	0.0159872	PITPNA	2.40407e-12	-0.0160657
OK	7.69708e-13	7.07089	0.0159029	ANAPC15	3.53911e-12	-0.0176727
OK	7.57729e-13	7.07307	0.0158885	ATIC	3.48552e-12	-0.0179473
OK	7.9397e-13	7.06658	0.0158739	STARD3NL	3.64755e-12	-0.0182246
OK	1.04057e-12	7.02894	0.0158336	PSMD7	4.76618e-12	-0.0189924
OK	6.96231e-13	7.0848	0.0157669	OAS1	3.20606e-12	-0.0202638
OK	1.21221e-12	7.0076	0.0157521	TMEM35B	5.53e-12	-0.0205454
OK	1.52135e-12	6.97574	0.0156966	PDCD10	6.92411e-12	-0.0216036
OK	1.45336e-12	6.98216	0.0156962	PRMT1	6.61887e-12	-0.0216104
OK	1.64836e-12	6.96446	0.0156826	NCBP2AS2	7.48317e-12	-0.0218688
OK	1.98745e-12	6.93807	0.0156083	NMI	8.99411e-12	-0.0232842
OK	2.64575e-12	6.89753	0.0155119	BAD	1.1938e-11	-0.0251211
OK	2.70904e-12	6.89417	0.015483	DNAJC9	1.2216e-11	-0.0256726
OK	3.4247e-12	6.86076	0.0154411	PSMB7	1.54108e-11	-0.0264702
OK	3.59568e-12	6.8538	0.0154213	HMGN4	1.61666e-11	-0.0268469
OK	6.79067e-13	7.08826	0.0153369	CENPW	3.12903e-12	-0.0284546
OK	4.6741e-12	6.8162	0.0153337	FBRSL1	2.0941e-11	-0.0285166
OK	4.78245e-12	6.8129	0.0153195	HPRT1	2.14175e-11	-0.0287869
OK	5.43169e-12	6.79457	0.0153031	UBE2D2	2.42795e-11	-0.0290991
OK	6.13416e-12	6.77702	0.0152217	COMMD5	2.73684e-11	-0.0306501
OK	5.80715e-12	6.78493	0.0151368	CDK4	2.59255e-11	-0.0322673
OK	6.94429e-12	6.75906	0.0151131	DPP3	3.0938e-11	-0.0327186
OK	9.79482e-12	6.70905	0.0151025	EIF2S2	4.33771e-11	-0.0329198
OK	9.45812e-12	6.71415	0.0150957	MESD	4.19119e-11	-0.0330502
OK	7.88227e-12	6.74068	0.0150886	COX10	3.5037e-11	-0.0331846
OK	1.17671e-11	6.68223	0.0149937	RAP1GDS1	5.19299e-11	-0.034994
OK	1.3204e-11	6.66533	0.0149918	NUDT21	5.81397e-11	-0.0350285
OK	1.42803e-11	6.65381	0.0149698	POP5	6.28276e-11	-0.0354488
OK	1.53414e-11	6.64326	0.0149338	IRF7	6.7372e-11	-0.0361348
OK	1.40491e-11	6.65621	0.0149208	NAA10	6.18357e-11	-0.0363815
OK	1.78738e-11	6.62071	0.0149063	SUMO3	7.8317e-11	-0.0366579
OK	1.58774e-11	6.63819	0.014894	MTCH2	6.96974e-11	-0.0368918
OK	2.07788e-11	6.59841	0.0148408	CLTA	9.0861e-11	-0.0379061
OK	2.20169e-11	6.58983	0.0148362	ACP1	9.61769e-11	-0.0379946
OK	2.27405e-11	6.58502	0.0148143	NDUFA7	9.92975e-11	-0.0384111
OK	2.13355e-11	6.59449	0.01479	NOL10	9.32573e-11	-0.038873
OK	5.89188e-14	7.41919	0.01477	SPC25	2.81184e-13	-0.0392551
OK	2.40086e-11	6.57696	0.0147696	HACD4	1.04728e-10	-0.0392629
OK	2.09906e-11	6.59691	0.0147623	MCM3	9.17681e-11	-0.0394012
OK	3.30211e-11	6.52938	0.0147024	PSMA1	1.43027e-10	-0.0405432
OK	3.14873e-11	6.5365	0.0146695	NTAN1	1.36548e-10	-0.0411694
OK	4.14252e-11	6.49533	0.0146123	ANTKMT	1.78673e-10	-0.0422599
OK	1.6565e-11	6.63194	0.0145942	AP1S1	7.26713e-11	-0.0426033
OK	3.97115e-11	6.50169	0.0145938	HOXB2	1.71419e-10	-0.0426119
OK	4.70899e-11	6.47601	0.0145838	XRCC6	2.02537e-10	-0.0428014
OK	4.47971e-11	6.48354	0.014569	MEA1	1.92946e-10	-0.0430843
OK	4.24435e-11	6.49168	0.0145667	TMED3	1.82992e-10	-0.0431282
OK	3.3867e-11	6.52559	0.0145571	SAE1	1.46544e-10	-0.0433113
OK	5.02315e-11	6.46625	0.0145558	DGCR6L	2.15834e-10	-0.043336
OK	3.59034e-11	6.51683	0.014551	GPR108	1.55137e-10	-0.0434269
OK	4.38719e-11	6.48669	0.0145501	AHSA1	1.88999e-10	-0.0434437
OK	6.1324e-11	6.43602	0.0144812	NPC2	2.62604e-10	-0.0447561
OK	6.44507e-11	6.42846	0.0144396	PLGRKT	2.7561e-10	-0.0455489
OK	7.11606e-11	6.41339	0.0143958	SLIRP	3.0388e-10	-0.046383
OK	3.19967e-11	6.5341	0.0143582	HLTF	1.38702e-10	-0.0470989
OK	9.97364e-11	6.36175	0.014277	HOMER1	4.23722e-10	-0.048647
OK	1.20783e-10	6.33228	0.0142542	FKBP2	5.11418e-10	-0.0490801
OK	9.77963e-11	6.36476	0.014225	DCTPP1	4.15808e-10	-0.0496364
OK	1.34406e-10	6.31577	0.0141287	NUDT5	5.67763e-10	-0.0514712
OK	1.99991e-10	6.25403	0.0140781	RAB7A	8.39204e-10	-0.052436
OK	1.00614e-10	6.3604	0.0140744	PDXP	4.27283e-10	-0.0525072
OK	2.19642e-10	6.23939	0.0139977	HTATIP2	9.19956e-10	-0.0539679
OK	2.23371e-10	6.23675	0.0139828	VRK1	9.35307e-10	-0.0542521
OK	2.65082e-10	6.20991	0.0139178	CAMTA1	1.10651e-09	-0.0554896
OK	3.2784e-10	6.17643	0.0139021	CCT4	1.3653e-09	-0.0557889
OK	3.87279e-10	6.15006	0.0138216	HINT2	1.6091e-09	-0.0573213
OK	3.63264e-10	6.1602	0.0138134	SNAP47	1.51078e-09	-0.0574788
OK	5.41088e-10	6.09679	0.0137048	TMEM167A	2.23135e-09	-0.0595479
OK	6.1265e-10	6.0769	0.0136743	SRP19	2.52259e-09	-0.0601281
OK	6.67627e-10	6.0631	0.0136427	ZCRB1	2.74214e-09	-0.0607301
OK	7.26444e-10	6.04951	0.0135933	RGL4	2.97747e-09	-0.0616715
OK	8.1811e-10	6.03033	0.0135778	CCND3	3.34553e-09	-0.0619674
OK	2.85786e-10	6.19808	0.013561	SGO2	1.19224e-09	-0.0622862
OK	5.20519e-10	6.10299	0.01355	ICMT	2.14859e-09	-0.0624968
OK	8.35458e-10	6.02694	0.013542	ELP5	3.41258e-09	-0.0626494
OK	7.95188e-10	6.03492	0.0135395	MOSPD3	3.25303e-09	-0.062696
OK	9.51484e-10	6.00588	0.0134792	RAB33A	3.87914e-09	-0.0638457
OK	7.80091e-10	6.03802	0.0134437	CHCHD1	3.19309e-09	-0.064521
OK	1.20447e-09	5.96752	0.013417	RABIF	4.89016e-09	-0.0650297
OK	1.22868e-09	5.96427	0.0134111	TPGS1	4.98468e-09	-0.0651429
OK	1.15015e-09	5.97504	0.0134081	DPM2	4.67493e-09	-0.0651989
OK	6.99567e-10	6.05558	0.0133944	CHEK1	2.87113e-09	-0.0654612
OK	1.38638e-09	5.94452	0.013355	ZDHHC12	5.6107e-09	-0.0662103
OK	1.51449e-09	5.93002	0.013344	MOB4	6.11768e-09	-0.0664215
OK	1.52701e-09	5.92867	0.0133399	PDCD6	6.16708e-09	-0.0664989
OK	1.63513e-09	5.91742	0.0133058	MGMT	6.58889e-09	-0.067149
OK	1.65576e-09	5.91536	0.013296	URM1	6.66952e-09	-0.0673358
OK	1.69715e-09	5.91129	0.0132949	MAF1	6.83241e-09	-0.0673569
OK	2.39565e-09	5.85426	0.0131688	RAB11A	9.58169e-09	-0.0697583
OK	2.18442e-09	5.86959	0.0131638	DDA1	8.75315e-09	-0.0698527
OK	4.99629e-10	6.10953	0.0131562	GLIDR	2.06355e-09	-0.0699991
OK	2.59453e-09	5.84099	0.0131447	TP53TG1	1.0356e-08	-0.0702168
OK	2.69456e-09	5.83469	0.0131312	THYN1	1.07453e-08	-0.0704747
OK	2.5079e-09	5.84665	0.0130899	PNP	1.00251e-08	-0.0712611
OK	3.16048e-09	5.80804	0.0130686	DCTN2	1.25637e-08	-0.0716667
OK	1.29618e-09	5.95553	0.0130616	IFI30	5.2506e-09	-0.0718003
OK	2.76798e-09	5.8302	0.0130599	PSMC1	1.10299e-08	-0.0718338
OK	3.62736e-09	5.78492	0.0130053	PIH1D1	1.43851e-08	-0.0728725
OK	3.25763e-09	5.80296	0.0129747	SIGMAR1	1.29451e-08	-0.0734553
OK	4.44817e-09	5.75053	0.0129317	CNPY2	1.75496e-08	-0.0742745
OK	3.28906e-09	5.80135	0.0128665	APIP	1.30651e-08	-0.0755177
OK	5.4335e-09	5.71661	0.0128644	SEPTIN1	2.13237e-08	-0.0755576
OK	3.90085e-09	5.77269	0.0128571	SNX18	1.54469e-08	-0.0756961
OK	5.29426e-09	5.72102	0.0128551	CENPX	2.07924e-08	-0.0757351
OK	4.92198e-09	5.7334	0.0128523	PPIH	1.93692e-08	-0.0757876
OK	5.07392e-09	5.72824	0.0128474	NCAPD3	1.99489e-08	-0.0758804
OK	5.47034e-09	5.71546	0.0128404	CDC123	2.14604e-08	-0.0760153
OK	5.47268e-09	5.71539	0.012829	UCHL5	2.14657e-08	-0.0762323
OK	5.83437e-09	5.7045	0.012786	SLC25A1	2.28487e-08	-0.0770502
OK	6.36322e-09	5.6897	0.0127368	AREL1	2.48545e-08	-0.0779872
OK	7.86885e-09	5.65332	0.0127007	HAT1	3.06408e-08	-0.0786756
OK	7.14182e-09	5.66995	0.0126997	GLRX3	2.78602e-08	-0.0786945
OK	8.28582e-09	5.64444	0.0126618	ZNF487	3.22353e-08	-0.0794161
OK	9.34914e-09	5.62363	0.0126186	FAM104A	3.62802e-08	-0.0802403
OK	1.00227e-08	5.61161	0.0126172	ARFGAP3	3.87753e-08	-0.0802662
OK	1.11143e-08	5.5937	0.0125684	FAM172A	4.29133e-08	-0.0811969
OK	1.13053e-08	5.59074	0.0125549	NAA20	4.36274e-08	-0.081453
OK	7.78603e-09	5.65514	0.0125317	GTF2H3	3.03238e-08	-0.0818948
OK	1.23004e-08	5.57607	0.0124409	BRI3BP	4.73908e-08	-0.0836246
OK	4.1952e-09	5.76042	0.0124111	RWDD2B	1.6582e-08	-0.0841935
OK	1.71597e-08	5.51784	0.0123998	DGUOK	6.57012e-08	-0.0844077
OK	1.69209e-08	5.5203	0.0123812	HPF1	6.48097e-08	-0.0847616
OK	1.86011e-08	5.50364	0.0123707	YEATS4	7.11187e-08	-0.0849618
OK	2.07967e-08	5.48395	0.0123258	COPS3	7.93581e-08	-0.0858176
OK	2.1278e-08	5.4799	0.0123038	YIF1A	8.11372e-08	-0.0862376
OK	2.27298e-08	5.46821	0.0123007	TRAPPC6A	8.6581e-08	-0.0862962
OK	2.30106e-08	5.46604	0.0122821	ZNF511	8.76193e-08	-0.0866497
OK	2.35929e-08	5.4616	0.0122803	FUNDC2	8.9773e-08	-0.0866846
OK	2.40401e-08	5.45827	0.0122629	BUD23	9.14101e-08	-0.0870157
OK	2.43751e-08	5.45581	0.0122561	DTNBP1	9.26349e-08	-0.0871455
OK	2.3021e-08	5.46596	0.0122504	MAGOHB	8.76435e-08	-0.0872538
OK	2.65691e-08	5.44048	0.0122362	MPC1	1.00706e-07	-0.0875243
OK	2.19882e-08	5.47409	0.0121983	SMIM4	8.37856e-08	-0.0882468
OK	2.88736e-08	5.42564	0.0121885	PEPD	1.09229e-07	-0.088434
OK	2.93278e-08	5.42285	0.0121848	KDELR2	1.10908e-07	-0.0885049
OK	3.06487e-08	5.41497	0.0121808	FDX1	1.15802e-07	-0.0885798
OK	3.13261e-08	5.41106	0.0121608	TIMM13	1.18278e-07	-0.0889616
OK	3.33638e-08	5.39977	0.0121351	TIMM17B	1.25839e-07	-0.0894516
OK	9.1697e-09	5.62698	0.0120761	DEPDC1B	3.55967e-08	-0.090574
OK	3.6782e-08	5.38224	0.012074	MTLN	1.38344e-07	-0.0906155
OK	4.01533e-08	5.36644	0.0120505	FAM207A	1.50734e-07	-0.0910628
OK	4.37233e-08	5.35105	0.0120347	CCT7	1.63879e-07	-0.0913627
OK	4.47438e-08	5.34687	0.0120308	CWC15	1.67558e-07	-0.0914387
OK	4.81203e-08	5.33368	0.0119987	HMGN3	1.79702e-07	-0.0920486
OK	5.43685e-08	5.31148	0.0119355	SNRPD3	2.02578e-07	-0.0932525
OK	5.32687e-08	5.31521	0.0118859	SH2D3C	1.98583e-07	-0.0941986
OK	7.76469e-08	5.24617	0.0118023	BRI3	2.86633e-07	-0.0957913
OK	7.93972e-08	5.24206	0.0117861	SDHB	2.92974e-07	-0.0961003
OK	7.94055e-08	5.24204	0.0117568	PEX16	2.92974e-07	-0.0966574
OK	8.62055e-08	5.22686	0.011748	NDUFAF3	3.17627e-07	-0.0968252
OK	8.34078e-08	5.23296	0.0117128	GMDS	3.07529e-07	-0.0974961
OK	8.80729e-08	5.2229	0.0117028	TRIM69	3.24174e-07	-0.0976863
OK	9.43889e-08	5.21006	0.0117025	IDH3B	3.46651e-07	-0.0976923
OK	1.09469e-07	5.18249	0.0116451	PSMG2	4.00531e-07	-0.0987864
OK	1.14041e-07	5.17486	0.0116321	NDUFV1	4.16336e-07	-0.0990335
OK	1.18395e-07	5.16786	0.0116027	UBE2V2	4.31866e-07	-0.0995927
OK	1.11818e-07	5.17853	0.0115927	CDKN2C	4.08778e-07	-0.0997835
OK	1.33832e-07	5.1449	0.0115735	ABHD14B	4.87185e-07	-0.100149
OK	1.38466e-07	5.13851	0.0115614	SSU72	5.03799e-07	-0.10038
OK	1.44322e-07	5.13071	0.0115395	POLR2K	5.24307e-07	-0.100797
OK	1.41292e-07	5.13471	0.0115371	CDC26	5.13646e-07	-0.100844
OK	1.41079e-07	5.13499	0.0115296	POLE3	5.12958e-07	-0.100987
OK	1.39936e-07	5.13652	0.0115059	HAUS1	5.08888e-07	-0.101438
OK	1.27642e-07	5.15378	0.0115027	MAPK13	4.64809e-07	-0.101498
OK	1.79405e-07	5.08961	0.0114386	NDUFAF4	6.48147e-07	-0.102719
OK	1.70932e-07	5.09877	0.0114334	TMEM126A	6.18366e-07	-0.102818
OK	1.68054e-07	5.10199	0.0114202	RABGGTA	6.08263e-07	-0.103069
OK	1.95318e-07	5.07346	0.0114095	EAPP	7.04219e-07	-0.103274
OK	1.91609e-07	5.07711	0.0113968	RTN3	6.91192e-07	-0.103515
OK	1.61062e-07	5.11002	0.0113944	GEMIN7	5.83447e-07	-0.103562
OK	1.71985e-07	5.09761	0.0113827	ZNF853	6.21863e-07	-0.103785
OK	6.08285e-08	5.29099	0.0113103	CCRL2	2.25905e-07	-0.105164
OK	2.62054e-07	5.01727	0.0112787	PA2G4	9.36516e-07	-0.105765
OK	2.97964e-07	4.99253	0.0112095	ANXA2R	1.05957e-06	-0.107085
OK	3.09395e-07	4.98526	0.0112065	PHF5A	1.09931e-06	-0.10714
OK	2.72212e-07	5.00996	0.0111916	TIMM10	9.71528e-07	-0.107424
OK	3.19797e-07	4.97886	0.0111777	GMPS	1.13533e-06	-0.107689
OK	3.23006e-07	4.97693	0.0111677	SAMM50	1.14654e-06	-0.107881
OK	3.5369e-07	4.95933	0.0111451	CCT6A	1.25173e-06	-0.108311
OK	3.70236e-07	4.95044	0.01112	SDHD	1.30814e-06	-0.108789
OK	3.6924e-07	4.95096	0.0111185	BABAM2	1.30523e-06	-0.108818
OK	3.51263e-07	4.96066	0.0111173	USP5	1.24355e-06	-0.10884
OK	3.73783e-07	4.94858	0.0111172	TMCO1	1.32024e-06	-0.108843
OK	3.30005e-07	4.97278	0.0110892	SLC25A11	1.17022e-06	-0.109376
OK	2.53909e-09	5.84459	0.0110555	PKMYT1	1.01441e-08	-0.110017
OK	4.30924e-07	4.92081	0.0110218	R3HCC1	1.51535e-06	-0.11066
OK	4.77925e-07	4.90052	0.0110176	DPM3	1.6727e-06	-0.11074
OK	4.83667e-07	4.89817	0.0109849	SELENOF	1.69252e-06	-0.111362
OK	5.2568e-07	4.88177	0.0109746	FAAP20	1.83506e-06	-0.11156
OK	4.92047e-07	4.89479	0.010972	TSFM	1.72041e-06	-0.111609
OK	5.31297e-07	4.87968	0.0109481	DHRS4L2	1.85287e-06	-0.112064
OK	5.1416e-07	4.88614	0.0109426	ISY1	1.79572e-06	-0.112169
OK	5.44605e-07	4.8748	0.0109336	TXNL1	1.89743e-06	-0.112339
OK	5.60469e-07	4.86912	0.0109297	PRPF39	1.95027e-06	-0.112415
OK	2.49253e-07	5.02689	0.0108945	ZNF771	8.92101e-07	-0.113085
OK	5.72374e-07	4.86497	0.0108855	SMIM19	1.98967e-06	-0.113257
OK	6.59706e-07	4.83681	0.0108706	ZMAT2	2.28549e-06	-0.11354
OK	6.57328e-07	4.83753	0.0108501	DRG2	2.27818e-06	-0.11393
OK	6.41927e-07	4.84224	0.0108494	PBDC1	2.22605e-06	-0.113944
OK	6.93806e-07	4.82678	0.0107979	TCTEX1D2	2.40054e-06	-0.114925
OK	6.55932e-07	4.83795	0.0107781	ACADS	2.27388e-06	-0.115302
OK	8.6835e-07	4.78187	0.0107399	CHMP5	2.99434e-06	-0.11603
OK	4.87488e-07	4.89662	0.0106671	IFI27	1.70506e-06	-0.117417
OK	9.07884e-07	4.77292	0.0106479	COA4	3.12766e-06	-0.117782
OK	1.10506e-06	4.7332	0.0106361	DCXR	3.78151e-06	-0.118007
OK	1.21429e-06	4.71404	0.0105868	CIZ1	4.14669e-06	-0.118948
OK	4.68444e-08	5.33856	0.0105751	PRR19	1.75119e-07	-0.119169
OK	1.23312e-06	4.7109	0.0105745	PARL	4.20835e-06	-0.11918
OK	1.23877e-07	5.15939	0.0105712	NCAPG	4.51635e-07	-0.119244
OK	1.31925e-06	4.69712	0.0105465	GAR1	4.49229e-06	-0.119714
OK	1.47886e-06	4.67373	0.0105048	FAM174C	5.02625e-06	-0.12051
OK	1.46333e-06	4.6759	0.0105005	AKR1A1	4.97504e-06	-0.120592
OK	1.50142e-06	4.67062	0.0104976	SMAP1	5.10133e-06	-0.120646
OK	1.59618e-06	4.65804	0.0104726	NDUFA5	5.41046e-06	-0.121121
OK	1.6064e-06	4.65672	0.0104424	AGPAT1	5.44255e-06	-0.121698
OK	1.51274e-06	4.66908	0.0104404	NFYB	5.13896e-06	-0.121736
OK	1.08043e-06	4.73777	0.0104334	POMZP3	3.70075e-06	-0.12187
OK	1.4675e-06	4.67532	0.0104141	GSKIP	4.98844e-06	-0.122236
OK	1.03309e-06	4.74684	0.0103899	QPRT	3.54369e-06	-0.122698
OK	1.74783e-06	4.63932	0.0103854	MPND	5.91053e-06	-0.122784
OK	2.06046e-06	4.60519	0.0103397	HCFC1R1	6.94047e-06	-0.123653
OK	2.09656e-06	4.60157	0.0102943	ZMAT5	7.05654e-06	-0.124518
OK	2.33889e-06	4.57874	0.0102861	APH1A	7.85495e-06	-0.124675
OK	2.2316e-06	4.58856	0.0102756	RUVBL2	7.50168e-06	-0.124874
OK	2.38037e-06	4.57506	0.0102546	PHAX	7.99177e-06	-0.125275
OK	2.4155e-06	4.572	0.0102371	ATG3	8.10086e-06	-0.125609
OK	2.38465e-06	4.57469	0.0102267	OCEL1	8.00488e-06	-0.125807
OK	2.75591e-06	4.5443	0.0101869	TMEM106C	9.19947e-06	-0.126566
OK	2.65046e-06	4.55251	0.0101644	NDUFA10	8.85574e-06	-0.126993
OK	2.37394e-06	4.57563	0.0101535	EEF1E1	7.97143e-06	-0.127201
OK	2.70823e-06	4.54797	0.0101528	EBNA1BP2	9.04453e-06	-0.127214
OK	2.97138e-06	4.52842	0.0101129	EBPL	9.8957e-06	-0.127976
OK	3.29808e-06	4.50632	0.0101127	TMEM11	1.09583e-05	-0.127978
OK	3.73789e-06	4.47967	0.0100705	PCIF1	1.23795e-05	-0.128782
OK	3.69907e-06	4.4819	0.0100657	DEDD2	1.22547e-05	-0.128874
OK	3.78137e-06	4.4772	0.0100476	ZFAND2A	1.25215e-05	-0.12922
OK	3.96067e-06	4.4673	0.0100383	PMF1	1.3081e-05	-0.129396
OK	2.55302e-06	4.56038	0.0100151	PDCD2L	8.54344e-06	-0.129839
OK	4.06862e-06	4.46154	0.0100062	TMEM205	1.34231e-05	-0.130008
OK	3.8805e-06	4.47167	0.00998301	FEN1	1.28261e-05	-0.130449
OK	4.41542e-06	4.44398	0.00997752	MZT1	1.45205e-05	-0.130554
OK	4.3795e-06	4.44574	0.00997471	DCAF7	1.44046e-05	-0.130607
OK	3.62602e-06	4.48615	0.00995669	RFC5	1.20201e-05	-0.13095
OK	3.17775e-06	4.5142	0.00995622	AIMP2	1.05699e-05	-0.13096
OK	4.53385e-06	4.43829	0.00995288	CINP	1.48918e-05	-0.131023
OK	5.02091e-06	4.41627	0.00991144	FLYWCH2	1.64389e-05	-0.131813
OK	5.34599e-06	4.40268	0.00987506	CISD2	1.74686e-05	-0.132506
OK	4.2396e-06	4.45271	0.00987112	THEM6	1.39637e-05	-0.132581
OK	5.16457e-08	5.32084	0.00985207	CDCA5	1.92633e-07	-0.132944
OK	4.18426e-06	4.45553	0.0098331	LRRCC1	1.37898e-05	-0.133305
OK	6.72019e-06	4.35281	0.00978338	METTL9	2.17804e-05	-0.134252
OK	6.65564e-06	4.35492	0.00978042	AKR1B1	2.15842e-05	-0.134308
OK	7.62372e-06	4.32508	0.00969809	COA6	2.46123e-05	-0.135877
OK	7.85074e-06	4.31861	0.00969586	RWDD3	2.53187e-05	-0.135919
OK	7.99346e-06	4.31463	0.00968148	FBXL15	2.57596e-05	-0.136193
OK	5.86752e-06	4.38245	0.00964222	POLA2	1.91177e-05	-0.136941
OK	8.9421e-06	4.28979	0.00962952	PTPMT1	2.86963e-05	-0.137183
OK	9.01695e-06	4.28794	0.00961962	BNIP1	2.89193e-05	-0.137372
OK	9.13864e-06	4.28496	0.00961762	BISPR	2.92834e-05	-0.13741
OK	9.21202e-06	4.28318	0.00961719	TMEM147	2.95098e-05	-0.137418
OK	8.86815e-06	4.29163	0.00961203	BLVRA	2.84633e-05	-0.137516
OK	9.67073e-09	5.61779	0.0095771	MND1	3.74606e-08	-0.138182
OK	1.13001e-05	4.23752	0.00949263	MRM3	3.59471e-05	-0.139791
OK	1.13457e-05	4.23662	0.00949015	CTNNBIP1	3.60709e-05	-0.139838
OK	1.16399e-05	4.23086	0.00948245	OXCT1	3.69734e-05	-0.139985
OK	1.01811e-05	4.26088	0.00946933	BCL2L12	3.25317e-05	-0.140235
OK	1.37223e-05	4.19369	0.00941387	SRP72	4.34087e-05	-0.141291
OK	1.40394e-05	4.18851	0.00940125	GRPEL1	4.43594e-05	-0.141532
OK	1.40054e-05	4.18906	0.00937716	CCDC126	4.42585e-05	-0.141991
OK	1.45885e-05	4.1798	0.00936331	PGRMC1	4.6027e-05	-0.142255
OK	1.06794e-05	4.25019	0.00936212	SAC3D1	3.40482e-05	-0.142277
OK	1.49134e-05	4.17478	0.00935963	TAX1BP3	4.69899e-05	-0.142325
OK	1.47221e-05	4.17772	0.00934809	METTL5	4.64347e-05	-0.142545
OK	1.53877e-05	4.16765	0.00933983	CCDC32	4.84204e-05	-0.142702
OK	1.61843e-05	4.15613	0.00933323	ZNHIT3	5.08677e-05	-0.142828
OK	1.65317e-05	4.15127	0.00931782	TTC1	5.19369e-05	-0.143121
OK	1.63663e-05	4.15357	0.00931548	ZBTB14	5.14246e-05	-0.143166
OK	1.66463e-05	4.14969	0.00931164	SUCLG1	5.2289e-05	-0.143239
OK	1.74353e-05	4.13908	0.0092998	SLU7	5.47117e-05	-0.143464
OK	1.78515e-05	4.13366	0.00928052	TBPL1	5.59688e-05	-0.143832
OK	1.86441e-05	4.12367	0.00922375	WDR18	5.84027e-05	-0.144913
OK	2.01742e-05	4.10548	0.00922328	PPP6C	6.31037e-05	-0.144922
OK	1.74869e-05	4.1384	0.00920899	EXOSC5	5.48655e-05	-0.145195
OK	2.07933e-05	4.09848	0.00916129	CETN2	6.50024e-05	-0.146103
OK	1.58709e-05	4.1606	0.00912565	KHK	4.99046e-05	-0.146782
OK	2.50393e-05	4.05526	0.00909952	BFAR	7.78911e-05	-0.14728
OK	2.38546e-05	4.06657	0.00907871	MSANTD3	7.43458e-05	-0.147676
OK	2.88391e-05	4.02211	0.00901435	PIGX	8.92596e-05	-0.148903
OK	2.79242e-05	4.0297	0.0090093	CYSTM1	8.65525e-05	-0.148999
OK	3.08615e-05	4.00612	0.00899701	WBP2	9.52726e-05	-0.149233
OK	2.77864e-05	4.03086	0.00895084	FXN	8.6175e-05	-0.150112
OK	3.57093e-05	3.97151	0.00889214	BCKDHA	0.00010975	-0.151231
OK	3.80706e-05	3.95623	0.00886271	GTF2H5	0.00011679	-0.151791
OK	3.89096e-05	3.95102	0.00885472	ANKRD39	0.000119337	-0.151944
OK	3.98811e-05	3.94511	0.00881057	CCL28	0.00012224	-0.152785
OK	4.51147e-05	3.91547	0.00879636	ISCU	0.000137673	-0.153055
OK	2.20966e-05	4.08439	0.00878225	SLC43A3	6.89666e-05	-0.153324
OK	4.63667e-07	4.90646	0.00877192	SLC29A1	1.62465e-06	-0.153521
OK	4.07755e-05	3.9398	0.0087564	POLD2	0.000124874	-0.153817
OK	5.01363e-05	3.88993	0.00872684	ZNRD1	0.000152457	-0.15438
OK	4.88546e-05	3.89621	0.00872246	ERG28	0.000148664	-0.154463
OK	5.0226e-05	3.8895	0.008696	MTX1	0.000152708	-0.154967
OK	4.7248e-05	3.90431	0.00867005	HIGD1A	0.000143918	-0.155462
OK	5.20575e-05	3.8808	0.00863499	CISD1	0.000158031	-0.15613
OK	4.17575e-05	3.93408	0.00862625	ECT2	0.000127755	-0.156296
OK	6.14646e-05	3.84021	0.00861568	NMRK1	0.00018588	-0.156497
OK	6.22694e-05	3.83702	0.00859982	TPRKB	0.000188155	-0.1568
OK	6.21826e-05	3.83736	0.00859036	DPY30	0.000187919	-0.15698
OK	5.45471e-05	3.86942	0.00857669	HENMT1	0.000165495	-0.15724
OK	6.11729e-05	3.84138	0.008574	RPP25L	0.000185024	-0.157291
OK	7.0456e-05	3.80656	0.00854129	TXNDC12	0.00021185	-0.157914
OK	7.1436e-05	3.80314	0.0085305	TNIP2	0.000214617	-0.15812
OK	6.11543e-05	3.84145	0.00852406	KCTD6	0.000184993	-0.158243
OK	7.13602e-05	3.80341	0.00851794	ARFRP1	0.000214419	-0.158359
OK	7.43597e-05	3.7932	0.00851563	MAPKAP1	0.000222903	-0.158403
OK	7.44654e-05	3.79285	0.0085149	SNX6	0.000223189	-0.158417
OK	5.86211e-05	3.85182	0.00850138	COA3	0.000177455	-0.158675
OK	7.85546e-05	3.77955	0.00847647	SSRP1	0.000234465	-0.159149
OK	7.9412e-05	3.77685	0.00846606	EXOSC1	0.000236893	-0.159348
OK	8.3344e-05	3.76479	0.00845254	SYF2	0.000248175	-0.159605
OK	7.45829e-05	3.79245	0.00843317	TM7SF2	0.00022351	-0.159974
OK	7.4685e-05	3.79211	0.00841142	POLD3	0.000223753	-0.160389
OK	8.97361e-05	3.74629	0.00839135	RNF5	0.000266618	-0.160771
OK	9.82812e-05	3.72339	0.00834265	KLHDC3	0.000290862	-0.161699
OK	0.000100872	3.71682	0.00834227	COX20	0.000298139	-0.161706
OK	0.000103771	3.70965	0.00832039	GLO1	0.000306499	-0.162123
OK	0.000104983	3.70671	0.00831135	EXOSC8	0.000309991	-0.162295
OK	7.24163e-05	3.79977	0.00830824	ZCCHC18	0.00021741	-0.162354
OK	0.000107142	3.70155	0.00822707	ENDOV	0.000316108	-0.163901
OK	0.000123108	3.66616	0.00821423	WDR46	0.000360985	-0.164145
OK	9.80115e-05	3.72409	0.00819876	PCGF6	0.000290283	-0.16444
OK	0.000125949	3.66032	0.00816629	CDCA7L	0.000369015	-0.165058
OK	0.000132818	3.64669	0.00816152	COMMD1	0.000388556	-0.165149
OK	0.000139396	3.63425	0.00813276	POLR2H	0.000406971	-0.165697
OK	9.39811e-05	3.73467	0.00813052	ZNRF1	0.000278615	-0.16574
OK	5.7361e-05	3.85714	0.00811985	TUBB3	0.000173763	-0.165943
OK	0.000133722	3.64495	0.00809358	TFPT	0.000391094	-0.166444
OK	0.000164531	3.59128	0.00805167	GDI2	0.000477114	-0.167242
OK	0.000172055	3.57961	0.00799944	BORCS6	0.000497993	-0.168237
OK	5.12095e-05	3.88479	0.00797285	HIPK4	0.000155588	-0.168743
OK	0.000185565	3.5598	0.00794825	GPX7	0.000535442	-0.169212
OK	0.000206489	3.53165	0.00790859	PMVK	0.000592952	-0.169968
OK	0.000110958	3.69267	0.00790677	DHCR24	0.000326782	-0.170002
OK	0.000198393	3.54221	0.00790103	DBNDD2	0.000570467	-0.170112
OK	0.000199931	3.54017	0.00790023	HIKESHI	0.000574581	-0.170127
OK	0.000213458	3.52286	0.00789589	BTBD6	0.000611838	-0.17021
OK	0.000191471	3.55157	0.00789059	AKIP1	0.000551741	-0.170311
OK	0.000168861	3.5845	0.00787784	CACNA2D4	0.000489012	-0.170554
OK	5.08449e-05	3.88652	0.0078741	SMCO4	0.000154516	-0.170625
OK	0.000183911	3.56216	0.00787284	PCK2	0.00053074	-0.170649
OK	0.00022177	3.51272	0.00787051	CCNB1IP1	0.000634802	-0.170693
OK	0.000223431	3.51074	0.00786018	MPLKIP	0.000639301	-0.17089
OK	0.000207388	3.5305	0.00781945	AARS	0.000595295	-0.171666
OK	0.000248757	3.48209	0.00778061	HSPBP1	0.000707999	-0.172406
OK	0.000246427	3.48461	0.00777895	DTYMK	0.000701737	-0.172437
OK	0.000263802	3.46634	0.00777831	PITHD1	0.000749134	-0.17245
OK	0.000253335	3.47721	0.00777015	ISOC1	0.000720169	-0.172605
OK	0.000275225	3.45492	0.00774895	THAP11	0.000779515	-0.173009
OK	0.000252193	3.47842	0.00774805	GCSH	0.000717303	-0.173026
OK	0.000169356	3.58374	0.00772967	NEIL3	0.000490379	-0.173376
OK	0.000297574	3.43382	0.00769644	TM9SF2	0.000839608	-0.174009
OK	0.000151233	3.61318	0.00768171	FHL2	0.000439857	-0.17429
OK	0.000311069	3.42177	0.00767747	SURF1	0.000876304	-0.174371
OK	0.000300071	3.43155	0.00766346	TUSC2	0.000846321	-0.174637
OK	0.000312768	3.42029	0.00764345	DHFR	0.000880652	-0.175019
OK	0.000263753	3.46639	0.00764107	SHMT1	0.000749093	-0.175064
OK	0.000338243	3.39894	0.00762583	LLPH	0.000949374	-0.175355
OK	0.00035114	3.38869	0.00759705	CTNNBL1	0.000983906	-0.175903
OK	0.000350867	3.3889	0.00758338	UROS	0.00098327	-0.176163
OK	0.000199855	3.54027	0.00758253	CORO1C	0.000574441	-0.176179
OK	0.000354428	3.38613	0.0075825	VTI1B	0.000992342	-0.17618
OK	0.000355172	3.38556	0.00757017	ORMDL2	0.000994166	-0.176415
OK	0.000375153	3.3705	0.0075597	TRAPPC4	0.00104696	-0.176614
OK	0.000385952	3.36268	0.00752687	SEPHS2	0.00107515	-0.17724
OK	0.000338314	3.39888	0.0074491	EVA1B	0.000949451	-0.178721
OK	0.000453341	3.31799	0.00743151	CCDC25	0.00125411	-0.179056
OK	0.000469345	3.30829	0.00741797	RAMAC	0.00129588	-0.179314
OK	0.000468656	3.3087	0.00741521	PIGBOS1	0.00129448	-0.179367
OK	0.000297054	3.43429	0.00740973	CLSPN	0.000838249	-0.179471
OK	0.000465356	3.31068	0.00740185	PRDX4	0.00128618	-0.179621
OK	0.00050593	3.28721	0.00736932	PPID	0.00139296	-0.180241
OK	0.000506084	3.28712	0.00736	HRAS	0.0013932	-0.180419
OK	0.000520325	3.2793	0.00735768	REX1BD	0.00143058	-0.180463
OK	0.000410318	3.34574	0.00733321	ZRANB3	0.00113963	-0.180929
OK	0.000531855	3.27311	0.00732473	SNX15	0.00146041	-0.181091
OK	0.000543052	3.26722	0.00732316	SVBP	0.00148945	-0.18112
OK	0.000529318	3.27446	0.00731831	GSTM4	0.00145382	-0.181213
OK	0.000546992	3.26517	0.00730336	THADA	0.00149968	-0.181498
OK	0.000567215	3.25487	0.00726433	NUP37	0.00155295	-0.182241
OK	0.000433618	3.33039	0.00723917	CCDC86	0.00120186	-0.18272
OK	0.00014973	3.61577	0.00723589	POLR3G	0.000435782	-0.182783
OK	0.000360321	3.3816	0.00721092	NEXN	0.00100753	-0.183259
OK	0.000646846	3.21738	0.00719786	HDGFL2	0.001762	-0.183508
OK	0.000659658	3.21174	0.00718937	RAD51C	0.00179531	-0.183669
OK	0.000663528	3.21006	0.00717771	GTF2A2	0.00180538	-0.183891
OK	0.000705824	3.19226	0.00715394	ERCC1	0.00191369	-0.184344
OK	0.000705158	3.19253	0.00714857	WASHC3	0.00191212	-0.184446
OK	0.000554464	3.26133	0.00713851	GIHCG	0.00151958	-0.184638
OK	0.000728472	3.18313	0.00713002	TMEM70	0.00197112	-0.1848
OK	0.000739253	3.17887	0.00712104	MEI1	0.00199803	-0.184971
OK	0.000735207	3.18046	0.00712067	POLDIP2	0.00198859	-0.184978
OK	0.000665513	3.2092	0.00711787	HIST1H2BG	0.00180964	-0.185031
OK	0.00075482	3.17282	0.00711155	NDUFB6	0.0020378	-0.185152
OK	0.000655369	3.21362	0.00706978	NQO1	0.00178408	-0.185947
OK	0.000706966	3.19179	0.00705935	KEAP1	0.00191606	-0.186146
OK	0.000799927	3.15593	0.00705216	TP53RK	0.00215309	-0.186283
OK	0.000816569	3.14992	0.00704782	APEH	0.00219431	-0.186366
OK	0.000799676	3.15602	0.00704633	RPIA	0.00215268	-0.186394
OK	0.000573356	3.25181	0.00704395	DNAJC28	0.00156816	-0.18644
OK	0.000848707	3.13863	0.00702963	TMEM208	0.00227556	-0.186712
OK	0.00086895	3.13171	0.00700798	COA8	0.00232792	-0.187125
OK	0.000688119	3.19959	0.00700083	CCNA2	0.00186756	-0.187261
OK	0.000925224	3.11324	0.00697408	TRIAP1	0.00247148	-0.18777
OK	0.000930635	3.11152	0.00697085	DRG1	0.0024847	-0.187832
OK	0.000933162	3.11072	0.00695632	PPIE	0.00249083	-0.188109
OK	0.000975848	3.09749	0.00694209	SH3GLB2	0.00259928	-0.18838
OK	0.000974899	3.09777	0.0069335	VPS29	0.00259708	-0.188544
OK	0.00105821	3.07339	0.00688474	PLSCR3	0.00280478	-0.189472
OK	0.00108557	3.06576	0.00684692	TIMMDC1	0.00287446	-0.190193
OK	0.0011336	3.0528	0.00684078	TMEM134	0.00299536	-0.19031
OK	0.0010088	3.08763	0.00683578	MTFR1	0.00268076	-0.190405
OK	0.00111525	3.05769	0.00683387	NOB1	0.00295013	-0.190442
OK	0.00111867	3.05677	0.00681373	GABPA	0.00295845	-0.190825
OK	0.00103926	3.07878	0.0067983	LMAN2L	0.00275828	-0.191119
OK	0.000964893	3.10083	0.00679646	DNAAF2	0.00257169	-0.191154
OK	0.00120448	3.03455	0.00678939	TXN2	0.00317213	-0.191289
OK	0.00120478	3.03447	0.00678568	PMM1	0.00317253	-0.19136
OK	0.00130475	3.01035	0.00674818	RAP1A	0.00342364	-0.192074
OK	0.00131245	3.00856	0.00674183	TMEM203	0.00344215	-0.192195
OK	0.00130493	3.0103	0.00673174	NUDT22	0.0034237	-0.192387
OK	0.00122951	3.02834	0.00673121	RFC4	0.00323369	-0.192397
OK	0.00134868	3.00028	0.00670764	UQCC3	0.0035333	-0.192846
OK	0.000827982	3.14587	0.0067054	CLEC12A	0.00222276	-0.192889
OK	0.00138194	2.99285	0.00669618	ZNF836	0.00361471	-0.193065
OK	0.00132289	3.00615	0.00667417	UQCC2	0.00346786	-0.193484
OK	0.00150204	2.96732	0.00663998	TAF6	0.00391033	-0.194135
OK	0.00149125	2.96954	0.00663235	NUDT2	0.00388505	-0.194281
OK	0.00137137	2.99519	0.00661771	VMAC	0.00358838	-0.19456
OK	0.00155109	2.95743	0.00660126	TOR3A	0.00402973	-0.194873
OK	0.00157646	2.95242	0.00659768	ACOT8	0.00409267	-0.194941
OK	0.00105112	3.07539	0.0065853	TRBV5-4	0.00278667	-0.195177
OK	0.00162535	2.94298	0.00657043	SDHAF3	0.00420741	-0.19546
OK	0.00157909	2.95191	0.0065586	TRUB1	0.004099	-0.195686
OK	0.00181238	2.9091	0.00651014	ING2	0.00466407	-0.196609
OK	0.00161094	2.94573	0.00650085	RPUSD3	0.00417416	-0.196786
OK	0.00192968	2.88943	0.00647314	RAB4A	0.00495171	-0.197314
OK	0.00197163	2.88267	0.0064424	COASY	0.00505574	-0.197899
OK	0.0019093	2.89277	0.00640767	RMDN1	0.00490175	-0.198561
OK	0.00211279	2.86081	0.0063958	PPP2R3C	0.00539711	-0.198787
OK	0.00212455	2.85905	0.00638865	PEX13	0.00542459	-0.198923
OK	0.00235707	2.82594	0.00633073	AIP	0.00598984	-0.200027
OK	0.00225465	2.84015	0.0063151	AIFM1	0.00574382	-0.200325
OK	0.00238778	2.8218	0.0063117	TPGS2	0.00606071	-0.200389
OK	0.00240367	2.81967	0.00629367	UBE2D1	0.0060989	-0.200733
OK	0.00249183	2.80809	0.00627595	MAP3K13	0.00631514	-0.20107
OK	0.00251208	2.80548	0.00626713	EIPR1	0.00636272	-0.201238
OK	0.00258533	2.7962	0.00626156	PFDN1	0.00653979	-0.201344
OK	0.00250516	2.80637	0.00625743	YIF1B	0.00634669	-0.201423
OK	0.00262585	2.79118	0.00619941	TMEM182	0.00663603	-0.202528
OK	0.00241312	2.81841	0.00619402	CDK5	0.00612143	-0.202631
OK	0.00280343	2.76993	0.00619133	THAP4	0.00705498	-0.202682
OK	0.00279778	2.77059	0.0061899	VKORC1	0.00704158	-0.20271
OK	0.00263439	2.79012	0.00618174	DERA	0.00665682	-0.202865
OK	0.00243235	2.81586	0.00614456	TRAV38-2DV8	0.00616803	-0.203573
OK	0.0028487	2.76471	0.0061422	PEX2	0.00716554	-0.203618
OK	0.00330054	2.71633	0.00607465	VMA21	0.00824043	-0.204905
OK	0.00328258	2.71813	0.00605049	PARVB	0.00819846	-0.205365
OK	0.00346723	2.69998	0.00603849	STK16	0.00863256	-0.205594
OK	0.00334339	2.71205	0.00602899	AK2	0.00834548	-0.205775
OK	0.00350959	2.69593	0.00602888	NUBP2	0.00873196	-0.205777
OK	0.00343232	2.70334	0.00602607	CHRNB1	0.00855257	-0.205831
OK	0.00340938	2.70557	0.00599315	CBR1	0.00850131	-0.206458
OK	0.00375142	2.67366	0.00598443	PRKRIP1	0.00930351	-0.206624
OK	0.00385891	2.66417	0.00595821	RNF187	0.00955908	-0.207123
OK	0.00362088	2.68552	0.00595591	CRAT	0.00899638	-0.207167
OK	0.00386677	2.66349	0.00595487	PSMC2	0.00957744	-0.207187
OK	0.00366176	2.68176	0.00593122	NAALADL1	0.00909164	-0.207637
OK	0.00405295	2.64763	0.00592305	NUDC	0.0100052	-0.207793
OK	0.00395007	2.65631	0.00591356	ZUP1	0.00976801	-0.207974
OK	0.00400277	2.65184	0.00591164	MCUR1	0.00988926	-0.208011
OK	0.00391685	2.65915	0.00589201	HIST1H4A	0.0096948	-0.208385
OK	0.00407493	2.6458	0.00583544	GPR35	0.0100548	-0.209462
OK	0.00457364	2.6065	0.00582476	TMEM126B	0.0112338	-0.209666
OK	0.00313113	2.73372	0.0058174	SLC27A2	0.00783656	-0.209806
OK	0.00491381	2.58184	0.00577528	GMPR2	0.0120296	-0.210608
OK	0.00491905	2.58147	0.00576487	CFAP298	0.0120397	-0.210807
OK	0.00461362	2.60352	0.00574845	MSRB1	0.0113282	-0.211119
OK	0.00507333	2.57079	0.0057329	PAM16	0.0123891	-0.211416
OK	0.00342698	2.70386	0.0057325	FBXW9	0.00854125	-0.211423
OK	0.00509779	2.56912	0.00571952	FAIM	0.0124389	-0.211671
OK	0.00564906	2.53334	0.0056659	ZNF622	0.0136986	-0.212692
OK	0.00478863	2.59073	0.00566441	NUDT8	0.0117431	-0.21272
OK	0.00570772	2.52972	0.00565938	TIPRL	0.0138299	-0.212816
OK	0.00568692	2.531	0.00564892	UNC50	0.0137842	-0.213015
OK	0.0056799	2.53143	0.00564358	CCDC22	0.0137703	-0.213117
OK	0.00552185	2.54131	0.00564077	CNP	0.0134128	-0.213171
OK	0.00531328	2.55474	0.00563921	HOXB4	0.012931	-0.2132
OK	0.0057476	2.52727	0.00562335	NF2	0.0139187	-0.213503
OK	0.00592351	2.51667	0.00560959	MTRES1	0.0143237	-0.213765
OK	0.00610996	2.50573	0.00560081	CIAO2A	0.0147647	-0.213932
OK	0.00631558	2.494	0.00557287	PRAF2	0.0152342	-0.214464
OK	0.00404408	2.64837	0.0055713	SLC25A10	0.00998559	-0.214494
OK	0.00635677	2.49169	0.00557075	CNPY3	0.0153266	-0.214505
OK	0.00646591	2.48564	0.0055594	TSR3	0.0155741	-0.214721
OK	0.00659787	2.47844	0.00554199	REXO2	0.0158777	-0.215053
OK	0.00671565	2.47212	0.00552335	NUDCD2	0.0161395	-0.215408
OK	0.00705859	2.45427	0.0054733	PELO	0.0169145	-0.216361
OK	0.00694742	2.45997	0.00544532	ILVBL	0.0166667	-0.216894
OK	0.00743699	2.43543	0.00544349	ATXN10	0.0177521	-0.216929
OK	0.00704102	2.45516	0.00542056	DPH2	0.0168762	-0.217366
OK	0.00767734	2.4239	0.00541556	RRAGA	0.018269	-0.217461
OK	0.00772068	2.42186	0.00540336	ZNF749	0.0183661	-0.217694
OK	0.00799254	2.40926	0.00538628	ARL2BP	0.018968	-0.218019
OK	0.00813035	2.40301	0.00536566	KATNA1	0.0192788	-0.218412
OK	0.00820402	2.39971	0.00536476	PAIP1	0.0194358	-0.218429
OK	0.00853222	2.38532	0.00531891	FAM104B	0.0201672	-0.219302
OK	0.00868867	2.37863	0.00526825	COQ5	0.0205167	-0.220267
OK	0.00926718	2.35477	0.00525262	TFB2M	0.0218062	-0.220565
OK	0.00949032	2.34591	0.00523952	UBE2W	0.0223044	-0.220815
OK	0.00947641	2.34646	0.00521152	HMGCL	0.0222742	-0.221348
OK	0.0098304	2.33276	0.00521094	TRAPPC3	0.0230533	-0.221359
OK	0.0100225	2.3255	0.00519358	FKBP3	0.0234604	-0.22169
OK	0.00974942	2.33585	0.00518909	NUDT18	0.0228784	-0.221775
OK	0.00996149	2.3278	0.00518432	BLMH	0.0233302	-0.221866
OK	0.00994141	2.32855	0.00517089	PREB	0.0232883	-0.222122
OK	0.0060372	2.50996	0.00515936	LAMB3	0.0145905	-0.222342
OK	0.0107036	2.30073	0.0051295	SNAP29	0.0249731	-0.222911
OK	0.0109666	2.29152	0.00510775	FMC1	0.0255425	-0.223325
OK	0.0107153	2.30031	0.0050973	INO80C	0.0249976	-0.223524
OK	0.0110986	2.28697	0.00508071	UBL4A	0.025822	-0.22384
OK	0.00814722	2.40225	0.00506821	CRYGS	0.0193166	-0.224078
OK	0.0115331	2.27234	0.0050659	TEN1	0.0267633	-0.224122
OK	0.0117267	2.26597	0.0050518	KLHDC7B	0.0271862	-0.224391
OK	0.0110673	2.28805	0.00505113	NRM	0.0257631	-0.224404
OK	0.0117652	2.26471	0.00504955	OLA1	0.0272696	-0.224434
OK	0.0118583	2.26169	0.00503947	EXOC1	0.0274736	-0.224626
OK	0.011275	2.28097	0.00503812	HIST1H4B	0.0261926	-0.224651
OK	0.0118318	2.26255	0.00502323	PGAP2	0.027415	-0.224935
OK	0.0123821	2.24506	0.00501115	CUTC	0.0286223	-0.225165
OK	0.00489035	2.58349	0.0049892	LYPD2	0.0119749	-0.225583
OK	0.0125239	2.24066	0.0049872	SHMT2	0.0289253	-0.225622
OK	0.0130416	2.22497	0.0049668	CZIB	0.0300661	-0.22601
OK	0.0132376	2.21917	0.00495452	DHPS	0.0304885	-0.226244
OK	0.0131522	2.22169	0.00495345	HSBP1	0.0303017	-0.226264
OK	0.012298	2.24769	0.00494964	CDK2AP1	0.0284403	-0.226337
OK	0.0134424	2.21319	0.00493616	SLC25A33	0.0309172	-0.226594
OK	0.0134543	2.21284	0.00492938	REEP3	0.0309381	-0.226723
OK	0.0100577	2.32419	0.00492753	NT5DC2	0.0235376	-0.226758
OK	0.0137112	2.20545	0.00491737	SETDB2	0.0314849	-0.226952
OK	0.0142266	2.19098	0.00489207	FAM228B	0.0326058	-0.227434
OK	0.014763	2.17639	0.00486165	CFDP1	0.0337598	-0.228013
OK	0.0146743	2.17877	0.00485349	GIPC1	0.0335783	-0.228169
OK	0.00910517	2.36131	0.00484675	CHAC2	0.0214531	-0.228297
OK	0.0152257	2.16417	0.00483021	BRF2	0.0347365	-0.228612
OK	0.0144092	2.18596	0.00480087	CIDEB	0.0329998	-0.229171
OK	0.0143852	2.18662	0.00478208	TMEM79	0.0329519	-0.229529
OK	0.0160035	2.14432	0.00476842	PDE6D	0.0363954	-0.229789
OK	0.0165757	2.13024	0.00475019	MAPKAPK3	0.0376171	-0.230137
OK	0.0168355	2.12399	0.00473765	HDDC3	0.0381382	-0.230375
OK	0.0167712	2.12553	0.00472758	IFT22	0.0379991	-0.230567
OK	0.0166303	2.12892	0.00471306	PRSS36	0.0377171	-0.230844
OK	0.0174067	2.11052	0.00470305	STK32C	0.0393535	-0.231035
OK	0.0178337	2.1007	0.00467319	DUS4L	0.0402554	-0.231603
OK	0.0184544	2.08677	0.00464658	UCHL3	0.0415345	-0.23211
OK	0.0186406	2.08267	0.00464461	ENDOG	0.0419316	-0.232148
OK	0.0187976	2.07924	0.00463389	SLC41A3	0.0422583	-0.232352
OK	0.0192026	2.0705	0.00461916	MCTS1	0.0430966	-0.232633
OK	0.018405	2.08787	0.00461638	DNAL4	0.0414319	-0.232686
OK	0.0194734	2.06475	0.0046096	C1D	0.0436317	-0.232815
OK	0.0195023	2.06414	0.00460154	DEXI	0.0436918	-0.232969
OK	0.0193497	2.06737	0.00459566	AP1S2	0.0433815	-0.233081
OK	0.0193202	2.068	0.00459443	KIAA1328	0.043329	-0.233104
OK	0.0192554	2.06938	0.00456334	YIPF1	0.0432106	-0.233696
OK	0.0192895	2.06865	0.00456167	NXT2	0.0432736	-0.233728
OK	0.0164805	2.13256	0.00454476	HCK	0.0374208	-0.23405
OK	0.0210571	2.03239	0.0045203	MPI	0.0468871	-0.234516
OK	0.0207522	2.03846	0.00450847	EEF1A2	0.0462527	-0.234742
OK	0.018328	2.08957	0.0044767	TKFC	0.0412759	-0.235347
OK	0.0219335	2.01536	0.00446617	CPOX	0.0486923	-0.235547
OK	0.0213583	2.02647	0.00434995	GGACT	0.0474938	-0.237761
OK	0.0199263	2.05527	0.00429585	FOXB1	0.0445582	-0.238792

## Sheet: Module 2
status	p_value	morans_test_statistic	morans_I	gene_short_name	q_value	zscore
OK	0	192.369	0.434735	ZEB2	0	7.96126
OK	0	183.094	0.413688	NEAT1	0	7.56031
OK	0	154.981	0.35036	DDX5	0	6.35389
OK	0	154.497	0.349258	PIK3R1	0	6.33289
OK	0	154.061	0.348255	PTPRC	0	6.31379
OK	0	152.443	0.344306	NR4A2	0	6.23855
OK	0	149.069	0.336768	ATG2A	0	6.09495
OK	0	145.694	0.329098	XIST	0	5.94884
OK	0	142.74	0.322678	PPP2R5C	0	5.82652
OK	0	135.989	0.30715	ADGRE5	0	5.53071
OK	0	126.122	0.285021	RNF213	0	5.10914
OK	0	123.272	0.278522	MYO1F	0	4.98533
OK	0	122.898	0.277755	SRSF7	0	4.97073
OK	0	122.534	0.276903	FUS	0	4.9545
OK	0	122.369	0.276546	RUNX3	0	4.9477
OK	0	118.152	0.266756	SYNE1	0	4.7612
OK	0	116.725	0.263665	CEMIP2	0	4.7023
OK	0	116.276	0.262751	ITGAL	0	4.68489
OK	0	115.196	0.260312	KLF6	0	4.63842
OK	0	109.894	0.248184	SYNE2	0	4.40739
OK	0	106.644	0.24103	FYN	0	4.2711
OK	0	104.391	0.235943	CCNL1	0	4.1742
OK	0	101.737	0.22994	HNRNPH1	0	4.05982
OK	0	100.758	0.227755	RBM39	0	4.01821
OK	0	100.307	0.226688	DDX3X	0	3.99788
OK	0	93.3197	0.210889	MYO1G	0	3.69691
OK	0	93.3247	0.210881	RNF19A	0	3.69675
OK	0	91.9651	0.207817	EML4	0	3.63838
OK	0	91.7438	0.207327	EZR	0	3.62903
OK	0	91.622	0.206997	MIDN	0	3.62276
OK	0	90.0431	0.203489	RSRP1	0	3.55593
OK	0	89.6432	0.202557	SLC2A3	0	3.53817
OK	0	89.768	0.201968	KLRC2	0	3.52695
OK	0	88.8879	0.200798	ENC1	0	3.50466
OK	0	87.3389	0.197162	GBP5	0	3.43539
OK	0	84.2998	0.190299	MIAT	0	3.30465
OK	0	81.0826	0.183185	RORA	0	3.16914
OK	0	77.3643	0.174623	MACF1	0	3.00602
OK	0	77.089	0.174195	CLK1	0	2.99785
OK	0	76.0313	0.171746	SYTL3	0	2.95121
OK	0	75.1839	0.169852	APOL6	0	2.91513
OK	0	73.9776	0.167147	REL	0	2.8636
OK	0	72.946	0.16482	AKNA	0	2.81927
OK	0	70.6358	0.159663	KLF2	0	2.72103
OK	0	70.6324	0.159632	DDX6	0	2.72044
OK	0	69.9616	0.157903	SAT1	0	2.68749
OK	0	69.5331	0.157077	EIF4A1	0	2.67175
OK	0	69.257	0.156531	ITGA4	0	2.66135
OK	0	67.9268	0.153367	CEP78	0	2.60109
OK	0	67.231	0.15163	LYST	0	2.56798
OK	0	67.0056	0.151391	CHD1	0	2.56344
OK	0	65.753	0.148546	ATXN1	0	2.50923
OK	0	65.2812	0.147423	NFKBIZ	0	2.48784
OK	0	63.8281	0.144138	BTG3	0	2.42526
OK	0	63.4948	0.143426	PTPN7	0	2.41171
OK	0	63.1537	0.142712	FMNL1	0	2.39809
OK	0	63.1845	0.142687	USP36	0	2.39761
OK	0	62.8796	0.141909	CTPS1	0	2.3828
OK	0	61.9143	0.139881	ITM2A	0	2.34418
OK	0	60.2171	0.136061	AKAP13	0	2.2714
OK	0	59.8535	0.135239	IDS	0	2.25574
OK	0	59.6365	0.134646	RANBP2	0	2.24444
OK	0	58.3828	0.131926	IDI1	0	2.19262
OK	0	57.6536	0.13028	HNRNPA2B1	0	2.16127
OK	0	57.6907	0.130273	KPNA2	0	2.16113
OK	0	57.5752	0.13003	TSPYL2	0	2.15649
OK	0	56.9803	0.128761	MYH9	0	2.13232
OK	0	55.8416	0.126156	GLS	0	2.0827
OK	0	55.3629	0.125082	DDX21	0	2.06224
OK	0	55.3293	0.125025	DDX24	0	2.06116
OK	0	54.9933	0.124218	SURF4	0	2.04578
OK	0	53.842	0.121673	KLRK1	0	1.99729
OK	0	53.7805	0.12152	SRSF2	0	1.99438
OK	0	53.7296	0.121373	DNAJA1	0	1.99158
OK	0	53.4838	0.120848	PRKCB	0	1.98158
OK	0	53.247	0.120286	TRA2A	0	1.97087
OK	0	52.4685	0.118534	STAT3	0	1.9375
OK	0	52.235	0.117913	BICDL1	0	1.92566
OK	0	52.0096	0.117512	DNAJB6	0	1.91803
OK	0	51.9077	0.117227	SH2D1A	0	1.9126
OK	0	51.8684	0.117189	SLC38A2	0	1.91187
OK	0	51.8148	0.117055	IRF1	0	1.90933
OK	0	51.49	0.116312	COPA	0	1.89517
OK	0	51.4091	0.116103	ZAP70	0	1.89119
OK	0	51.0725	0.115189	GAB3	0	1.87378
OK	0	50.84	0.11483	PDE4D	0	1.86693
OK	0	50.7239	0.114579	BRD2	0	1.86215
OK	0	50.5809	0.114296	PNN	0	1.85676
OK	0	50.5068	0.113955	MCOLN2	0	1.85027
OK	0	50.4498	0.113806	RAP1GAP2	0	1.84742
OK	0	50.1912	0.113289	IFRD1	0	1.83758
OK	0	49.8933	0.112663	VPS37B	0	1.82565
OK	0	49.8834	0.112599	CRTAM	0	1.82443
OK	0	49.8052	0.112387	BRD1	0	1.8204
OK	0	49.2244	0.111159	FNBP1	0	1.797
OK	0	49.0641	0.110627	GK5	0	1.78686
OK	0	48.3334	0.109193	ARGLU1	0	1.75954
OK	0	48.2681	0.109029	KANSL1	0	1.75643
OK	0	48.1549	0.10875	CHST12	0	1.7511
OK	0	48.1041	0.108671	MCL1	0	1.7496
OK	0	48.1898	0.108596	ARAP2	0	1.74817
OK	0	47.7255	0.107843	PDCD4	0	1.73383
OK	0	47.2876	0.106848	PRKCH	0	1.71488
OK	0	47.2077	0.106551	DYNC1H1	0	1.70922
OK	0	47.1129	0.106361	GPRIN3	0	1.70559
OK	0	47.0678	0.106331	LRRFIP1	0	1.70503
OK	0	47.0467	0.106163	PTPN22	0	1.70182
OK	0	46.1813	0.104308	HSPA9	0	1.66649
OK	0	46.0038	0.103779	EZH2	0	1.65641
OK	0	45.3247	0.102431	SRSF5	0	1.63073
OK	0	45.3628	0.102422	ATP2B4	0	1.63056
OK	0	44.6858	0.10095	STAT4	0	1.60252
OK	0	44.5816	0.100601	VMP1	0	1.59587
OK	0	44.4961	0.100516	DIAPH1	0	1.59425
OK	0	44.1045	0.0996166	IGF2R	0	1.57711
OK	0	44.0681	0.0995164	CHD4	0	1.5752
OK	0	44.0205	0.0994462	ZBTB7A	0	1.57386
OK	0	43.5803	0.0983905	CRYBG1	0	1.55375
OK	0	43.374	0.0979945	PARP8	0	1.54621
OK	0	43.3124	0.0978165	HELZ	0	1.54282
OK	0	43.0766	0.0972357	RNF166	0	1.53175
OK	0	42.9321	0.096826	NBEAL2	0	1.52395
OK	0	42.5978	0.0957945	CD38	0	1.5043
OK	0	42.3405	0.0955992	CCNH	0	1.50058
OK	0	42.171	0.0952661	ACAP1	0	1.49423
OK	0	42.1415	0.0951931	TCF25	0	1.49284
OK	0	41.8329	0.0944403	INPP5D	0	1.4785
OK	0	41.8233	0.0942228	DTHD1	0	1.47436
OK	0	41.639	0.0940352	CBLB	0	1.47078
OK	0	41.5333	0.093841	SLC38A1	0	1.46708
OK	0	41.4099	0.0935333	CSNK1D	0	1.46122
OK	0	41.4035	0.0934721	TPM4	0	1.46005
OK	0	41.1277	0.0928095	ZC3H12A	0	1.44743
OK	0	41.1581	0.0927572	LDLR	0	1.44644
OK	0	41.0666	0.0927446	RAB8B	0	1.4462
OK	0	41.0506	0.0927167	SPN	0	1.44567
OK	0	41.113	0.0926268	SMC4	0	1.44395
OK	0	41.0036	0.0925769	ATF7IP	0	1.443
OK	0	40.6569	0.0916826	EPS15	0	1.42596
OK	0	40.3703	0.0911169	PREX1	0	1.41519
OK	0	39.187	0.0884899	IKZF3	0	1.36514
OK	0	38.7723	0.0875906	ARID4B	0	1.34801
OK	0	38.7015	0.087332	NAMPT	0	1.34308
OK	0	38.5752	0.0871045	CDC14A	0	1.33875
OK	0	38.127	0.0860848	EMD	0	1.31932
OK	0	37.9841	0.0857776	GNPTAB	0	1.31347
OK	0	37.6121	0.0849233	POLR2A	0	1.2972
OK	0	37.5864	0.0849171	ACTR2	0	1.29708
OK	0	37.5781	0.0848528	NCKAP1L	0	1.29585
OK	1.71418e-306	37.4035	0.0844505	BRD7	4.11135e-305	1.28819
OK	5.68485e-304	37.2481	0.084133	CAST	1.36044e-302	1.28214
OK	1.68104e-303	37.219	0.0840546	RIOK3	4.01397e-302	1.28065
OK	2.80923e-299	36.957	0.0834587	TIPARP	6.66349e-298	1.2693
OK	2.11644e-293	36.5893	0.0826484	HNRNPA3	4.93851e-292	1.25386
OK	4.28435e-288	36.2541	0.0818731	CNOT6L	9.95394e-287	1.23909
OK	3.76238e-286	36.1305	0.0815411	ISG20L2	8.67565e-285	1.23276
OK	1.02458e-285	36.1028	0.0815338	CAPZA1	2.355e-284	1.23263
OK	4.90281e-285	36.0595	0.0814496	AMD1	1.12331e-283	1.23102
OK	1.07333e-285	36.1015	0.0813968	RABGAP1L	2.46441e-284	1.23002
OK	9.71891e-280	35.7199	0.0806753	HIPK1	2.19405e-278	1.21627
OK	9.16448e-280	35.7215	0.0806002	CD84	2.07106e-278	1.21484
OK	5.12915e-276	35.4793	0.0800818	PXN	1.15186e-274	1.20496
OK	8.05877e-274	35.3366	0.0797125	MCTP2	1.80038e-272	1.19793
OK	2.30403e-272	35.2416	0.0796029	EIF3A	5.13135e-271	1.19584
OK	9.64934e-273	35.2663	0.0795816	CPD	2.15125e-271	1.19544
OK	6.08614e-272	35.2141	0.0795411	EIF4G2	1.35266e-270	1.19466
OK	2.33234e-262	34.5823	0.0780934	PPP1R10	5.06337e-261	1.16708
OK	5.62003e-259	34.3566	0.0776056	MTCH1	1.2103e-257	1.15779
OK	2.64159e-258	34.3115	0.0774745	BSDC1	5.68311e-257	1.15529
OK	4.01109e-258	34.2994	0.0774684	ARHGAP30	8.62084e-257	1.15518
OK	1.79984e-257	34.2556	0.0773955	RAP1B	3.86444e-256	1.15379
OK	5.28357e-257	34.2242	0.0773177	TERF2IP	1.13218e-255	1.15231
OK	1.78515e-255	34.1213	0.077067	MBP	3.81009e-254	1.14753
OK	8.41391e-253	33.9405	0.0766609	SMARCA2	1.77991e-251	1.13979
OK	1.34728e-246	33.5173	0.0756719	FBXO7	2.81684e-245	1.12095
OK	1.89855e-244	33.3695	0.0753913	KMT2E	3.95406e-243	1.11561
OK	1.69477e-244	33.3729	0.075232	USP28	3.53308e-243	1.11257
OK	1.27514e-242	33.2433	0.0750691	MEF2D	2.63781e-241	1.10947
OK	1.82068e-241	33.1633	0.0747759	SYTL2	3.74476e-240	1.10388
OK	4.00281e-238	32.9307	0.0743078	SIPA1	8.1242e-237	1.09497
OK	5.09825e-236	32.7833	0.0740407	RNF125	1.03183e-234	1.08988
OK	1.24006e-235	32.7562	0.073886	EWSR1	2.50739e-234	1.08693
OK	3.99688e-252	33.8946	0.073821	TTN	8.43855e-251	1.08569
OK	5.41011e-232	32.4995	0.0733763	RNF115	1.08677e-230	1.07722
OK	4.02306e-229	32.2957	0.0728508	MAPK1	8.04388e-228	1.06721
OK	5.06436e-229	32.2885	0.0728092	EOMES	1.01071e-227	1.06642
OK	9.98872e-227	32.1246	0.0725449	PPP1R12A	1.98979e-225	1.06138
OK	3.26703e-226	32.0878	0.0724472	TLE4	6.49001e-225	1.05952
OK	8.68081e-224	31.9135	0.0720221	FAM160B1	1.71181e-222	1.05142
OK	5.78821e-223	31.854	0.071934	DGKZ	1.1362e-221	1.04974
OK	3.47675e-223	31.87	0.0719183	NFKBIB	6.83719e-222	1.04945
OK	5.09866e-221	31.7133	0.0716104	SRRT	9.98113e-220	1.04358
OK	1.01691e-220	31.6915	0.0715554	P2RY8	1.98889e-219	1.04253
OK	8.71976e-212	31.0363	0.0700719	NCOA1	1.67647e-210	1.01427
OK	3.049e-211	30.996	0.0699528	MAPKAPK2	5.85157e-210	1.012
OK	5.05079e-210	30.9054	0.0697354	SPTAN1	9.67611e-209	1.00786
OK	9.71075e-206	30.5849	0.0690764	TMF1	1.8278e-204	0.995306
OK	4.70185e-206	30.6086	0.0690741	KIF20B	8.86552e-205	0.995262
OK	1.54639e-205	30.5697	0.0690244	IQGAP2	2.9056e-204	0.994317
OK	8.96198e-206	30.5875	0.068926	LPCAT1	1.68834e-204	0.992442
OK	6.80112e-205	30.5213	0.0688636	SLC20A1	1.27567e-203	0.991252
OK	1.45571e-203	30.4209	0.0687026	DNAJB14	2.71624e-202	0.988186
OK	1.55895e-207	30.7196	0.0683598	HAVCR2	2.95761e-206	0.981655
OK	8.55069e-202	30.2868	0.0683448	PELI1	1.58449e-200	0.981369
OK	1.85954e-198	30.0323	0.0678309	RSRC2	3.40768e-197	0.971579
OK	1.01914e-198	30.0523	0.067737	ELL2	1.8692e-197	0.96979
OK	5.5914e-198	29.9957	0.0677228	INTS6	1.02117e-196	0.969521
OK	4.71961e-198	30.0013	0.0676916	TP53BP2	8.62682e-197	0.968926
OK	1.87894e-197	29.9553	0.0676023	CALCOCO1	3.42863e-196	0.967224
OK	6.82925e-192	29.5252	0.0666472	ETF1	1.23259e-190	0.949028
OK	5.27385e-190	29.3778	0.0663339	CCNT1	9.48676e-189	0.94306
OK	2.3312e-190	29.4056	0.0663317	SLC35E1	4.19693e-189	0.943019
OK	9.60229e-189	29.279	0.0661077	SPATA13	1.7201e-187	0.938751
OK	6.29701e-188	29.2148	0.0658627	PARP15	1.12613e-186	0.934083
OK	3.68915e-185	28.9961	0.0653695	WDR74	6.57567e-184	0.924687
OK	2.90733e-181	28.6853	0.0647935	STK17A	5.14378e-180	0.913715
OK	1.78742e-180	28.622	0.0646453	ZBTB1	3.15719e-179	0.910893
OK	1.94698e-176	28.2958	0.063865	JMJD6	3.39443e-175	0.896027
OK	3.52151e-174	28.1117	0.063396	UBA6	6.10982e-173	0.887092
OK	1.35708e-168	27.651	0.0624165	ASXL1	2.31531e-167	0.868432
OK	4.90335e-166	27.4375	0.0619482	ZFC3H1	8.24146e-165	0.859511
OK	1.04195e-165	27.41	0.0618902	TRIM22	1.74992e-164	0.858405
OK	5.55071e-165	27.349	0.0617568	ERAP2	9.29323e-164	0.855865
OK	9.92482e-165	27.3278	0.061702	NECAP1	1.6565e-163	0.85482
OK	1.10102e-164	27.324	0.0616953	CUL3	1.83511e-163	0.854694
OK	9.17741e-165	27.3306	0.0616682	LASP1	1.53294e-163	0.854177
OK	2.70144e-166	27.4591	0.0615688	SIK1	4.54763e-165	0.852282
OK	1.54149e-163	27.2273	0.061452	SPAG9	2.56288e-162	0.850059
OK	2.37533e-162	27.1268	0.0612269	TACC1	3.93705e-161	0.84577
OK	4.87156e-158	26.7588	0.0603721	GBP4	7.9399e-157	0.829486
OK	2.46449e-157	26.6983	0.0602576	SIGIRR	4.00461e-156	0.827304
OK	2.14299e-155	26.5307	0.0599112	WNK1	3.46129e-154	0.820705
OK	3.70886e-154	26.4232	0.059612	SPPL2A	5.97249e-153	0.815006
OK	6.09661e-153	26.3172	0.0594132	CD164	9.77365e-152	0.811219
OK	2.88485e-150	26.0824	0.0588764	TMEM165	4.5703e-149	0.800992
OK	2.66121e-150	26.0855	0.0588436	MVD	4.2191e-149	0.800367
OK	6.47434e-150	26.0515	0.0588217	TPR	1.02418e-148	0.79995
OK	2.15026e-149	26.0054	0.0587008	KCNAB2	3.39652e-148	0.797646
OK	3.02312e-149	25.9923	0.0586846	EMB	4.76828e-148	0.797339
OK	8.96885e-149	25.9505	0.0585549	NFATC2	1.4105e-147	0.794866
OK	2.23104e-151	26.1802	0.0584849	VCAM1	3.55809e-150	0.793534
OK	1.11207e-146	25.7644	0.0581538	SIAH2	1.74127e-145	0.787225
OK	1.18149e-144	25.5829	0.0577536	USP15	1.84193e-143	0.779602
OK	2.17272e-144	25.5591	0.0576403	EED	3.38479e-143	0.777444
OK	1.48967e-142	25.3934	0.057338	CD47	2.29576e-141	0.771684
OK	1.16797e-141	25.3123	0.0571364	PRKX	1.791e-140	0.767845
OK	1.08084e-140	25.2244	0.0569087	GNA13	1.65033e-139	0.763506
OK	1.46707e-140	25.2123	0.056905	TAP2	2.23373e-139	0.763436
OK	4.99214e-139	25.0723	0.0565884	TM9SF3	7.56344e-138	0.757405
OK	4.89498e-138	24.9812	0.0564172	CCDC88C	7.39022e-137	0.754142
OK	1.03714e-136	24.8589	0.0560818	RGPD5	1.55818e-135	0.747754
OK	1.09364e-136	24.8567	0.0560656	FAM53C	1.6419e-135	0.747445
OK	4.4802e-136	24.8	0.0559214	ABCA2	6.71218e-135	0.744698
OK	1.31909e-134	24.6635	0.0556968	RASGRP1	1.96666e-133	0.74042
OK	3.49493e-134	24.624	0.0555654	CDS2	5.20345e-133	0.737916
OK	3.42124e-133	24.5313	0.055389	NR3C1	5.07967e-132	0.734555
OK	6.28653e-133	24.5066	0.0553122	MED15	9.32105e-132	0.733093
OK	1.45076e-132	24.4725	0.0551802	ATAD2	2.14809e-131	0.730577
OK	3.02005e-132	24.4425	0.0550213	YES1	4.46859e-131	0.72755
OK	4.10006e-131	24.3358	0.0549457	SAR1A	6.01697e-130	0.726111
OK	8.38943e-131	24.3064	0.0548791	KRAS	1.22866e-129	0.724841
OK	1.11572e-130	24.2947	0.0548359	MEX3C	1.63289e-129	0.724019
OK	3.8532e-130	24.2437	0.0547313	CDK11A	5.62781e-129	0.722026
OK	8.71102e-130	24.2101	0.0546575	SPTY2D1	1.26971e-128	0.72062
OK	5.04053e-130	24.2326	0.0546477	GGA2	7.35698e-129	0.720433
OK	1.00103e-128	24.1092	0.0544326	NCOR1	1.45711e-127	0.716335
OK	5.7374e-128	24.0368	0.0542443	SFT2D2	8.3233e-127	0.712748
OK	1.55204e-125	23.8031	0.0537288	PTPN2	2.22753e-124	0.702927
OK	5.46933e-125	23.7502	0.0535928	ATP2A3	7.81842e-124	0.700337
OK	1.44075e-124	23.7094	0.0535395	TAOK3	2.05546e-123	0.699321
OK	1.00715e-124	23.7245	0.0534787	CASZ1	1.43877e-123	0.698164
OK	2.60689e-124	23.6845	0.0534536	NIN	3.7093e-123	0.697685
OK	8.85142e-123	23.5354	0.0528336	TRGV9	1.25118e-121	0.685875
OK	1.43604e-121	23.4169	0.0528132	PPP1R16B	2.02192e-120	0.685484
OK	1.46625e-121	23.4161	0.0527749	TRPC4AP	2.06311e-120	0.684755
OK	1.23059e-120	23.3252	0.0526335	RAB29	1.72475e-119	0.682062
OK	1.11706e-119	23.2306	0.0523589	CCDC144A	1.55954e-118	0.67683
OK	1.82921e-119	23.2094	0.0523421	HNRNPD	2.54552e-118	0.67651
OK	1.01481e-117	23.0361	0.0519548	TERF1	1.40674e-116	0.669132
OK	2.29702e-117	23.0006	0.0519183	CTNNB1	3.18211e-116	0.668436
OK	1.05617e-116	22.9343	0.0517392	TRIP12	1.45657e-115	0.665025
OK	5.43922e-116	22.8629	0.0515755	SLC25A42	7.47728e-115	0.661906
OK	1.80589e-115	22.8104	0.0515036	HNRNPH3	2.47307e-114	0.660536
OK	1.32033e-115	22.8241	0.0514457	ADCY7	1.81042e-114	0.659433
OK	2.2873e-115	22.8001	0.051409	ZNF335	3.13034e-114	0.658735
OK	1.38853e-115	22.8219	0.0513555	PRC1	1.90272e-114	0.657716
OK	3.57418e-114	22.6794	0.0511895	GPCPD1	4.86677e-113	0.654553
OK	4.34036e-114	22.6709	0.0511628	MAP4	5.9063e-113	0.654045
OK	2.72843e-113	22.5898	0.0509801	NAA50	3.69644e-112	0.650563
OK	6.56929e-112	22.4488	0.0506432	SIRT7	8.84982e-111	0.644145
OK	2.3648e-113	22.5961	0.0505171	TNFRSF9	3.20784e-112	0.641744
OK	5.37241e-111	22.3552	0.0504634	ZFP36L1	7.22388e-110	0.64072
OK	1.10822e-109	22.2197	0.0501645	KPNB1	1.48272e-108	0.635027
OK	2.45854e-109	22.1839	0.0500788	NCL	3.28121e-108	0.633395
OK	7.41896e-109	22.1341	0.0499562	XPO1	9.87084e-108	0.631058
OK	6.40784e-108	22.0367	0.0497347	GRK2	8.49927e-107	0.626838
OK	2.87695e-107	21.9686	0.0495814	FBXW7	3.80656e-106	0.623919
OK	2.748e-107	21.9707	0.049581	NELFCD	3.64042e-106	0.623911
OK	2.01166e-106	21.8801	0.0493909	PHF1	2.64864e-105	0.620289
OK	8.4077e-106	21.8147	0.049208	DENND1B	1.1016e-104	0.616804
OK	3.89082e-105	21.7445	0.0490295	ADAM10	5.07345e-104	0.613404
OK	1.06788e-104	21.6982	0.0489276	PRMT9	1.38818e-103	0.611463
OK	3.87338e-104	21.6388	0.0488557	DPP7	5.01094e-103	0.610093
OK	1.53255e-103	21.5753	0.0487171	JAK1	1.97433e-102	0.607453
OK	3.45667e-103	21.5376	0.0485485	PDP1	4.45043e-102	0.604242
OK	6.81465e-103	21.5062	0.048546	TRABD	8.76332e-102	0.604192
OK	3.16382e-102	21.4348	0.0483722	HELB	4.04917e-101	0.600883
OK	7.1654e-102	21.3967	0.0483003	DOCK2	9.15418e-101	0.599512
OK	1.33037e-101	21.3679	0.0481846	CYTH4	1.69559e-100	0.597309
OK	8.30463e-101	21.2822	0.0480478	ZNF394	1.05594e-99	0.594702
OK	3.88078e-104	21.6387	0.0477724	PLCG2	5.01749e-103	0.589455
OK	1.08247e-98	21.0526	0.0475276	CYFIP2	1.36348e-97	0.584793
OK	1.52058e-97	20.927	0.047145	ADAT2	1.90418e-96	0.577504
OK	1.64314e-97	20.9233	0.047024	HIST1H2BN	2.05526e-96	0.575199
OK	1.99315e-96	20.8039	0.0469447	ARNTL	2.48583e-95	0.573688
OK	4.09535e-96	20.7694	0.0468615	DR1	5.08996e-95	0.572103
OK	3.9343e-96	20.7713	0.0468478	MAT2A	4.89263e-95	0.571843
OK	2.24058e-95	20.6876	0.0466632	SAMD9L	2.77512e-94	0.568325
OK	1.48706e-95	20.7073	0.0466155	HELLS	1.84502e-94	0.567417
OK	7.13777e-95	20.6316	0.0465296	SAMD4B	8.8254e-94	0.56578
OK	1.43168e-94	20.5979	0.0464773	PPM1A	1.76612e-93	0.564784
OK	5.50953e-94	20.5326	0.0463288	CLSTN1	6.76167e-93	0.561954
OK	4.08905e-93	20.4349	0.0461234	SYAP1	4.9984e-92	0.558041
OK	1.45253e-92	20.373	0.0459928	MYLIP	1.77153e-91	0.555553
OK	5.67901e-92	20.3061	0.045828	CMIP	6.89494e-91	0.552414
OK	2.90583e-91	20.2257	0.0456069	NFAT5	3.51609e-90	0.548202
OK	6.27947e-91	20.1877	0.0455732	JOSD1	7.58969e-90	0.547559
OK	7.30705e-91	20.1802	0.0455536	TRAPPC10	8.82176e-90	0.547186
OK	2.20026e-90	20.1256	0.0454099	ARHGAP25	2.6519e-89	0.544448
OK	5.42087e-90	20.0809	0.0452864	NFATC3	6.51171e-89	0.542096
OK	2.1083e-88	19.8982	0.0448791	GAK	2.51012e-87	0.534336
OK	2.08352e-87	19.7831	0.0446597	ZFAND5	2.47105e-86	0.530158
OK	1.48957e-86	19.6836	0.0443501	ANKRD44-IT1	1.75406e-85	0.524259
OK	8.84733e-86	19.5931	0.044232	ZNF655	1.03672e-84	0.522009
OK	1.27711e-85	19.5744	0.0441909	NOP58	1.49569e-84	0.521227
OK	1.47321e-82	19.2118	0.0433529	ABI1	1.69581e-81	0.505262
OK	2.08824e-82	19.1937	0.0432361	TRAF4	2.39992e-81	0.503037
OK	1.51989e-81	19.0903	0.0430791	UHMK1	1.74208e-80	0.500045
OK	2.58105e-81	19.0626	0.0429929	ETNK1	2.95209e-80	0.498403
OK	2.74585e-83	19.2989	0.0428893	ITGAD	3.17262e-82	0.49643
OK	7.33731e-81	19.0079	0.0428342	SH3BP2	8.36983e-80	0.495382
OK	1.55225e-80	18.9685	0.0427734	SCFD1	1.76694e-79	0.494222
OK	1.76809e-80	18.9617	0.0427612	WDFY1	2.01157e-79	0.493991
OK	7.11693e-80	18.8883	0.0425786	EHD4	8.08415e-79	0.490512
OK	5.84034e-79	18.7769	0.0423757	ODF2L	6.59229e-78	0.486645
OK	1.09484e-78	18.7434	0.0423165	TUBA1A	1.23321e-77	0.485518
OK	5.02886e-78	18.6622	0.0421202	RTF1	5.6467e-77	0.481778
OK	1.9701e-77	18.5891	0.041932	CTBP1	2.20753e-76	0.478194
OK	3.52629e-77	18.5578	0.0418853	LMBRD1	3.94717e-76	0.477304
OK	3.75251e-77	18.5545	0.0418718	CCZ1	4.19602e-76	0.477046
OK	1.70751e-76	18.4729	0.0417014	RFC1	1.89847e-75	0.4738
OK	3.35807e-76	18.4363	0.0415873	SLC35A3	3.724e-75	0.471627
OK	1.12626e-75	18.3708	0.0413599	SLF1	1.24258e-74	0.467295
OK	1.39248e-74	18.2338	0.0411532	KDM5A	1.52147e-73	0.463358
OK	1.99434e-74	18.2141	0.0410813	ITPRIP	2.17466e-73	0.461988
OK	3.62474e-74	18.1814	0.0410071	ZNF131	3.94449e-73	0.460574
OK	4.37311e-74	18.1711	0.0409853	LPP	4.75648e-73	0.460159
OK	2.48697e-73	18.0755	0.0407143	PLEC	2.69138e-72	0.454995
OK	6.66206e-73	18.021	0.0406399	ARMCX3	7.18794e-72	0.453578
OK	1.12509e-72	17.992	0.0405922	PDXDC1	1.21207e-71	0.45267
OK	1.41807e-72	17.9792	0.0405842	HP1BP3	1.52619e-71	0.452518
OK	1.0853e-71	17.866	0.0402786	HSPD1	1.15819e-70	0.446695
OK	1.88902e-71	17.835	0.0402088	PPP1R15B	2.0119e-70	0.445366
OK	3.44997e-72	17.9298	0.0401699	TSPOAP1	3.69635e-71	0.444625
OK	4.2527e-71	17.7896	0.040119	NFKB2	4.51815e-70	0.443655
OK	8.17475e-70	17.6232	0.0397743	PTPN4	8.60008e-69	0.437089
OK	1.81877e-69	17.5779	0.0396592	CD5	1.9078e-68	0.434896
OK	3.20022e-69	17.5458	0.0395828	ARHGAP9	3.34872e-68	0.43344
OK	1.53463e-68	17.4566	0.0393554	SUCO	1.59652e-67	0.429108
OK	3.83376e-68	17.4042	0.0392831	WAC	3.97492e-67	0.427731
OK	3.08229e-69	17.548	0.0392305	TOP2A	3.22688e-68	0.426728
OK	1.3387e-67	17.3324	0.0391319	CDV3	1.38599e-66	0.42485
OK	2.10254e-67	17.3065	0.0390358	LPGAT1	2.17575e-66	0.423019
OK	4.21804e-67	17.2663	0.0389594	RNPS1	4.35028e-66	0.421564
OK	2.88698e-67	17.2882	0.0389564	SLAMF6	2.98321e-66	0.421507
OK	2.4532e-67	17.2976	0.0389536	ADAP1	2.53741e-66	0.421454
OK	3.11761e-67	17.2838	0.0388786	FASN	3.21998e-66	0.420024
OK	9.8218e-67	17.2175	0.0387926	SKIL	1.01152e-65	0.418387
OK	1.60458e-66	17.189	0.0387136	CDK16	1.65093e-65	0.416882
OK	3.76787e-66	17.1395	0.0386516	HEXA	3.86009e-65	0.415701
OK	3.04576e-66	17.1518	0.0386503	ADAM17	3.12179e-65	0.415675
OK	4.35068e-66	17.1311	0.0385484	RRBP1	4.45293e-65	0.413734
OK	1.66884e-65	17.0527	0.0384806	SERPINB9	1.70078e-64	0.412442
OK	2.51807e-65	17.0286	0.0384116	MPHOSPH9	2.56019e-64	0.411128
OK	1.33625e-65	17.0657	0.0383317	IL21R	1.36311e-64	0.409605
OK	6.26519e-65	16.9752	0.0382614	CYP51A1	6.349e-64	0.408266
OK	4.84913e-65	16.9902	0.0382078	AUTS2	4.92328e-64	0.407245
OK	4.16106e-64	16.8637	0.0380514	USP22	4.19499e-63	0.404267
OK	4.14916e-63	16.7272	0.0377427	CCNK	4.14031e-62	0.398386
OK	6.22186e-64	16.8399	0.0373873	GOLGA8O	6.26672e-63	0.391614
OK	7.98397e-62	16.5502	0.037339	MED13	7.88284e-61	0.390695
OK	7.93855e-62	16.5505	0.0373166	CCDC14	7.84159e-61	0.390268
OK	2.01833e-60	16.3546	0.0369038	ARID1A	1.9657e-59	0.382404
OK	8.00425e-60	16.2704	0.0367238	HNRNPK	7.77091e-59	0.378974
OK	1.64912e-59	16.2261	0.036592	PLEKHB2	1.596e-58	0.376463
OK	2.34264e-59	16.2045	0.0365564	ARHGEF3	2.26413e-58	0.375786
OK	1.67913e-60	16.3658	0.0362988	ITGAX	1.63608e-59	0.370878
OK	4.26279e-58	16.0252	0.036176	HNRNPC	4.07599e-57	0.368539
OK	4.91349e-58	16.0163	0.0361383	RO60	4.69608e-57	0.36782
OK	1.31329e-57	15.9551	0.0359929	SP3	1.24852e-56	0.365051
OK	6.5607e-62	16.562	0.0359403	ZBTB32	6.48951e-61	0.364049
OK	3.41747e-56	15.7503	0.0354502	CPT1A	3.21344e-55	0.354712
OK	7.55952e-56	15.7	0.035441	BZW1	7.08343e-55	0.354536
OK	7.43801e-56	15.701	0.0354311	HNRNPUL1	6.9726e-55	0.354349
OK	4.06889e-55	15.5929	0.0351884	ATP6AP2	3.78297e-54	0.349725
OK	6.12179e-55	15.5668	0.0351136	DYRK1A	5.68917e-54	0.348299
OK	7.60423e-55	15.5529	0.0350483	CRIPT	7.05769e-54	0.347056
OK	1.50911e-53	15.3604	0.0346164	PIEZO1	1.38452e-52	0.338828
OK	3.502e-53	15.3057	0.0345159	PPP2R5A	3.20332e-52	0.336913
OK	7.65106e-53	15.2548	0.0343982	TRAPPC2	6.97478e-52	0.334671
OK	8.05465e-53	15.2514	0.0343663	GPR171	7.33648e-52	0.334063
OK	1.4767e-52	15.2118	0.0343043	PPP3CA	1.3422e-51	0.332883
OK	1.76229e-52	15.2002	0.0342572	LUZP1	1.59975e-51	0.331984
OK	4.67503e-52	15.1362	0.0339639	IRF4	4.22421e-51	0.326397
OK	1.61655e-51	15.0543	0.0339149	PLCB2	1.45334e-50	0.325464
OK	3.1985e-51	15.0091	0.0338375	BORCS5	2.86361e-50	0.32399
OK	2.88916e-51	15.0159	0.0337029	DLEU2	2.58989e-50	0.321426
OK	1.78759e-50	14.8946	0.0335945	H2AFY	1.58984e-49	0.319359
OK	2.21755e-50	14.8801	0.0335771	UBE2D3	1.9706e-49	0.319029
OK	3.15649e-50	14.8565	0.0334795	CALU	2.7969e-49	0.317169
OK	1.66071e-49	14.7448	0.0332721	SLTM	1.4589e-48	0.313219
OK	1.61326e-49	14.7468	0.0332329	ZBTB43	1.4178e-48	0.312471
OK	2.0752e-49	14.7298	0.0332186	ATF6B	1.8208e-48	0.3122
OK	4.53557e-49	14.6768	0.0330727	HTT	3.96498e-48	0.30942
OK	1.18817e-48	14.6114	0.0329596	PRKDC	1.03408e-47	0.307266
OK	2.20182e-48	14.5693	0.0327225	FAM49A	1.91394e-47	0.302749
OK	1.13154e-47	14.457	0.0325637	GSE1	9.76495e-47	0.299723
OK	1.72028e-47	14.4282	0.0325629	RBM4	1.4804e-46	0.299708
OK	2.53848e-47	14.4013	0.0325057	EPC1	2.17842e-46	0.298617
OK	1.20337e-47	14.4528	0.0324976	GALNT3	1.03764e-46	0.298463
OK	1.23049e-46	14.2918	0.0322304	AGTPBP1	1.04926e-45	0.293373
OK	2.3331e-46	14.2472	0.0321438	PTBP3	1.98396e-45	0.291723
OK	4.97175e-46	14.1943	0.0320251	DDX27	4.21111e-45	0.289462
OK	1.1768e-45	14.1337	0.0318879	CCNDBP1	9.93238e-45	0.286848
OK	1.75567e-45	14.1055	0.0318194	NSD1	1.48065e-44	0.285544
OK	2.08685e-45	14.0933	0.0317649	STARD4	1.75446e-44	0.284505
OK	9.87812e-45	13.9831	0.0315508	HERPUD2	8.23075e-44	0.280426
OK	1.13211e-44	13.9734	0.0315252	TOX4	9.42215e-44	0.27994
OK	1.26369e-44	13.9656	0.0314863	CDK17	1.05091e-43	0.279199
OK	1.85929e-44	13.9381	0.0314092	FAM13B	1.54384e-43	0.27773
OK	5.51212e-44	13.8603	0.0312568	MOB1A	4.55057e-43	0.274827
OK	6.88993e-44	13.8443	0.0312432	SRRM1	5.67496e-43	0.274567
OK	1.25059e-43	13.8014	0.0311084	NRBP1	1.02574e-42	0.271999
OK	2.39e-43	13.7546	0.0309901	KDM5C	1.95508e-42	0.269745
OK	2.58622e-43	13.7489	0.0309802	UBN1	2.11238e-42	0.269557
OK	2.55596e-43	13.7497	0.0309314	RAB11FIP1	2.08925e-42	0.268628
OK	5.20347e-43	13.6982	0.0308843	TMEM107	4.23723e-42	0.267731
OK	9.14906e-44	13.8239	0.0307935	CNR2	7.51844e-43	0.266
OK	1.64703e-42	13.6143	0.0306399	YARS	1.33312e-41	0.263074
OK	3.82627e-42	13.5525	0.0305541	LPXN	3.07273e-41	0.261439
OK	4.422e-42	13.5419	0.0305504	TENT2	3.54452e-41	0.261368
OK	3.84724e-42	13.5521	0.0305119	RELCH	3.08841e-41	0.260635
OK	7.20007e-42	13.5061	0.0304699	DHX9	5.75845e-41	0.259835
OK	5.69367e-42	13.5233	0.030444	NSUN6	4.56045e-41	0.259342
OK	1.44501e-42	13.6238	0.0302831	HES4	1.17048e-41	0.256276
OK	2.33944e-41	13.419	0.0302688	TNFRSF14	1.86203e-40	0.256004
OK	1.31148e-47	14.4469	0.0302063	PF4	1.12951e-46	0.254814
OK	2.91514e-41	13.4027	0.0301465	EHBP1L1	2.31767e-40	0.253674
OK	2.10652e-40	13.2551	0.0298735	FBXO34	1.654e-39	0.248475
OK	8.66996e-41	13.3216	0.0298068	TRGV2	6.83745e-40	0.247202
OK	7.68323e-40	13.1577	0.0296625	DDX46	5.99989e-39	0.244454
OK	1.12493e-39	13.1289	0.0296163	DBF4	8.76557e-39	0.243574
OK	1.08584e-39	13.1315	0.0296125	GPS2	8.46714e-39	0.243502
OK	1.94035e-39	13.0875	0.0294955	VPS13B	1.50485e-38	0.241273
OK	4.28056e-39	13.0273	0.0292948	NDEL1	3.3088e-38	0.23745
OK	1.70693e-38	12.9213	0.0290972	CBX6	1.31154e-37	0.233685
OK	3.10716e-38	12.8751	0.029031	DENND4B	2.38061e-37	0.232424
OK	4.66924e-38	12.8436	0.0289698	UBE2I	3.56853e-37	0.231258
OK	4.96659e-38	12.8389	0.0288934	SLFN11	3.79174e-37	0.229802
OK	7.99759e-38	12.8019	0.0288686	ZFAND6	6.08201e-37	0.22933
OK	7.75011e-38	12.8044	0.0288622	ADD1	5.90007e-37	0.229209
OK	7.96971e-38	12.8022	0.0288573	ANKRD13D	6.06295e-37	0.229115
OK	1.08737e-37	12.778	0.0287423	NTNG2	8.24882e-37	0.226924
OK	1.60637e-37	12.7477	0.0287391	RUNX1	1.21517e-36	0.226862
OK	2.77373e-37	12.705	0.0286484	MKNK2	2.09089e-36	0.225135
OK	5.08617e-37	12.6575	0.0285444	TANK	3.81667e-36	0.223153
OK	3.31285e-37	12.6911	0.0285162	TBK1	2.49467e-36	0.222616
OK	6.60613e-37	12.6369	0.0285029	PNPLA8	4.94862e-36	0.222363
OK	5.56794e-37	12.6504	0.0284727	UBXN7	4.17673e-36	0.221788
OK	5.0853e-37	12.6575	0.0284398	SLFN13	3.81667e-36	0.221161
OK	3.22611e-36	12.5116	0.0281873	NRDC	2.39415e-35	0.216351
OK	2.03429e-35	12.3645	0.0278748	CAPRIN1	1.49218e-34	0.210398
OK	1.71293e-35	12.3783	0.0278694	ARHGEF7	1.25731e-34	0.210295
OK	1.41464e-35	12.3936	0.0277715	SNX5	1.03979e-34	0.20843
OK	8.5761e-35	12.2483	0.0274719	TRGV10	6.25445e-34	0.202722
OK	2.4933e-34	12.1614	0.027315	CENPE	1.80853e-33	0.199733
OK	2.14499e-33	11.9844	0.0270317	RAD21	1.53263e-32	0.194336
OK	2.60215e-33	11.9684	0.0269742	GALNT10	1.85742e-32	0.193241
OK	2.97524e-33	11.9572	0.0269339	ADPGK	2.12092e-32	0.192472
OK	7.14855e-38	12.8106	0.0269237	TMEM266	5.44789e-37	0.192279
OK	1.31457e-32	11.8332	0.0266506	RBM14	9.26355e-32	0.187075
OK	1.7172e-32	11.8108	0.0266267	EIF4E3	1.2085e-31	0.18662
OK	1.76376e-32	11.8085	0.0265984	TAF13	1.24086e-31	0.186081
OK	2.09009e-32	11.7942	0.026578	ERF	1.469e-31	0.185693
OK	2.24078e-32	11.7884	0.0265328	ABR	1.5744e-31	0.184832
OK	4.28978e-32	11.7335	0.0264572	CDC25B	3.00424e-31	0.183392
OK	6.19651e-41	13.3466	0.0262863	MTRNR2L4	4.89937e-40	0.180135
OK	1.43784e-31	11.6307	0.0262178	AKT2	9.98503e-31	0.178831
OK	7.75286e-32	11.6834	0.0261454	SFRP1	5.3979e-31	0.177451
OK	2.82949e-31	11.5728	0.0260997	SAP30BP	1.95547e-30	0.17658
OK	2.29667e-31	11.5907	0.0260657	TRAF5	1.58979e-30	0.175933
OK	3.13229e-31	11.5641	0.0260311	NUP153	2.16334e-30	0.175275
OK	5.17467e-31	11.5209	0.0259813	RBBP6	3.56135e-30	0.174326
OK	5.48911e-31	11.5158	0.0259391	SBK1	3.77534e-30	0.173521
OK	1.38398e-30	11.4359	0.0257454	CTDP1	9.4704e-30	0.169832
OK	2.5724e-30	11.3819	0.0256506	TRAF1	1.74969e-29	0.168026
OK	3.52362e-30	11.3545	0.0254287	SLC16A4	2.39139e-29	0.163798
OK	9.36585e-30	11.2687	0.02536	ATG16L2	6.31256e-29	0.16249
OK	4.3755e-29	11.1321	0.0251046	GRB2	2.91981e-28	0.157624
OK	1.95152e-28	10.9981	0.0247721	PPTC7	1.28907e-27	0.15129
OK	3.56922e-28	10.9435	0.0246143	FAM215B	2.3478e-27	0.148284
OK	5.42832e-28	10.9054	0.0245949	PPP2CA	3.56269e-27	0.147915
OK	9.07366e-28	10.8586	0.0244673	ZNF791	5.93346e-27	0.145484
OK	6.33576e-28	10.8914	0.0244367	MOB1B	4.15318e-27	0.144901
OK	1.44145e-27	10.8163	0.0243799	DNM2	9.38885e-27	0.143818
OK	2.64375e-27	10.7605	0.0242515	MTF2	1.71525e-26	0.141373
OK	4.89105e-27	10.7037	0.0240955	ELMO2	3.16089e-26	0.138401
OK	5.33e-27	10.6957	0.0240835	NANS	3.44147e-26	0.138171
OK	4.66834e-27	10.708	0.024073	TCOF1	3.01787e-26	0.137972
OK	1.46132e-26	10.6018	0.0238847	WDTC1	9.35957e-26	0.134384
OK	1.54971e-26	10.5963	0.0238612	WDR37	9.91982e-26	0.133936
OK	1.73124e-26	10.586	0.0238575	TGFBR1	1.10719e-25	0.133866
OK	1.71672e-26	10.5867	0.0237924	ST8SIA1	1.09823e-25	0.132627
OK	3.16317e-26	10.5294	0.0237374	EFCAB14	2.01577e-25	0.131579
OK	2.93699e-26	10.5363	0.0236836	SETD5	1.8733e-25	0.130554
OK	3.85053e-26	10.5108	0.0236703	ZNF831	2.45017e-25	0.130301
OK	3.36446e-26	10.5236	0.0236535	KMT5C	2.14278e-25	0.12998
OK	4.94599e-26	10.4872	0.0236302	MAP2K7	3.14352e-25	0.129535
OK	6.90714e-26	10.4556	0.0235601	PNKP	4.38091e-25	0.128201
OK	7.85192e-26	10.4434	0.0235316	RBM23	4.9772e-25	0.127657
OK	9.17483e-26	10.4286	0.0235079	ZCCHC2	5.80893e-25	0.127206
OK	1.28244e-25	10.3968	0.0234244	FAM120A	8.09816e-25	0.125616
OK	3.13714e-25	10.3112	0.0232312	STX12	1.96886e-24	0.121935
OK	2.71525e-25	10.325	0.0232151	OSBPL7	1.70458e-24	0.121628
OK	6.67833e-25	10.2383	0.0230171	TAF5L	4.15373e-24	0.117856
OK	1.34409e-24	10.1704	0.022923	SIN3A	8.319e-24	0.116063
OK	1.43191e-24	10.1642	0.0228937	FBXO44	8.85744e-24	0.115506
OK	1.89113e-24	10.1371	0.0228479	RNASEH2B	1.16746e-23	0.114633
OK	1.93667e-24	10.1348	0.0228426	ATF4	1.19522e-23	0.114531
OK	7.20159e-25	10.231	0.0228392	INPP1	4.4753e-24	0.114467
OK	2.77997e-24	10.0994	0.0227663	ARFGAP2	1.71125e-23	0.113079
OK	3.04997e-24	10.0903	0.0227411	SYNCRIP	1.87478e-23	0.112598
OK	2.95947e-24	10.0932	0.0227222	USF3	1.8207e-23	0.112239
OK	3.29692e-37	12.6915	0.0226178	PLEKHD1	2.48354e-36	0.110249
OK	1.04467e-23	9.96871	0.0224624	FIP1L1	6.35784e-23	0.107289
OK	1.24935e-23	9.95092	0.0223861	PLXNA3	7.58638e-23	0.105835
OK	1.67262e-23	9.92184	0.0223695	LCP2	1.01194e-22	0.10552
OK	2.85787e-23	9.86824	0.0221847	TRIM26	1.72418e-22	0.101998
OK	7.95798e-23	9.76497	0.0220065	PPM1M	4.75974e-22	0.0986031
OK	9.53458e-23	9.74663	0.0219665	THRAP3	5.69165e-22	0.0978418
OK	1.10828e-22	9.73134	0.0219247	SMC1A	6.60851e-22	0.0970459
OK	6.75483e-23	9.78157	0.0219196	SLC30A1	4.04913e-22	0.0969474
OK	8.22265e-23	9.76165	0.021898	ASL	4.91668e-22	0.0965363
OK	1.20989e-22	9.72241	0.0218472	DLD	7.20442e-22	0.0955685
OK	1.86306e-22	9.67837	0.0218114	AZIN1	1.10601e-21	0.0948871
OK	1.70485e-25	10.3696	0.0217721	SLC7A11	1.07309e-24	0.0941379
OK	2.77697e-22	9.63747	0.0217143	ZNF217	1.64266e-21	0.0930368
OK	3.86744e-22	9.6034	0.0216222	NUP42	2.28207e-21	0.0912818
OK	4.7442e-22	9.58233	0.0215458	SND1-IT1	2.79176e-21	0.0898263
OK	4.67269e-22	9.58389	0.0215089	PHTF1	2.75043e-21	0.0891249
OK	6.15135e-22	9.55547	0.021478	SLC16A6	3.6119e-21	0.0885356
OK	7.14379e-22	9.53997	0.0214729	COQ7	4.18892e-21	0.0884393
OK	1.30456e-21	9.47731	0.0212822	LTB4R	7.60604e-21	0.0848052
OK	2.03734e-21	9.43067	0.0212527	ABCF1	1.18239e-20	0.0842433
OK	2.03885e-21	9.43059	0.0212062	SMC6	1.18295e-20	0.0833584
OK	2.26826e-21	9.4194	0.0211232	PAM	1.31464e-20	0.0817765
OK	8.15487e-27	10.6562	0.0211004	IYD	5.24496e-26	0.081343
OK	3.89243e-21	9.36253	0.0210553	HIST1H2AG	2.24509e-20	0.0804825
OK	5.74576e-21	9.32131	0.0209889	ZNF600	3.29902e-20	0.079218
OK	5.68696e-21	9.3224	0.0209538	EIF4G1	3.267e-20	0.0785488
OK	8.12448e-21	9.28449	0.0209256	RNF114	4.64497e-20	0.078013
OK	6.73125e-21	9.3045	0.0209055	APOBR	3.85559e-20	0.0776291
OK	7.57214e-21	9.29198	0.0208966	CASP2	4.33148e-20	0.0774591
OK	1.50919e-20	9.2183	0.0207704	NUP54	8.57149e-20	0.0750562
OK	2.78557e-20	9.15234	0.02062	STIM1	1.57128e-19	0.0721894
OK	2.24829e-20	9.17546	0.0206023	AP1G2	1.27088e-19	0.0718534
OK	2.76756e-20	9.15304	0.0205652	SSH1	1.56153e-19	0.0711458
OK	3.33092e-20	9.13301	0.0205316	SUSD6	1.87497e-19	0.0705061
OK	1.06266e-19	9.00661	0.0203027	ILF3-DT	5.94285e-19	0.0661459
OK	1.06849e-19	9.00601	0.0202971	STRAP	5.97386e-19	0.0660381
OK	1.42652e-19	8.97424	0.0202088	TRERF1	7.94874e-19	0.0643568
OK	2.35773e-19	8.91876	0.0200854	TCEA1	1.30632e-18	0.0620069
OK	1.98077e-19	8.93803	0.0200784	SLC16A1	1.09831e-18	0.0618718
OK	2.71215e-19	8.90323	0.0200452	PANK3	1.49998e-18	0.0612406
OK	4.04471e-19	8.85878	0.0199134	SEC24D	2.2278e-18	0.0587293
OK	5.71221e-19	8.82021	0.0198656	MPPE1	3.13901e-18	0.0578187
OK	8.90688e-19	8.77033	0.0197585	YAF2	4.8697e-18	0.0557793
OK	9.63305e-19	8.7615	0.0197009	XPNPEP1	5.25604e-18	0.0546811
OK	1.27165e-18	8.73015	0.0195986	TSPAN17	6.91739e-18	0.0527321
OK	1.76041e-18	8.69329	0.0195811	DHX8	9.55677e-18	0.0523986
OK	1.23979e-18	8.73302	0.0195434	SPOPL	6.74581e-18	0.0516802
OK	2.13112e-18	8.67156	0.0195349	TM2D1	1.15401e-17	0.051519
OK	4.1428e-18	8.59557	0.0193409	CHERP	2.22765e-17	0.0478238
OK	5.60521e-18	8.56078	0.0192614	SEC61A1	2.99827e-17	0.0463084
OK	6.9507e-18	8.53595	0.0191891	HDAC8	3.70785e-17	0.0449303
OK	5.3024e-18	8.56718	0.0191675	ZDHHC21	2.84053e-17	0.0445187
OK	3.6552e-18	8.60993	0.0191507	HIST1H2AB	1.9694e-17	0.0441988
OK	9.47928e-18	8.5	0.0191107	NCBP3	5.04421e-17	0.0434378
OK	1.17222e-17	8.47531	0.0190852	CCDC93	6.22235e-17	0.0429522
OK	7.44953e-18	8.52793	0.0190841	DBN1	3.97198e-17	0.0429309
OK	1.17321e-17	8.47522	0.0190745	ELMSAN1	6.22603e-17	0.0427486
OK	9.96435e-18	8.49421	0.0190198	CAPN12	5.30101e-17	0.0417064
OK	8.57173e-19	8.77465	0.0189926	PLK4	4.69004e-18	0.0411875
OK	2.00627e-17	8.41253	0.0189627	LSM14A	1.05792e-16	0.0406181
OK	1.84104e-17	8.4226	0.0189531	DDX60L	9.72456e-17	0.040435
OK	1.99525e-17	8.41318	0.0189383	INSIG1	1.05236e-16	0.0401531
OK	1.41242e-17	8.45359	0.0189199	RFWD3	7.48258e-17	0.0398032
OK	3.71105e-17	8.34011	0.0187937	SMC3	1.94257e-16	0.0373982
OK	4.15313e-17	8.32679	0.0187494	TXNDC11	2.17081e-16	0.0365539
OK	4.4872e-17	8.31762	0.0187367	DNAJC3	2.34201e-16	0.036313
OK	1.76919e-21	9.44546	0.018631	OPHN1	1.02788e-20	0.0342989
OK	6.63398e-17	8.27114	0.0186062	CUL4A	3.44743e-16	0.0338256
OK	4.08993e-17	8.32861	0.0185923	MAP3K20	2.13881e-16	0.0335626
OK	8.29491e-17	8.24447	0.0185721	CDC5L	4.3012e-16	0.0331766
OK	6.39988e-17	8.27543	0.0185658	NAPB	3.32899e-16	0.0330564
OK	9.15216e-17	8.2327	0.0185454	PAPOLA	4.73316e-16	0.0326676
OK	8.88658e-17	8.23622	0.0185074	PARP4	4.59802e-16	0.031945
OK	1.14869e-16	8.20545	0.018461	FLII	5.91499e-16	0.0310609
OK	3.0841e-16	8.08595	0.0181337	HIST1H3A	1.57642e-15	0.0248248
OK	3.37915e-16	8.07481	0.0181225	CBR4	1.72477e-15	0.0246113
OK	4.32111e-16	8.04475	0.0181209	GALNT1	2.19982e-15	0.0245809
OK	6.98432e-16	7.98574	0.0179397	RABEP2	3.53888e-15	0.0211292
OK	8.01913e-16	7.96868	0.0179272	GOLGA2	4.05652e-15	0.0208918
OK	1.53948e-15	7.88766	0.0176139	PCNX2	7.72577e-15	0.0149223
OK	5.40032e-15	7.72946	0.0174142	COQ10B	2.66718e-14	0.0111177
OK	6.83532e-15	7.6994	0.0173343	UBE2Z	3.36434e-14	0.00959695
OK	9.88532e-15	7.65211	0.0172014	ZNRF2	4.84779e-14	0.0070641
OK	1.2795e-14	7.61887	0.0170924	NOMO3	6.25047e-14	0.00498793
OK	1.55903e-14	7.59332	0.0170887	HNRNPUL2	7.58846e-14	0.00491704
OK	6.47069e-15	7.7064	0.0170672	FHOD1	3.18632e-14	0.00450769
OK	1.41032e-14	7.6063	0.0170438	NAA40	6.87085e-14	0.00406196
OK	1.13415e-14	7.63443	0.0170368	PHKA2	5.5543e-14	0.00392961
OK	1.98984e-14	7.56166	0.0170213	MTDH	9.65263e-14	0.00363436
OK	2.62646e-14	7.52547	0.0169537	EIF1AX	1.26837e-13	0.00234471
OK	2.60731e-14	7.52643	0.0169509	MSL1	1.2594e-13	0.002293
OK	2.22882e-14	7.54689	0.0169231	NPIPB11	1.07876e-13	0.00176241
OK	2.97165e-14	7.50933	0.0169118	UBL3	1.43345e-13	0.00154783
OK	2.92091e-14	7.51158	0.0168962	FOXK1	1.40961e-13	0.00125093
OK	5.3192e-14	7.43272	0.0167245	MYO19	2.54248e-13	-0.00202136
OK	7.2758e-14	7.39119	0.0166077	APOBEC3D	3.46615e-13	-0.00424648
OK	3.42693e-14	7.49064	0.0166002	EIF3C	1.649e-13	-0.00438776
OK	1.16697e-13	7.32813	0.0164828	OXSR1	5.52513e-13	-0.00662458
OK	1.64272e-14	7.58655	0.0164746	VIPR2	7.98858e-14	-0.00678087
OK	1.88468e-13	7.2636	0.0163437	NNT	8.85497e-13	-0.0092748
OK	1.52348e-13	7.29231	0.0163066	CD101	7.18617e-13	-0.00998223
OK	2.3324e-13	7.23472	0.0162982	ANXA11	1.09204e-12	-0.0101421
OK	2.32026e-13	7.23543	0.0162805	SS18	1.08683e-12	-0.0104794
OK	2.32141e-13	7.23536	0.0162792	GFPT1	1.08713e-12	-0.0105047
OK	2.53218e-13	7.22356	0.0162612	FAM122B	1.18463e-12	-0.010846
OK	3.42398e-13	7.18244	0.0161704	MIER1	1.59204e-12	-0.012576
OK	3.38626e-13	7.18395	0.0161578	COA1	1.57539e-12	-0.0128159
OK	4.58358e-13	7.14247	0.0160417	CSE1L	2.12478e-12	-0.015028
OK	5.95848e-13	7.10633	0.0159962	DGLUCY	2.75383e-12	-0.0158952
OK	5.798e-13	7.1101	0.0159921	NBPF12	2.68081e-12	-0.0159723
OK	6.01497e-13	7.10503	0.0159797	NPEPL1	2.77934e-12	-0.0162094
OK	7.31207e-13	7.07801	0.015792	CEP152	3.36568e-12	-0.0197843
OK	7.78545e-13	7.06931	0.0157747	ALG1	3.57821e-12	-0.0201151
OK	1.26379e-12	7.00176	0.0157307	SMG7	5.76166e-12	-0.0209533
OK	1.04353e-12	7.02854	0.0157122	GMDS-DT	4.77876e-12	-0.0213053
OK	1.47244e-12	6.98033	0.0157054	TSC22D2	6.70436e-12	-0.0214346
OK	1.15391e-12	7.01449	0.0156472	BARD1	5.27186e-12	-0.0225436
OK	1.61582e-12	6.96726	0.0156415	PDE1B	7.34011e-12	-0.0226516
OK	1.78977e-12	6.95286	0.0156284	ECPAS	8.1183e-12	-0.022902
OK	1.863e-12	6.9472	0.0155828	SQLE	8.44511e-12	-0.0237704
OK	2.32641e-12	6.91578	0.0155436	ARF4	1.05192e-11	-0.0245176
OK	1.84636e-12	6.94847	0.0155242	SCRIB	8.37148e-12	-0.0248863
OK	2.72078e-12	6.89355	0.01552	DCAF5	1.22663e-11	-0.024967
OK	3.64785e-12	6.85174	0.015401	DMWD	1.63978e-11	-0.0272346
OK	4.03117e-12	6.83744	0.0153774	SNX20	1.80944e-11	-0.027684
OK	4.49403e-12	6.82184	0.015319	APOL2	2.01384e-11	-0.0287965
OK	4.94697e-12	6.80804	0.0153114	NEK7	2.21404e-11	-0.0289404
OK	5.95429e-12	6.78132	0.0152668	VHL	2.65769e-11	-0.0297908
OK	5.41013e-12	6.79515	0.015212	SYNC	2.41882e-11	-0.0308353
OK	7.25418e-12	6.75274	0.0151941	ZNF410	3.22919e-11	-0.0311746
OK	7.25705e-12	6.75268	0.0151938	CCDC69	3.22979e-11	-0.0311817
OK	5.72864e-12	6.78689	0.0151087	CDHR3	2.55856e-11	-0.0328015
OK	9.33406e-12	6.71608	0.0150915	ZNF184	4.13706e-11	-0.0331301
OK	8.22344e-12	6.73452	0.0150914	LSS	3.65309e-11	-0.0331314
OK	9.60547e-12	6.7119	0.0150641	CS	4.2556e-11	-0.0336526
OK	1.2837e-11	6.66946	0.0149941	MED14	5.65818e-11	-0.0349863
OK	1.10119e-11	6.69194	0.0149881	RTP5	4.86868e-11	-0.0351008
OK	1.45112e-11	6.65145	0.0149663	SECISBP2L	6.38174e-11	-0.0355143
OK	4.05041e-12	6.83675	0.0148832	GTPBP2	1.8177e-11	-0.037099
OK	1.71903e-11	6.62647	0.0148763	DMPK	7.53529e-11	-0.0372303
OK	1.94076e-11	6.60853	0.0148626	YY1AP1	8.4951e-11	-0.0374904
OK	2.22025e-11	6.58858	0.014802	SOS1	9.6968e-11	-0.0386458
OK	2.40853e-11	6.57648	0.0147615	HMGXB3	1.0502e-10	-0.039417
OK	2.63708e-11	6.56298	0.01473	TNK2	1.14707e-10	-0.040016
OK	3.05293e-11	6.54112	0.0146856	RAB35	1.32528e-10	-0.0408628
OK	6.26264e-13	7.09945	0.0146733	TMEM74B	2.89192e-12	-0.0410972
OK	3.35997e-11	6.52678	0.0146719	RAD9A	1.45446e-10	-0.0411242
OK	3.31622e-11	6.52874	0.0146677	FAM126A	1.43581e-10	-0.041203
OK	3.38923e-11	6.52548	0.0146455	MTG1	1.46623e-10	-0.0416269
OK	3.733e-11	6.51098	0.0145761	RDH13	1.61236e-10	-0.0429484
OK	2.49316e-11	6.57134	0.0145564	LIMD1	1.08579e-10	-0.0433236
OK	4.74444e-11	6.47488	0.0144144	MMS22L	2.04021e-10	-0.0460297
OK	7.76493e-11	6.40008	0.0143976	INPP5K	3.31195e-10	-0.0463484
OK	8.13194e-11	6.39302	0.0143836	MGRN1	3.46711e-10	-0.0466163
OK	9.36675e-11	6.37138	0.0143353	TOR1AIP1	3.98568e-10	-0.047536
OK	9.77354e-11	6.36486	0.0143182	LRP10	4.15631e-10	-0.0478618
OK	1.26792e-10	6.32479	0.0142213	PML	5.36545e-10	-0.049707
OK	1.29177e-10	6.32191	0.0142189	ZNF518A	5.46208e-10	-0.0497542
OK	1.42118e-10	6.30714	0.0141858	RCHY1	5.99985e-10	-0.0503833
OK	1.00491e-10	6.36059	0.0141452	SLC1A4	4.26842e-10	-0.0511577
OK	1.29793e-10	6.32117	0.0141319	TRAV6	5.486e-10	-0.0514109
OK	1.68448e-10	6.28077	0.0140892	IFIH1	7.09198e-10	-0.052224
OK	2.23805e-10	6.23645	0.0140019	BCOR	9.36942e-10	-0.0538872
OK	2.413e-10	6.22466	0.0139896	VRK3	1.009e-09	-0.0541222
OK	2.46499e-10	6.22132	0.0139845	PRR14	1.03014e-09	-0.0542185
OK	2.04232e-10	6.25076	0.0139725	PRKCD	8.56167e-10	-0.0544484
OK	2.66277e-10	6.2092	0.0139476	NSF	1.11129e-09	-0.0549211
OK	3.43811e-10	6.16891	0.0138908	SKP1	1.43098e-09	-0.0560042
OK	2.88066e-10	6.19683	0.0138541	SSX2IP	1.20152e-09	-0.0567038
OK	4.06178e-10	6.14249	0.0137793	INPPL1	1.6847e-09	-0.0581289
OK	2.40468e-10	6.2252	0.0137756	KIF18A	1.00572e-09	-0.0581985
OK	3.96082e-10	6.14649	0.0137746	STRIP1	1.64472e-09	-0.0582167
OK	4.53736e-10	6.12489	0.0137508	PDXK	1.87833e-09	-0.0586712
OK	4.8711e-10	6.11358	0.0137455	AHR	2.01339e-09	-0.0587717
OK	4.93096e-10	6.11163	0.0137393	USP25	2.03774e-09	-0.05889
OK	5.66625e-10	6.08941	0.0136908	CMTM6	2.33487e-09	-0.0598136
OK	6.29275e-10	6.0726	0.0136587	ST6GAL1	2.58857e-09	-0.0604255
OK	6.50383e-10	6.0673	0.0136387	HK1	2.67335e-09	-0.0608061
OK	6.76985e-10	6.06086	0.0136163	MFSD14B	2.78005e-09	-0.0612327
OK	7.05894e-10	6.05413	0.0135808	SLC35D1	2.89545e-09	-0.0619089
OK	8.29865e-10	6.02803	0.0135534	GPATCH2	3.39102e-09	-0.0624319
OK	8.72536e-10	6.01992	0.0134817	RMC1	3.56132e-09	-0.0637969
OK	9.0251e-10	6.01445	0.0134703	BTN2A2	3.68087e-09	-0.0640146
OK	1.26262e-09	5.95981	0.0134071	USP1	5.11758e-09	-0.0652177
OK	9.71671e-10	6.00247	0.0133504	SIRT6	3.96069e-09	-0.0662983
OK	1.50149e-09	5.93144	0.0133482	AKAP8L	6.0663e-09	-0.0663398
OK	1.29151e-09	5.95612	0.0133465	MAN1B1	5.23269e-09	-0.0663738
OK	1.46351e-09	5.93564	0.0133409	NSUN5	5.91618e-09	-0.0664795
OK	1.36686e-09	5.94684	0.0133284	SLC25A12	5.53276e-09	-0.0667178
OK	1.54106e-09	5.92716	0.0133243	FOXO3	6.21915e-09	-0.0667959
OK	1.20857e-09	5.96696	0.013307	DHDDS	4.90497e-09	-0.0671263
OK	1.66892e-09	5.91406	0.013288	PIK3CG	6.72129e-09	-0.067488
OK	1.53046e-09	5.9283	0.0132866	B3GALNT2	6.17986e-09	-0.0675144
OK	1.96247e-09	5.88733	0.0132161	PPP4R1	7.88138e-09	-0.0688575
OK	1.88573e-09	5.89392	0.013122	HIST1H2AE	7.57744e-09	-0.0706491
OK	2.7812e-09	5.82941	0.0131025	PNPLA2	1.10805e-08	-0.0710222
OK	2.76592e-09	5.83033	0.0130499	STARD9	1.10237e-08	-0.0720244
OK	1.56935e-09	5.92417	0.0130446	MC1R	6.32858e-09	-0.0721251
OK	2.92416e-09	5.82104	0.0130393	NUP188	1.16415e-08	-0.0722245
OK	3.62302e-09	5.78512	0.0130053	TRIB2	1.43732e-08	-0.0728724
OK	3.12653e-09	5.80985	0.0129893	GPM6B	1.24333e-08	-0.0731776
OK	3.70344e-09	5.78143	0.0129849	MTPAP	1.4676e-08	-0.0732613
OK	3.5239e-09	5.78978	0.0129648	PLEKHG2	1.39877e-08	-0.0736452
OK	4.05093e-09	5.76633	0.0129311	SEC61A2	1.60235e-08	-0.0742869
OK	5.15886e-10	6.10442	0.0129254	OIP5	2.13028e-09	-0.0743947
OK	4.13259e-09	5.76296	0.012914	TCTN3	1.63405e-08	-0.0746134
OK	4.33305e-09	5.75496	0.0129122	PIAS3	1.71017e-08	-0.0746469
OK	4.38001e-09	5.75314	0.012905	TSEN15	1.72839e-08	-0.0747848
OK	9.83165e-10	6.00056	0.0128903	IFT172	4.00678e-09	-0.0750641
OK	5.10644e-09	5.72716	0.0128348	SCAP	2.00657e-08	-0.0761214
OK	3.96404e-09	5.76998	0.012804	ARHGAP11A	1.56885e-08	-0.0767083
OK	6.79362e-09	5.67851	0.012762	ACAP3	2.65115e-08	-0.0775074
OK	6.12245e-09	5.69628	0.0127613	RMND1	2.39401e-08	-0.0775205
OK	6.89887e-09	5.67588	0.0127373	TNPO3	2.69174e-08	-0.0779782
OK	4.24869e-09	5.75828	0.0127049	RASA2-IT1	1.6778e-08	-0.0785957
OK	9.56111e-09	5.61976	0.0126322	SCAMP1	3.7076e-08	-0.07998
OK	9.56634e-09	5.61967	0.0126282	IFNAR2	3.70896e-08	-0.0800573
OK	1.13897e-08	5.58945	0.0125677	RNF169	4.3945e-08	-0.0812104
OK	1.06935e-08	5.60039	0.0125565	SLC46A3	4.13181e-08	-0.0814224
OK	1.20969e-08	5.57898	0.0125187	MBD3	4.66152e-08	-0.082143
OK	1.28834e-08	5.56801	0.0124792	BACH1	4.95837e-08	-0.0828958
OK	1.45659e-08	5.54658	0.0124592	STK26	5.59193e-08	-0.0832774
OK	6.27392e-09	5.69211	0.0124493	HIST1H2AL	2.45146e-08	-0.083465
OK	9.63744e-09	5.61839	0.0124441	KIFC1	3.73518e-08	-0.0835645
OK	1.53615e-08	5.53727	0.0124321	SFXN3	5.89209e-08	-0.0837924
OK	1.31652e-08	5.56424	0.0124229	IRGQ	5.06322e-08	-0.0839689
OK	1.81282e-08	5.50818	0.0123831	ATXN3	6.9323e-08	-0.0847258
OK	1.87025e-08	5.50269	0.0123112	TMTC4	7.14807e-08	-0.0860954
OK	2.34502e-08	5.46268	0.0122897	CSNK1G2	8.92458e-08	-0.0865065
OK	4.49091e-09	5.74891	0.012245	ISL2	1.77117e-08	-0.0873572
OK	2.76157e-08	5.43359	0.0122084	CAMK2D	1.04562e-07	-0.0880552
OK	2.44424e-08	5.45532	0.0121826	HECTD3	9.28744e-08	-0.0885461
OK	3.01918e-08	5.41766	0.0121754	TSHZ1	1.14116e-07	-0.0886829
OK	3.10911e-08	5.41241	0.0121729	FBXW4	1.17432e-07	-0.0887307
OK	2.66043e-08	5.44024	0.0121709	MTRR	1.00822e-07	-0.0887692
OK	9.51784e-11	6.36893	0.0121313	ARL5C	4.04838e-10	-0.0895232
OK	2.98546e-08	5.41967	0.0121273	TCF20	1.12861e-07	-0.0895988
OK	3.44325e-08	5.39411	0.0120707	TNFAIP8L1	1.29711e-07	-0.0906779
OK	3.95541e-08	5.36915	0.0120522	GMIP	1.48511e-07	-0.0910301
OK	4.26538e-08	5.35553	0.0120102	SCAI	1.59954e-07	-0.0918308
OK	4.56435e-08	5.34327	0.0120097	CTR9	1.70778e-07	-0.0918405
OK	4.55409e-08	5.34367	0.0120092	GMFB	1.70454e-07	-0.0918493
OK	5.16048e-08	5.32098	0.0119468	POLB	1.92513e-07	-0.0930384
OK	5.542e-08	5.30799	0.0118782	ABCB1	2.06424e-07	-0.0943444
OK	5.59275e-08	5.30633	0.0118705	ELL	2.08242e-07	-0.0944909
OK	6.71471e-08	5.27289	0.0118526	XRN2	2.48598e-07	-0.0948322
OK	5.35849e-08	5.31413	0.0118245	SLC4A8	1.99727e-07	-0.0953672
OK	2.20402e-08	5.47367	0.0118242	ASTL	8.39689e-08	-0.095374
OK	6.72959e-08	5.27248	0.011782	GPR68	2.49106e-07	-0.096178
OK	5.81557e-08	5.2992	0.0117652	CYTH3	2.1624e-07	-0.0964973
OK	2.67957e-08	5.43896	0.0117409	SLC47A1	1.01494e-07	-0.096961
OK	5.39145e-08	5.31301	0.0117373	FCGR2B	2.00921e-07	-0.0970296
OK	9.05258e-08	5.21781	0.0117037	TBC1D31	3.32918e-07	-0.0976686
OK	9.15668e-08	5.21569	0.0116972	CPLANE1	3.36574e-07	-0.0977932
OK	7.66609e-08	5.24852	0.011657	TAOK2	2.8309e-07	-0.0985587
OK	9.62916e-08	5.20636	0.0116386	NEU3	3.53458e-07	-0.0989085
OK	6.99083e-08	5.26549	0.0116315	SCD	2.58687e-07	-0.0990442
OK	1.08358e-07	5.1844	0.0116268	PPP2R5B	3.96532e-07	-0.0991345
OK	1.16331e-07	5.17115	0.011601	CPSF1	4.24555e-07	-0.0996264
OK	1.12061e-07	5.17813	0.0115938	ERI1	4.09597e-07	-0.0997624
OK	9.67301e-08	5.20551	0.0114978	PDSS1	3.55007e-07	-0.101592
OK	1.61886e-07	5.10906	0.0114634	KMT5A	5.86233e-07	-0.102247
OK	1.57997e-07	5.11365	0.0114393	LRP8	5.72827e-07	-0.102707
OK	1.61318e-07	5.10972	0.0114352	CARS2	5.84277e-07	-0.102784
OK	1.88054e-07	5.08067	0.0114004	CCDC9	6.78597e-07	-0.103447
OK	1.98218e-07	5.07066	0.0113972	ARHGEF6	7.13997e-07	-0.103508
OK	2.03969e-07	5.06522	0.0113738	TMEM161B	7.33885e-07	-0.103955
OK	9.84799e-08	5.20218	0.0113123	IL12A	3.61059e-07	-0.105126
OK	2.08826e-09	5.87705	0.01131	BTNL9	8.37405e-09	-0.105169
OK	6.39627e-08	5.28179	0.0112919	VCAN	2.37053e-07	-0.105513
OK	2.4538e-07	5.02989	0.0112872	DUS3L	8.78973e-07	-0.105603
OK	2.56891e-07	5.02109	0.0112625	TMEM168	9.18523e-07	-0.106074
OK	2.66978e-07	5.01369	0.0112381	AMMECR1	9.53481e-07	-0.106538
OK	2.28826e-07	5.04327	0.0112199	PTPRM	8.20631e-07	-0.106887
OK	2.23507e-07	5.04776	0.011209	REEP4	8.01955e-07	-0.107093
OK	3.09479e-07	4.98521	0.0112022	ATMIN	1.09943e-06	-0.107223
OK	1.82298e-07	5.08657	0.0111865	DLEU2L	6.58158e-07	-0.107522
OK	2.86069e-07	5.00039	0.0111862	BMS1	1.01929e-06	-0.107527
OK	2.89863e-07	4.99785	0.0111547	HIC1	1.03179e-06	-0.108129
OK	2.73944e-07	5.00874	0.011135	NAB2	9.77547e-07	-0.108504
OK	3.89253e-07	4.94068	0.0110859	KIN	1.37173e-06	-0.109438
OK	4.15067e-07	4.92815	0.0110782	GTPBP4	1.46102e-06	-0.109586
OK	3.86727e-07	4.94195	0.0110673	PAQR3	1.3635e-06	-0.109793
OK	4.35145e-07	4.91891	0.0110329	RAD18	1.52919e-06	-0.110448
OK	3.82143e-07	4.94427	0.0110304	VPS39	1.34822e-06	-0.110496
OK	2.94622e-07	4.99471	0.0110269	MBOAT2	1.04786e-06	-0.110563
OK	4.42714e-07	4.91553	0.0110107	RGL2	1.55427e-06	-0.110871
OK	4.65242e-07	4.9058	0.0110036	GTDC1	1.6299e-06	-0.111007
OK	4.85231e-07	4.89754	0.0109987	HADHB	1.69772e-06	-0.111099
OK	5.06954e-07	4.88892	0.0109765	CEP44	1.77142e-06	-0.111523
OK	4.43168e-07	4.91533	0.0109761	ATP6V1A	1.55561e-06	-0.111531
OK	5.72109e-07	4.86506	0.0109338	DNPEP	1.98907e-06	-0.112336
OK	5.93547e-07	4.85778	0.0109094	CLPX	2.06141e-06	-0.112801
OK	5.95575e-07	4.8571	0.0109067	HSPA13	2.06731e-06	-0.112853
OK	5.90392e-07	4.85883	0.0108987	HIST4H4	2.05098e-06	-0.113004
OK	6.25158e-07	4.84749	0.0108192	NICN1	2.1686e-06	-0.114519
OK	7.80105e-07	4.80337	0.0107613	RAPGEF2	2.69523e-06	-0.115622
OK	8.41175e-07	4.78826	0.0107518	ARHGEF9	2.90249e-06	-0.115804
OK	7.57122e-07	4.80935	0.0107507	QSER1	2.61666e-06	-0.115824
OK	8.48728e-07	4.78646	0.0107476	SERTAD2	2.92808e-06	-0.115884
OK	9.35322e-07	4.76692	0.0106874	GCLC	3.21754e-06	-0.11703
OK	8.32692e-07	4.79029	0.0106872	TAB1	2.87368e-06	-0.117034
OK	3.8356e-07	4.94355	0.010636	PRAM1	1.35299e-06	-0.11801
OK	1.04542e-06	4.74444	0.0106359	ZBTB39	3.58481e-06	-0.118012
OK	9.13193e-07	4.77174	0.0106356	AOPEP	3.14544e-06	-0.118017
OK	1.03074e-06	4.7473	0.0106347	KIFC2	3.53731e-06	-0.118034
OK	1.22263e-06	4.71264	0.0105672	NOTCH2	4.17452e-06	-0.11932
OK	1.26079e-06	4.70638	0.0105368	RFX7	4.30072e-06	-0.119899
OK	5.41974e-07	4.87575	0.0105247	AP1S3	1.88949e-06	-0.12013
OK	1.40898e-06	4.68366	0.0105147	BICRAL	4.79101e-06	-0.120321
OK	1.38245e-06	4.68755	0.0104995	SLC20A2	4.70229e-06	-0.12061
OK	1.53069e-06	4.66666	0.0104612	MBNL3	5.1983e-06	-0.121339
OK	1.5991e-06	4.65766	0.0104542	ANKAR	5.41951e-06	-0.121473
OK	1.64499e-06	4.65183	0.0104371	GPR107	5.57154e-06	-0.121798
OK	1.71032e-06	4.6438	0.0104076	TMEM127	5.78641e-06	-0.12236
OK	1.71828e-06	4.64284	0.0104064	PBX3	5.81244e-06	-0.122384
OK	3.59482e-07	4.95617	0.010379	SIPA1L2	1.27181e-06	-0.122906
OK	1.97909e-06	4.61357	0.0103489	RUNDC1	6.67474e-06	-0.12348
OK	1.48159e-06	4.67335	0.0103461	MAP3K9	5.03475e-06	-0.123531
OK	1.8831e-06	4.62388	0.0103074	HEATR9	6.35899e-06	-0.12427
OK	2.01193e-06	4.61015	0.0102883	PPP2R5D	6.78017e-06	-0.124633
OK	2.43681e-06	4.57016	0.0102578	PPM1D	8.16852e-06	-0.125214
OK	2.51665e-06	4.56339	0.0102125	STX7	8.42829e-06	-0.126076
OK	2.75762e-06	4.54417	0.0102099	ZC3H13	9.20375e-06	-0.126128
OK	2.67829e-06	4.55031	0.0102069	CYB561D1	8.94594e-06	-0.126184
OK	2.75815e-06	4.54413	0.0101903	APOLD1	9.20405e-06	-0.1265
OK	2.75856e-06	4.5441	0.0101433	CRADD	9.20405e-06	-0.127395
OK	3.2479e-06	4.50957	0.0100643	INCENP	1.07982e-05	-0.128901
OK	3.6918e-06	4.48232	0.010042	GSS	1.22343e-05	-0.129325
OK	3.81315e-06	4.47542	0.010022	PRKAB2	1.26151e-05	-0.129706
OK	3.90526e-06	4.47031	0.0100131	HYPK	1.2906e-05	-0.129875
OK	4.58697e-06	4.43578	0.00997061	SLC44A2	1.50617e-05	-0.130685
OK	3.94461e-06	4.46817	0.00996316	PIAS4	1.3032e-05	-0.130827
OK	4.62862e-06	4.43383	0.00993201	FAR1-IT1	1.51915e-05	-0.131421
OK	4.98297e-06	4.41791	0.0099271	ASCC2	1.63172e-05	-0.131514
OK	5.7384e-06	4.3873	0.00984602	SBF2	1.87083e-05	-0.133059
OK	5.81758e-06	4.38431	0.0098287	BTBD9	1.89607e-05	-0.133389
OK	6.30247e-06	4.36685	0.00980289	R3HCC1L	2.04821e-05	-0.13388
OK	6.38089e-06	4.36415	0.0097993	NAF1	2.07338e-05	-0.133949
OK	6.01297e-06	4.37712	0.00979653	PIGB	1.95679e-05	-0.134002
OK	7.16573e-06	4.33872	0.00971088	SNX4	2.31895e-05	-0.135633
OK	6.5766e-06	4.35754	0.00970743	MXD3	2.13407e-05	-0.135699
OK	6.26176e-06	4.36827	0.00970321	TRAM2	2.03529e-05	-0.135779
OK	8.02846e-06	4.31367	0.0096817	ZFAND3	2.58686e-05	-0.136189
OK	7.53584e-06	4.32764	0.00965131	DUSP18	2.43359e-05	-0.136768
OK	9.12987e-06	4.28517	0.00961977	NADSYN1	2.9264e-05	-0.137369
OK	7.91306e-06	4.31686	0.00961373	TTC7A	2.5512e-05	-0.137484
OK	7.8768e-06	4.31788	0.00960301	SLC9A6	2.53989e-05	-0.137688
OK	8.7386e-06	4.2949	0.00958361	PPM1L	2.80768e-05	-0.138058
OK	1.00172e-05	4.26451	0.00958257	RSBN1L	3.20462e-05	-0.138078
OK	1.05573e-05	4.25277	0.00953363	SRCAP	3.36737e-05	-0.13901
OK	1.00497e-05	4.26378	0.00952402	PAN2	3.21357e-05	-0.139193
OK	1.21652e-05	4.22092	0.00947938	AKIRIN1	3.86247e-05	-0.140044
OK	6.68579e-06	4.35393	0.00945038	SLC35G2	2.16787e-05	-0.140596
OK	1.27869e-05	4.20967	0.00944792	RYBP	4.05271e-05	-0.140643
OK	1.47439e-05	4.17739	0.00937024	PIBF1	4.649e-05	-0.142123
OK	1.43083e-05	4.18421	0.00936307	ZMAT3	4.52024e-05	-0.142259
OK	1.30141e-05	4.20569	0.0093436	HIST1H3H	4.12168e-05	-0.14263
OK	1.56467e-05	4.16384	0.00931046	RNF31	4.92282e-05	-0.143261
OK	1.45716e-05	4.18006	0.00930559	RBM44	4.59854e-05	-0.143354
OK	8.09951e-06	4.31172	0.00929905	CCDC3	2.60936e-05	-0.143479
OK	1.77997e-05	4.13433	0.00927967	USP4	5.58143e-05	-0.143848
OK	1.79735e-05	4.1321	0.00927165	CYB5R4	5.63429e-05	-0.144001
OK	1.29066e-05	4.20757	0.00921332	PPIP5K1	4.0883e-05	-0.145112
OK	2.0549e-05	4.10122	0.00918528	MAP3K10	6.42574e-05	-0.145646
OK	2.10194e-05	4.09598	0.00917798	BRPF1	6.56807e-05	-0.145785
OK	2.12873e-05	4.09304	0.00917743	RAB2B	6.65081e-05	-0.145796
OK	2.15762e-05	4.08992	0.0091743	COQ10A	6.73815e-05	-0.145855
OK	2.18883e-05	4.08659	0.00915584	ANAPC2	6.83357e-05	-0.146207
OK	2.15641e-05	4.09005	0.00913614	GLE1	6.73535e-05	-0.146582
OK	2.30042e-05	4.07503	0.00913605	PAXIP1	7.17471e-05	-0.146584
OK	2.45039e-05	4.06031	0.00910788	BTBD1	7.62807e-05	-0.147121
OK	2.38076e-05	4.06703	0.00910581	ABRAXAS2	7.42099e-05	-0.14716
OK	2.56689e-05	4.04945	0.00908971	KIF3A	7.97806e-05	-0.147467
OK	2.86755e-05	4.02345	0.00902257	FAM193A	8.87917e-05	-0.148746
OK	2.96946e-05	4.01522	0.00899427	TSG101	9.18019e-05	-0.149285
OK	3.02323e-05	4.01099	0.0089879	INTS4	9.33972e-05	-0.149406
OK	3.1866e-05	3.99855	0.00894681	KCTD10	9.82748e-05	-0.150189
OK	2.98787e-05	4.01377	0.00889753	BRIP1	9.23577e-05	-0.151128
OK	3.20846e-05	3.99693	0.00884385	RTN4IP1	9.89066e-05	-0.152151
OK	4.39614e-05	3.92171	0.00878124	NIPA2	0.000134249	-0.153343
OK	4.58165e-05	3.91174	0.00877741	GATAD2A	0.000139736	-0.153416
OK	4.65943e-05	3.90767	0.00877115	MBIP	0.000141987	-0.153536
OK	4.31868e-05	3.92599	0.00875352	MLKL	0.000131977	-0.153871
OK	4.27037e-05	3.9287	0.00874491	CEP128	0.000130594	-0.154036
OK	4.85762e-05	3.8976	0.00873307	STAMBPL1	0.000147859	-0.154261
OK	4.85013e-05	3.89797	0.0086841	MIER2	0.000147673	-0.155194
OK	4.85153e-05	3.8979	0.0086835	UBE2O	0.000147695	-0.155205
OK	5.46982e-05	3.86875	0.00867378	DDX19B	0.000165907	-0.15539
OK	5.19631e-05	3.88124	0.00866252	USP49	0.000157767	-0.155605
OK	5.12563e-05	3.88457	0.00862784	LENG9	0.000155709	-0.156266
OK	5.46172e-05	3.86911	0.00861333	NPIPB15	0.000165685	-0.156542
OK	5.87373e-05	3.85134	0.00859911	SLC41A1	0.000177782	-0.156813
OK	6.57353e-05	3.82369	0.00855985	CEP295	0.000198099	-0.157561
OK	6.40129e-05	3.83023	0.00853687	DOT1L	0.000193179	-0.157999
OK	7.09829e-05	3.80472	0.00852398	AGK	0.000213345	-0.158244
OK	6.98411e-05	3.80873	0.00851687	CCSAP	0.00021009	-0.15838
OK	7.11831e-05	3.80402	0.00850564	LCORL	0.000213917	-0.158594
OK	7.3427e-05	3.79633	0.00849993	SRF	0.00022026	-0.158702
OK	1.92724e-05	4.11603	0.0084848	NALT1	6.03443e-05	-0.158991
OK	7.51301e-05	3.79064	0.0084786	CAAP1	0.000225055	-0.159109
OK	7.91093e-05	3.7778	0.00846974	AARSD1	0.000236055	-0.159278
OK	7.03587e-05	3.8069	0.00845217	CDC7	0.000211588	-0.159612
OK	8.26814e-05	3.76679	0.00844382	GPR18	0.000246372	-0.159771
OK	8.38514e-05	3.76327	0.00843064	GCC1	0.000249582	-0.160022
OK	8.85539e-05	3.74961	0.00840218	CCDC6	0.000263251	-0.160565
OK	8.00612e-05	3.77482	0.00838326	HIST1H2BD	0.00023873	-0.160925
OK	9.4075e-05	3.73442	0.00837159	SMAGP	0.000278855	-0.161147
OK	9.05575e-05	3.744	0.00836929	LIMK1	0.00026891	-0.161191
OK	8.82545e-05	3.75046	0.00835267	EMSY	0.00026247	-0.161508
OK	9.7362e-05	3.72576	0.00835267	YTHDF1	0.000288439	-0.161508
OK	9.83608e-05	3.72319	0.00835067	ME2	0.000291038	-0.161546
OK	9.38176e-05	3.73511	0.00834904	ALKBH6	0.000278169	-0.161577
OK	9.80094e-05	3.72409	0.00834125	GUCD1	0.000290283	-0.161725
OK	0.000101373	3.71557	0.00833188	IMMT	0.000299579	-0.161904
OK	7.97454e-05	3.77581	0.0083084	NDUFAF1	0.000237821	-0.162351
OK	0.000107277	3.70123	0.00829501	TRAF3	0.000316462	-0.162606
OK	0.000105771	3.70482	0.00829288	NIP7	0.000312104	-0.162647
OK	0.00010082	3.71695	0.00828511	MEMO1	0.000298026	-0.162795
OK	5.17077e-05	3.88244	0.00828394	ORC1	0.000157024	-0.162817
OK	0.000105626	3.70517	0.00824855	LNX1	0.00031172	-0.163491
OK	0.000117527	3.67802	0.00823606	DELE1	0.000345372	-0.163729
OK	0.000120498	3.67164	0.00823272	CASC4	0.000353668	-0.163793
OK	0.000122658	3.6671	0.00821653	MR1	0.000359735	-0.164101
OK	6.15809e-05	3.83975	0.00818222	ANKS1B	0.000186179	-0.164755
OK	0.000138219	3.63643	0.00814868	DPF2	0.000403753	-0.165394
OK	0.000102182	3.71356	0.00814814	SGCE	0.000301929	-0.165404
OK	0.000124818	3.66263	0.00813325	RETSAT	0.000365749	-0.165688
OK	4.13574e-05	3.93639	0.0081289	GLT1D1	0.000126585	-0.165771
OK	0.000137613	3.63757	0.00812869	ABCB10	0.000402147	-0.165775
OK	0.000146715	3.62103	0.00811948	IBTK	0.000427238	-0.16595
OK	0.00013661	3.63945	0.00809003	RGS12	0.000399378	-0.166511
OK	0.000151696	3.61239	0.00808376	SKIV2L	0.000441086	-0.166631
OK	0.0001495	3.61616	0.00805709	SLC27A1	0.000435171	-0.167139
OK	0.000153188	3.60985	0.00805314	DONSON	0.000445181	-0.167214
OK	0.000174042	3.57661	0.00803013	PNRC2	0.000503204	-0.167652
OK	0.000166758	3.58777	0.00801392	PWWP2B	0.000483312	-0.167961
OK	0.000183647	3.56253	0.00797942	ULK4	0.000530047	-0.168618
OK	0.000192194	3.55058	0.00795834	PMS1	0.000553603	-0.16902
OK	0.000186315	3.55875	0.00795585	GGCX	0.000537462	-0.169067
OK	0.00019165	3.55132	0.00795302	EIF4ENIF1	0.000552109	-0.169121
OK	0.000153051	3.61008	0.00791875	POU3F1	0.000444845	-0.169774
OK	0.000206996	3.531	0.0079029	CTSB	0.000594252	-0.170076
OK	0.000210429	3.52665	0.0078932	MAFG	0.000603463	-0.170261
OK	0.000229298	3.50384	0.00785104	PIGS	0.000655303	-0.171064
OK	0.000236335	3.49578	0.00783201	EFTUD2	0.000674339	-0.171427
OK	0.00024988	3.48089	0.0078003	NDST2	0.0007111	-0.172031
OK	0.00025101	3.47968	0.00779068	GIT1	0.000714033	-0.172214
OK	0.000248056	3.48285	0.00778199	C2CD2L	0.000706096	-0.17238
OK	0.000270594	3.4595	0.00775067	TCF12	0.000767005	-0.172976
OK	0.000235458	3.49678	0.00773908	PLAGL1	0.000672103	-0.173197
OK	0.000242553	3.48885	0.00773341	EXTL3	0.000691347	-0.173305
OK	0.000279982	3.4503	0.00771904	TANGO2	0.00079257	-0.173579
OK	0.000269483	3.4606	0.00771097	DHRS7B	0.000764459	-0.173732
OK	0.000295793	3.43544	0.00770972	IK	0.000834802	-0.173756
OK	0.000280162	3.45013	0.00770841	ACSF3	0.00079287	-0.173781
OK	0.000282409	3.44797	0.00770483	SS18L1	0.000799126	-0.173849
OK	0.00029159	3.43932	0.00767675	ELAC2	0.000823695	-0.174384
OK	0.000290015	3.44078	0.00765435	HERC6	0.000819461	-0.174811
OK	0.000324521	3.41025	0.0076488	GORASP2	0.000912168	-0.174917
OK	0.000304868	3.42725	0.00764823	C2CD3	0.000859511	-0.174928
OK	0.000320732	3.41345	0.00763867	CRACR2A	0.000902109	-0.17511
OK	0.000322786	3.41171	0.00763525	NSMAF	0.000907529	-0.175175
OK	0.000351301	3.38856	0.00758925	HAGHL	0.000984228	-0.176051
OK	0.000365968	3.37733	0.00757136	PLEKHA3	0.0010226	-0.176392
OK	0.000224756	3.50917	0.00755579	PRSS53	0.000643005	-0.176689
OK	0.000375093	3.37055	0.00753518	AK9	0.00104693	-0.177081
OK	0.000390204	3.35965	0.00752007	RPTOR	0.00108643	-0.177369
OK	0.00040938	3.34637	0.00747134	PPP1R37	0.00113732	-0.178297
OK	0.000430435	3.33244	0.00745521	ARNT	0.00119346	-0.178605
OK	0.000439369	3.32672	0.00744146	BAG4	0.00121671	-0.178867
OK	0.000446695	3.32211	0.00741665	TARS	0.0012362	-0.179339
OK	0.000532968	3.27252	0.00732358	KRI1	0.00146272	-0.181112
OK	0.000478634	3.30279	0.00731983	KIAA0556	0.00132034	-0.181184
OK	0.000473471	3.30583	0.00731296	DFFB	0.00130677	-0.181315
OK	0.000530601	3.27378	0.00730703	ARL15	0.00145715	-0.181428
OK	0.000560893	3.25806	0.00729483	PPARA	0.00153642	-0.18166
OK	0.000501963	3.28942	0.00728588	UNG	0.00138221	-0.181831
OK	0.000539549	3.26905	0.00727004	MCF2L2	0.00148059	-0.182132
OK	0.000570265	3.25335	0.00726018	WASHC5	0.0015609	-0.18232
OK	0.000560638	3.25818	0.00724939	HIST1H2BC	0.00153592	-0.182526
OK	0.000591929	3.24274	0.00723526	EGFL8	0.00161814	-0.182795
OK	0.000635322	3.22253	0.00722708	SNW1	0.00173192	-0.182951
OK	0.000528152	3.27508	0.00722332	TRGV7	0.0014508	-0.183022
OK	0.000664887	3.20948	0.00718169	PPOX	0.00180839	-0.183815
OK	0.000647181	3.21723	0.00717906	TET3	0.00176269	-0.183866
OK	0.000548382	3.26445	0.00717872	KCNK5	0.00150311	-0.183872
OK	0.000653556	3.21441	0.00716635	ZNF701	0.00177982	-0.184108
OK	0.000639541	3.22063	0.00714546	ADAM9	0.00174276	-0.184506
OK	0.000712954	3.18935	0.00713585	EMC1	0.00193131	-0.184689
OK	0.000736449	3.17997	0.00711805	PHKG2	0.00199145	-0.185028
OK	0.000751968	3.17392	0.00711127	TTF2	0.00203061	-0.185157
OK	0.000758141	3.17155	0.00711072	PPP4R2	0.00204574	-0.185168
OK	0.000760218	3.17075	0.00709301	NIPSNAP3A	0.00205108	-0.185505
OK	0.000774592	3.16531	0.00708155	CLCN3	0.00208777	-0.185723
OK	0.000787075	3.16065	0.00707737	INTS13	0.00212062	-0.185803
OK	0.000735422	3.18038	0.00703963	ZWILCH	0.00198892	-0.186522
OK	0.000757243	3.17189	0.00702801	PEX19	0.00204357	-0.186743
OK	0.000833118	3.14406	0.00701818	SNX30	0.00223599	-0.186931
OK	0.000687842	3.1997	0.00700645	SYNGR3	0.00186705	-0.187154
OK	0.000839718	3.14175	0.00700562	LRP5L	0.00225314	-0.18717
OK	0.000815967	3.15014	0.00700081	ARSD	0.00219352	-0.187261
OK	0.000246108	3.48496	0.00697625	TMPRSS6	0.000700923	-0.187729
OK	0.000918425	3.11542	0.00695242	FOCAD	0.00245453	-0.188183
OK	0.000962418	3.10159	0.00693418	KIAA1191	0.00256573	-0.188531
OK	0.000961778	3.10179	0.00693275	GPD2	0.00256434	-0.188558
OK	0.000868236	3.13195	0.00692489	PPFIA3	0.00232676	-0.188708
OK	0.00100441	3.08892	0.0069142	MFN1	0.00266975	-0.188911
OK	0.000929797	3.11179	0.00691163	ZNF839	0.00248277	-0.18896
OK	0.00104625	3.07678	0.00688754	SYNJ1	0.00277545	-0.189419
OK	0.00106363	3.07186	0.00688355	PLEKHM2	0.0028181	-0.189495
OK	0.000955713	3.10366	0.00686953	GATD3A	0.00254975	-0.189762
OK	0.00082638	3.14643	0.00684185	OMG	0.00221929	-0.19029
OK	0.000973473	3.09821	0.00682274	GRIN2C	0.00259392	-0.190654
OK	0.00104858	3.07612	0.00682058	ZNF367	0.00278061	-0.190695
OK	0.0011617	3.04544	0.00681497	VPS33A	0.00306584	-0.190802
OK	0.00117317	3.04248	0.00680647	IMPAD1	0.00309385	-0.190964
OK	0.000992644	3.09242	0.00678489	MAB21L3	0.00264042	-0.191375
OK	0.000677264	3.20417	0.0067655	LAT2	0.00183973	-0.191744
OK	0.00113787	3.05167	0.00676464	GPR55	0.00300628	-0.191761
OK	0.000743443	3.17723	0.00676115	TRPM2	0.00200885	-0.191827
OK	0.00101264	3.0865	0.00675409	RBP5	0.00268995	-0.191961
OK	0.000603434	3.23725	0.0067531	PLD1	0.00164875	-0.19198
OK	0.00122375	3.02976	0.0067417	AAGAB	0.00321973	-0.192198
OK	0.00091627	3.11611	0.00673256	INE1	0.00244908	-0.192372
OK	0.00134985	3.00001	0.00671608	BMI1	0.00353516	-0.192686
OK	0.00138487	2.9922	0.00669496	SLC25A46	0.00362193	-0.193088
OK	0.00129766	3.012	0.00669086	RIOX2	0.0034067	-0.193166
OK	0.0013669	2.99618	0.00667651	BRD8	0.00357713	-0.193439
OK	0.00147253	2.97342	0.00666327	RCN2	0.00384047	-0.193692
OK	0.00150135	2.96746	0.006633	WRNIP1	0.003909	-0.194268
OK	0.00162297	2.94343	0.00658658	SLC38A9	0.00420174	-0.195153
OK	0.00160915	2.94608	0.00658512	TRAFD1	0.00417048	-0.19518
OK	0.00152948	2.96175	0.00657468	ABCF3	0.00397693	-0.195379
OK	0.00160088	2.94767	0.00657279	DIS3L	0.00415157	-0.195415
OK	0.00151845	2.96398	0.00656742	MAEA	0.00395016	-0.195518
OK	0.00162916	2.94225	0.00656587	NAPEPLD	0.00421525	-0.195547
OK	0.00161933	2.94413	0.00656532	DIP2A-IT1	0.00419334	-0.195558
OK	0.00139726	2.98948	0.00656185	PGF	0.00365258	-0.195624
OK	0.00171582	2.92617	0.00654418	ODR4	0.00442455	-0.19596
OK	0.00160473	2.94693	0.00653372	ASNS	0.00416054	-0.19616
OK	0.00153219	2.9612	0.00652208	CELSR3	0.00398352	-0.196381
OK	0.00181929	2.90791	0.00650866	THOC5	0.00468128	-0.196637
OK	0.00172615	2.9243	0.00649892	BLM	0.00445014	-0.196823
OK	0.00168459	2.93188	0.00649071	HDAC6	0.00435133	-0.196979
OK	0.00148779	2.97025	0.00646681	SRXN1	0.00387745	-0.197434
OK	0.00142403	2.98368	0.00645227	NLRP3	0.00371939	-0.197711
OK	0.00198604	2.88037	0.00643862	ARPC1A	0.00509027	-0.197971
OK	0.00198508	2.88052	0.00643622	BICD2	0.00508841	-0.198017
OK	0.000991572	3.09275	0.00643281	ABCB6	0.0026379	-0.198082
OK	0.00200596	2.87722	0.00638876	STK11IP	0.00513948	-0.198921
OK	0.00210865	2.86143	0.00638535	NPIPA1	0.00538782	-0.198986
OK	0.00216331	2.85331	0.00638408	TGFBRAP1	0.00551963	-0.19901
OK	0.00203438	2.87278	0.00638021	IFNLR1	0.00520671	-0.199084
OK	0.0021514	2.85507	0.00636894	GZF1	0.00548988	-0.199299
OK	0.00225434	2.84019	0.00635497	METAP1	0.00574372	-0.199565
OK	0.00227721	2.83697	0.00631694	FAM168A	0.00579648	-0.200289
OK	0.00237901	2.82298	0.00630763	DBR1	0.00604132	-0.200467
OK	0.00245559	2.8128	0.00629222	DMAP1	0.00622549	-0.20076
OK	0.0025758	2.7974	0.00626077	ITFG1	0.0065172	-0.201359
OK	0.00238713	2.82188	0.00625453	CASTOR3	0.00605978	-0.201478
OK	0.00262035	2.79185	0.00624429	LNPK	0.00662291	-0.201673
OK	0.00265584	2.7875	0.00624078	NT5C3A	0.00670631	-0.20174
OK	0.00155866	2.95593	0.00622603	CCR1	0.00404793	-0.202021
OK	0.00266857	2.78595	0.00621983	ZNF76	0.00673631	-0.202139
OK	0.00264786	2.78847	0.0062184	NDUFAF5	0.00668774	-0.202167
OK	0.00180822	2.90981	0.00620579	TIRAP	0.00465392	-0.202407
OK	0.00255989	2.7994	0.00614577	SPIN4	0.00647848	-0.20355
OK	0.00289985	2.7589	0.00614441	SLC25A25	0.00728485	-0.203576
OK	0.00286795	2.76251	0.00614433	CLK2	0.00721144	-0.203578
OK	0.00306338	2.74092	0.00612989	NBR1	0.00767593	-0.203853
OK	0.00306703	2.74053	0.00610822	HAUS7	0.00768328	-0.204266
OK	0.00299525	2.7483	0.00610465	DNAJC14	0.00751661	-0.204334
OK	0.00325212	2.72122	0.00608275	DDHD2	0.00812521	-0.204751
OK	0.00279099	2.77138	0.00608091	ANKRD23	0.00702614	-0.204786
OK	0.00329853	2.71653	0.00607982	RNF11	0.00823732	-0.204807
OK	0.00322822	2.72365	0.0060781	KLHL18	0.0080683	-0.204839
OK	0.00335436	2.71097	0.00604997	FTO	0.00837092	-0.205375
OK	0.00335073	2.71133	0.00602749	THNSL1	0.00836283	-0.205803
OK	0.00349954	2.69689	0.00602104	CIAPIN1	0.00870797	-0.205926
OK	0.00301765	2.74586	0.00601964	MSS51	0.00756928	-0.205953
OK	0.00347668	2.69907	0.00600716	DIABLO	0.00865408	-0.206191
OK	0.00159502	2.94881	0.00599715	BMP8B	0.00413737	-0.206381
OK	0.00374212	2.67449	0.00598624	CSNK2A2	0.00928473	-0.206589
OK	0.00384175	2.66567	0.00596123	UBE4B	0.00951837	-0.207066
OK	0.00388234	2.66213	0.00594308	ST7L	0.00961159	-0.207412
OK	0.0040026	2.65185	0.00593046	MAPK9	0.00988926	-0.207652
OK	0.0040448	2.64831	0.00592202	EID2B	0.0099862	-0.207813
OK	0.00355183	2.69194	0.00591049	RAI1	0.00883197	-0.208033
OK	0.00287919	2.76123	0.00589176	FLJ45513	0.007238	-0.208389
OK	0.00440551	2.6193	0.00584518	TSC22D1	0.010832	-0.209277
OK	0.003995	2.65249	0.00581396	MAMDC4	0.00987345	-0.209871
OK	0.00434626	2.62392	0.00580534	KBTBD6	0.0106986	-0.210036
OK	0.00471243	2.59625	0.00580005	DFFA	0.011563	-0.210136
OK	0.00457319	2.60653	0.00579432	TULP3	0.0112338	-0.210245
OK	0.00433267	2.62498	0.00577213	TATDN3	0.010667	-0.210668
OK	0.00494907	2.57937	0.00575801	STK19	0.0121076	-0.210937
OK	0.0045421	2.60887	0.00574507	FAM3C	0.0111615	-0.211184
OK	0.00507801	2.57047	0.00572541	EEF1AKNMT	0.0123977	-0.211558
OK	0.00517413	2.56397	0.00572284	ZNF598	0.0126152	-0.211607
OK	0.00530339	2.55539	0.00570141	MUS81	0.0129084	-0.212016
OK	0.0050804	2.57031	0.00569639	PLCH2	0.0124007	-0.212111
OK	0.00560749	2.53593	0.00567269	DYNC1I2	0.0136116	-0.212563
OK	0.00544842	2.54599	0.00567201	MYNN	0.0132404	-0.212575
OK	0.00524919	2.55897	0.00566755	PLCD1	0.012788	-0.212661
OK	0.00558622	2.53726	0.00565438	GALNS	0.0135645	-0.212911
OK	0.00578245	2.52515	0.00562748	KIF1C	0.0140015	-0.213424
OK	0.004483	2.61335	0.00561286	MAP1B	0.0110188	-0.213702
OK	0.00624131	2.4982	0.00558217	ACTR10	0.0150635	-0.214287
OK	0.00633086	2.49314	0.00557055	ZNF699	0.0152676	-0.214508
OK	0.00641617	2.48839	0.00555772	DDX23	0.0154595	-0.214753
OK	0.006335	2.49291	0.0055477	SPATS2	0.0152759	-0.214944
OK	0.00645645	2.48616	0.00554189	CARM1	0.015553	-0.215054
OK	0.0063577	2.49164	0.00553435	ZFYVE19	0.0153272	-0.215198
OK	0.00683008	2.46608	0.00549987	ANKS3	0.0163943	-0.215855
OK	0.0070032	2.4571	0.00549332	FRA10AC1	0.0167893	-0.21598
OK	0.00682736	2.46622	0.00549003	RUSC1	0.0163896	-0.216042
OK	0.00703326	2.45556	0.0054849	TMEM50B	0.0168594	-0.21614
OK	0.00694284	2.46021	0.00547185	SLC26A6	0.0166575	-0.216389
OK	0.00738354	2.43804	0.0054426	ATP13A2	0.0176343	-0.216946
OK	0.00724426	2.44492	0.00542129	FBXL19	0.017317	-0.217352
OK	0.00773065	2.42139	0.00540992	FZR1	0.0183864	-0.217568
OK	0.00602994	2.51039	0.00540775	TRBV20-1	0.0145746	-0.21761
OK	0.00766916	2.42429	0.00540294	SRPRB	0.0182516	-0.217702
OK	0.00760321	2.42743	0.00539217	HIST2H2BE	0.0181086	-0.217907
OK	0.00792078	2.41255	0.00538615	PSME3	0.0188129	-0.218021
OK	0.00758422	2.42833	0.00538454	GFM2	0.0180654	-0.218052
OK	0.00752458	2.43119	0.00538204	VIPAS39	0.0179412	-0.2181
OK	0.00672362	2.4717	0.00538182	PRIM2	0.0161568	-0.218104
OK	0.00789829	2.41358	0.00537349	PPME1	0.0187616	-0.218263
OK	0.00763015	2.42614	0.00535032	ARHGAP33	0.0181668	-0.218704
OK	0.00847929	2.3876	0.00531958	ACOX1	0.0200553	-0.21929
OK	0.00865163	2.3802	0.00530834	PSTK	0.0204383	-0.219504
OK	0.00864797	2.38036	0.00530049	MLLT11	0.0204319	-0.219653
OK	0.00739939	2.43727	0.00529412	PTK6	0.0176662	-0.219774
OK	0.00887204	2.37092	0.00529161	GPR89A	0.0209268	-0.219822
OK	0.00890017	2.36975	0.00528778	CAPRIN2	0.0209908	-0.219895
OK	0.00904545	2.36375	0.00526634	UPRT	0.0213171	-0.220304
OK	0.00869196	2.37849	0.00524824	PTCD1	0.0205223	-0.220649
OK	0.00939566	2.34965	0.00524203	BOP1	0.0220964	-0.220767
OK	0.00920664	2.3572	0.00523793	TMEM265	0.0216732	-0.220845
OK	0.00965634	2.33944	0.00521222	WBP1L	0.0226699	-0.221335
OK	0.00987225	2.33117	0.00520552	XPOT	0.0231439	-0.221463
OK	0.00969011	2.33814	0.00519802	GIPR	0.0227466	-0.221605
OK	0.00981281	2.33343	0.00519611	IDH3A	0.0230171	-0.221642
OK	0.00986759	2.33134	0.00518804	GPR137	0.0231355	-0.221795
OK	0.0101421	2.32105	0.00516873	CASTOR2	0.0237145	-0.222163
OK	0.0103743	2.31253	0.00514706	HIST1H2BE	0.0242364	-0.222576
OK	0.0105499	2.3062	0.00512561	ASAP1-IT2	0.0246251	-0.222985
OK	0.0110346	2.28917	0.00509684	SRGAP2B	0.0256953	-0.223533
OK	0.011409	2.27647	0.00508436	USPL1	0.0264811	-0.223771
OK	0.0103832	2.3122	0.00508361	NFS1	0.0242545	-0.223785
OK	0.0106316	2.30328	0.00507897	PWP2	0.0248104	-0.223873
OK	0.0111969	2.28362	0.00507781	GALNT7	0.026028	-0.223895
OK	0.0115571	2.27154	0.00506308	RABL2B	0.0268112	-0.224176
OK	0.01109	2.28727	0.00504929	POLA1	0.0258046	-0.224439
OK	0.011918	2.25976	0.00503782	GEMIN2	0.027603	-0.224657
OK	0.0122751	2.24841	0.00501469	NFYA	0.0283903	-0.225098
OK	0.00266277	2.78665	0.00499931	PLK5	0.00672302	-0.225391
OK	0.0120782	2.25463	0.0049992	NOTCH2NLA	0.0279619	-0.225393
OK	0.00997175	2.32741	0.00498828	SNX21	0.0233494	-0.225601
OK	0.0125068	2.24119	0.00498637	INO80B	0.028889	-0.225637
OK	0.0133379	2.21623	0.00494569	NKRF	0.0306933	-0.226412
OK	0.0134528	2.21288	0.00493927	STRN4	0.0309378	-0.226535
OK	0.0138435	2.20169	0.00491397	SMN1	0.0317718	-0.227017
OK	0.0121423	2.2526	0.00490645	HIST1H2BJ	0.0280983	-0.22716
OK	0.00994992	2.32823	0.00489166	ARHGAP32	0.0233057	-0.227442
OK	0.0142067	2.19153	0.00488891	SRP68	0.0325673	-0.227494
OK	0.0135983	2.20868	0.0048876	TMEM62	0.0312458	-0.227519
OK	0.0142685	2.18982	0.00488546	VPS26C	0.0326984	-0.22756
OK	0.0103156	2.31466	0.00488297	GREB1L	0.0241098	-0.227607
OK	0.0143623	2.18725	0.00487542	NACC1	0.0329028	-0.227751
OK	0.0150374	2.1691	0.00484138	E2F4	0.0343397	-0.228399
OK	0.014566	2.1817	0.00483379	PPAT	0.0333446	-0.228544
OK	0.0121243	2.25317	0.00482272	OTOF	0.0280626	-0.228755
OK	0.0152018	2.16479	0.00481674	TECPR2	0.0346893	-0.228869
OK	0.0153555	2.1608	0.00480141	FYCO1	0.0350103	-0.229161
OK	0.0109147	2.29332	0.0047978	TYRO3	0.0254271	-0.22923
OK	0.0156866	2.15231	0.0047842	HIST1H2AM	0.0357162	-0.229489
OK	0.0133325	2.21639	0.00478179	ST6GALNAC3	0.0306907	-0.229535
OK	0.0163188	2.13651	0.00475578	XPO7	0.037081	-0.23003
OK	0.0165467	2.13095	0.00475396	SEC23IP	0.0375592	-0.230065
OK	0.0162248	2.13883	0.00473465	FOXO4	0.036887	-0.230433
OK	0.0153229	2.16164	0.00468496	ARHGEF26	0.0349472	-0.231379
OK	0.0179463	2.09814	0.00466499	HAUS5	0.0404798	-0.23176
OK	0.01811	2.09445	0.00465168	SASS6	0.0408149	-0.232013
OK	0.0180493	2.09581	0.00464876	DNAJB4	0.0406951	-0.232069
OK	0.0184267	2.08739	0.00463618	RHBDD3	0.0414764	-0.232309
OK	0.0193157	2.06809	0.00461396	UBXN2A	0.0433233	-0.232732
OK	0.0123304	2.24668	0.00457675	TMEM52	0.028512	-0.233441
OK	0.0185086	2.08557	0.0045753	RACGAP1	0.0416435	-0.233468
OK	0.019534	2.06347	0.00456337	MPV17L	0.0437538	-0.233696
OK	0.0197263	2.05943	0.00455852	MMAA	0.0441523	-0.233788
OK	0.0198641	2.05656	0.00455679	MMUT	0.0444237	-0.233821
OK	0.0202571	2.04847	0.00454744	RAD1	0.0452369	-0.233999
OK	0.0177469	2.10268	0.00452408	ZNF385D	0.0400848	-0.234444
OK	0.0215674	2.0224	0.00450286	PRKCE	0.047939	-0.234848
OK	0.015995	2.14454	0.00447995	HMX3	0.0363836	-0.235285
OK	0.0204936	2.04366	0.00447405	HIST2H4B	0.0457217	-0.235397
OK	0.0222399	2.00954	0.00446172	PI4K2B	0.0493216	-0.235632
OK	0.0219627	2.0148	0.00444013	FCHO2	0.0487521	-0.236043
OK	0.0222271	2.00978	0.00442419	NOD2	0.0492982	-0.236347
OK	0.0181425	2.09372	0.00440586	ADCY1	0.0408838	-0.236696
OK	0.00720636	2.44681	0.00422954	HJURP	0.0172398	-0.240055
OK	0.0222266	2.00979	0.00412339	HIST1H3C	0.0492982	-0.242078

## Sheet: Module 3
status	p_value	morans_test_statistic	morans_I	gene_short_name	q_value	zscore
OK	0	181.108	0.409219	LTB	0	7.47517
OK	0	170.067	0.384492	IL7R	0	7.00411
OK	0	147.672	0.333747	CCR7	0	6.03741
OK	0	146.332	0.330718	MTRNR2L8	0	5.97969
OK	0	137.277	0.310252	LEF1	0	5.5898
OK	0	132.319	0.299149	SARAF	0	5.37829
OK	0	129.366	0.292495	LEPROTL1	0	5.25152
OK	0	127.119	0.287166	TRABD2A	0	5.15001
OK	0	124.395	0.281149	PABPC1	0	5.03539
OK	0	119.472	0.270067	FOXP1	0	4.82427
OK	0	115.365	0.260796	RCAN3	0	4.64766
OK	0	110.476	0.249377	TXK	0	4.43012
OK	0	109.03	0.246374	NDFIP1	0	4.3729
OK	0	108.418	0.245085	PIK3IP1	0	4.34834
OK	0	106.343	0.240315	SATB1	0	4.25748
OK	0	106.126	0.239915	TXNIP	0	4.24987
OK	0	102.729	0.232238	VIM	0	4.1036
OK	0	102.355	0.231144	MTRNR2L12	0	4.08277
OK	0	101.465	0.229089	SERINC5	0	4.04362
OK	0	99.9865	0.226003	TCF7	0	3.98483
OK	0	99.0506	0.223779	PDE3B	0	3.94246
OK	0	89.057	0.201243	SF1	0	3.51314
OK	0	87.6034	0.198006	BCL11B	0	3.45147
OK	0	82.0431	0.185422	NELL2	0	3.21175
OK	0	78.2855	0.176866	SOCS3	0	3.04876
OK	0	78.1021	0.176193	ACTN1	0	3.03593
OK	0	78.1457	0.175876	SCGB3A1	0	3.02988
OK	0	76.3744	0.172594	TOB1	0	2.96736
OK	0	74.9707	0.169452	TMEM123	0	2.9075
OK	0	73.8689	0.166911	SELL	0	2.8591
OK	0	72.6106	0.163722	DDX3Y	0	2.79834
OK	0	70.8956	0.160233	PLP2	0	2.73188
OK	0	69.862	0.157483	PGGHG	0	2.67948
OK	0	60.9934	0.137512	SNX9	0	2.29904
OK	0	58.8325	0.132901	BACH2	0	2.21119
OK	0	58.8362	0.132865	PASK	0	2.2105
OK	0	58.3312	0.131569	CHMP7	0	2.18582
OK	0	58.0579	0.131036	FAM153CP	0	2.17567
OK	0	57.7892	0.13053	SORL1	0	2.16603
OK	0	57.8295	0.13046	GRASP	0	2.16469
OK	0	56.6172	0.127954	OXNAD1	0	2.11696
OK	0	56.3292	0.127174	CD55	0	2.10209
OK	0	56.1256	0.126776	TGFBR2	0	2.09452
OK	0	54.733	0.123593	PRKCA	0	2.03387
OK	0	54.5857	0.123295	SNN	0	2.0282
OK	0	52.05	0.117621	PRMT2	0	1.92009
OK	0	51.0564	0.115233	DGKA	0	1.87461
OK	0	51.0031	0.114838	SESN3	0	1.86708
OK	0	50.749	0.114644	NUCB2	0	1.8634
OK	0	50.7278	0.114587	ABLIM1	0	1.86229
OK	0	50.7902	0.114268	TYROBP	0	1.85622
OK	0	49.5721	0.11202	GCC2	0	1.8134
OK	0	49.3846	0.111395	ARMH1	0	1.8015
OK	0	49.1389	0.110902	USP9Y	0	1.7921
OK	0	48.983	0.11059	FAM102A	0	1.78616
OK	0	48.888	0.110484	FXYD5	0	1.78415
OK	0	48.6586	0.109878	IL6ST	0	1.77259
OK	0	48.2839	0.108897	IGF1R	0	1.75391
OK	0	48.2015	0.10881	SPINT2	0	1.75225
OK	0	48.0102	0.108454	CAMK4	0	1.74546
OK	0	47.966	0.108239	ITGA6	0	1.74136
OK	0	47.5712	0.107451	PAG1	0	1.72635
OK	0	46.1766	0.104334	SFXN1	0	1.66698
OK	0	46.0315	0.103836	CD28	0	1.65749
OK	0	45.1465	0.101928	IRS2	0	1.62114
OK	0	44.5576	0.100629	SPOCK2	0	1.5964
OK	0	44.4799	0.100517	NAP1L1	0	1.59427
OK	0	43.9552	0.0992774	MAML2	0	1.57065
OK	0	43.8388	0.0989875	FKBP5	0	1.56513
OK	0	43.2527	0.0977447	MGAT4A	0	1.54145
OK	0	42.3954	0.0957345	UTY	0	1.50315
OK	0	42.0379	0.094621	SCML1	0	1.48194
OK	0	41.6819	0.0941785	FLT3LG	0	1.47351
OK	0	41.6154	0.0940044	ITPKB	0	1.4702
OK	0	47.5263	0.0932664	MME	0	1.45614
OK	0	41.1671	0.0928535	ZEB1	0	1.44827
OK	0	40.0007	0.090362	FCMR	0	1.40081
OK	0	39.9325	0.0901863	RAPGEF6	0	1.39746
OK	4.61695e-308	37.4999	0.0831138	SOX4	1.10982e-306	1.26273
OK	9.56055e-297	36.799	0.0829974	LRRN3	2.24548e-295	1.26051
OK	2.6318e-295	36.7089	0.0828577	TESPA1	6.16781e-294	1.25785
OK	2.90828e-276	35.4953	0.0795729	PRKY	6.538e-275	1.19527
OK	2.01024e-262	34.5866	0.0781079	LDLRAP1	4.36852e-261	1.16736
OK	2.96055e-255	34.1064	0.0770103	ZNF101	6.30626e-254	1.14645
OK	5.33701e-244	33.3386	0.075204	TMEM63A	1.11045e-242	1.11204
OK	3.20238e-243	33.2848	0.0751403	NFKB1	6.64379e-242	1.11083
OK	2.75284e-239	33.0118	0.0745802	CD44	5.61371e-238	1.10016
OK	1.93166e-230	32.3895	0.0725807	TSHZ2	3.87304e-229	1.06207
OK	2.36668e-225	32.026	0.0722852	TNFRSF25	4.69279e-224	1.05643
OK	1.68835e-224	31.9647	0.0722221	EIF4B	3.33853e-223	1.05523
OK	5.28871e-223	31.8569	0.0717177	KLF7	1.0391e-221	1.04562
OK	1.36957e-218	31.5366	0.0712015	SGTB	2.66892e-217	1.03579
OK	7.9083e-216	31.3345	0.0707798	PLAC8	1.53555e-214	1.02776
OK	3.25536e-212	31.068	0.0701557	TTC3	6.2756e-211	1.01587
OK	4.82794e-212	31.0554	0.0699699	GPRASP1	9.29055e-211	1.01233
OK	1.04931e-205	30.5824	0.0689071	GPR155	1.97332e-204	0.992081
OK	2.27544e-201	30.2545	0.0681619	PIM2	4.20204e-200	0.977884
OK	5.65229e-195	29.7644	0.0672039	NAA16	1.02705e-193	0.959635
OK	8.30851e-179	28.4877	0.0643209	BEX2	1.45799e-177	0.904713
OK	1.96255e-178	28.4576	0.0641574	COL18A1	3.43831e-177	0.901597
OK	2.20216e-174	28.1284	0.0635381	SEPTIN6	3.82693e-173	0.889799
OK	2.79176e-171	27.8736	0.0628944	MLXIP	4.80496e-170	0.877537
OK	4.33755e-171	27.8578	0.0628371	YPEL2	7.45948e-170	0.876445
OK	8.52064e-171	27.8335	0.0627185	FAM153A	1.46183e-169	0.874185
OK	1.13975e-167	27.574	0.0621864	SFMBT1	1.93686e-166	0.864049
OK	2.80574e-163	27.2054	0.0613726	GNAQ	4.65761e-162	0.848546
OK	1.19778e-161	27.0672	0.0611208	ZBTB20	1.97767e-160	0.843749
OK	3.76265e-153	26.3355	0.0593348	LYPD3	6.03652e-152	0.809725
OK	6.31529e-150	26.0524	0.0588051	FAM117B	9.99759e-149	0.799633
OK	2.563e-148	25.9101	0.0585099	PIM1	4.02484e-147	0.794009
OK	1.36514e-199	30.119	0.0584314	NAT8L	2.51236e-198	0.792513
OK	3.96123e-145	25.6255	0.0576519	NCMAP-DT	6.17998e-144	0.777665
OK	4.38062e-144	25.5317	0.0575965	RNF157	6.80959e-143	0.77661
OK	7.60965e-142	25.3292	0.0571134	FLNB	1.16772e-140	0.767406
OK	3.33203e-140	25.1798	0.0568662	G3BP2	5.06253e-139	0.762697
OK	1.95686e-139	25.1095	0.0566646	RIC3	2.96687e-138	0.758856
OK	4.26422e-134	24.6159	0.0555604	S1PR1	6.34443e-133	0.73782
OK	6.68614e-128	24.0304	0.054133	EPHX2	9.6931e-127	0.710629
OK	5.45161e-126	23.8469	0.0536911	CNKSR2	7.85046e-125	0.70221
OK	1.30657e-125	23.8103	0.0536807	THEM4	1.87648e-124	0.702012
OK	3.14287e-125	23.7735	0.0535647	SC5D	4.50171e-124	0.699802
OK	1.58219e-122	23.5108	0.0529655	CD79A	2.23502e-121	0.688387
OK	2.32872e-119	23.199	0.0522655	DSEL	3.23644e-118	0.675051
OK	1.07823e-115	22.833	0.0514922	NRIP1	1.4794e-114	0.66032
OK	9.13256e-115	22.7394	0.0513002	SLC8B1	1.24827e-113	0.656662
OK	3.84322e-110	22.2672	0.0502037	RUNX2	5.15158e-109	0.635773
OK	1.59369e-108	22.0996	0.0498553	SYNJ2	2.11776e-107	0.629137
OK	1.08387e-106	21.9082	0.0494492	TCP11L2	1.4297e-105	0.6214
OK	3.72286e-105	21.7466	0.0490056	MDS2	4.86005e-104	0.612949
OK	1.40025e-102	21.4727	0.0484729	SMAP2	1.79637e-101	0.6028
OK	1.83896e-102	21.4601	0.0483231	ZNF496	2.35636e-101	0.599947
OK	3.83514e-99	21.1017	0.0475452	PATJ	4.83925e-98	0.585128
OK	5.16452e-98	20.9784	0.0468199	DCPS	6.49004e-97	0.571311
OK	5.74896e-93	20.4183	0.0460712	ADPRM	7.02346e-92	0.557047
OK	3.97148e-92	20.3237	0.0457745	VPS13A	4.83272e-91	0.551395
OK	1.38885e-89	20.0341	0.0449967	SH3BGRL2	1.66276e-88	0.536578
OK	3.09484e-88	19.879	0.0448169	DHRS3	3.68062e-87	0.533153
OK	2.62398e-87	19.7714	0.0446049	MTERF4	3.10519e-86	0.529113
OK	2.3152e-86	19.6613	0.0442979	ZSCAN18	2.72479e-85	0.523265
OK	8.23242e-87	19.7137	0.0441976	WNT7A	9.70478e-86	0.521354
OK	4.81094e-85	19.5067	0.0440118	GIMAP5	5.6282e-84	0.517814
OK	8.03055e-80	18.8819	0.04255	RAB3GAP1	9.11711e-79	0.489966
OK	8.06782e-77	18.5133	0.0417188	CKAP4	8.99799e-76	0.474133
OK	1.33173e-75	18.3617	0.0414225	BEX4	1.46852e-74	0.468487
OK	5.71664e-75	18.2824	0.0411878	NBL1	6.26211e-74	0.464016
OK	1.06977e-72	17.9948	0.0405475	HSBP1L1	1.15305e-71	0.451818
OK	8.38764e-71	17.7515	0.0400489	ZNF506	8.88049e-70	0.442319
OK	1.61002e-70	17.7149	0.0399925	CDKN1B	1.70128e-69	0.441245
OK	5.30611e-67	17.2531	0.0389162	ARHGAP5	5.46985e-66	0.42074
OK	2.49321e-62	16.6201	0.0373968	EDA	2.47298e-61	0.391797
OK	3.00972e-61	16.4701	0.037127	GPR132	2.95667e-60	0.386657
OK	5.13563e-61	16.4377	0.037027	HIVEP1	5.02446e-60	0.384751
OK	1.22589e-60	16.3849	0.0369426	SYPL1	1.19609e-59	0.383143
OK	1.22241e-58	16.1026	0.0361905	SAMD12	1.17459e-57	0.368815
OK	8.28085e-57	15.8397	0.0357323	MLLT3	7.82064e-56	0.360086
OK	8.56756e-57	15.8376	0.0355443	ZNF891	8.08787e-56	0.356505
OK	3.79125e-56	15.7437	0.0354695	ITM2C	3.56024e-55	0.355079
OK	1.59748e-55	15.6525	0.035233	IL23A	1.49168e-54	0.350574
OK	8.90704e-55	15.5428	0.0350577	TMEM14C	8.25618e-54	0.347235
OK	2.28844e-54	15.4822	0.0347332	ABO	2.11211e-53	0.341053
OK	9.74952e-54	15.3887	0.0346238	DENND5A	8.9599e-53	0.338969
OK	2.77796e-53	15.3208	0.0345429	CRELD2	2.54319e-52	0.337427
OK	1.45336e-50	14.9084	0.0336407	DDX18	1.29312e-49	0.32024
OK	8.72945e-51	14.9424	0.0334927	SDK2	7.78952e-50	0.317421
OK	1.25191e-50	14.9184	0.0334839	ZBED3	1.11526e-49	0.317254
OK	1.05596e-51	15.0825	0.0334429	UBE2E2	9.50544e-51	0.316473
OK	9.58925e-50	14.7819	0.0332891	ZSWIM8	8.44812e-49	0.313541
OK	1.83557e-49	14.7381	0.0331912	AKT3	1.61186e-48	0.311677
OK	5.30158e-49	14.6663	0.0330733	CCDC57	4.63274e-48	0.309431
OK	4.53611e-48	14.5198	0.0323083	ZNF516	3.92874e-47	0.294857
OK	1.30243e-46	14.2879	0.0322413	DYNLT1	1.11016e-45	0.293582
OK	1.89983e-45	14.1	0.0317309	RBM11	1.59972e-44	0.283858
OK	4.22526e-45	14.0434	0.0315299	RALGPS2	3.53705e-44	0.280028
OK	3.04706e-44	13.9028	0.0313357	SETD1B	2.52424e-43	0.27633
OK	3.28116e-44	13.8975	0.0312666	INF2	2.71712e-43	0.275014
OK	8.66774e-44	13.8278	0.0311728	SLC7A6	7.12563e-43	0.273225
OK	4.66012e-43	13.7062	0.0308024	DIP2B	3.79621e-42	0.266169
OK	1.93562e-42	13.6025	0.0306934	UBE2B	1.56376e-41	0.264092
OK	1.60784e-42	13.616	0.0306717	ZNF274	1.30188e-41	0.263679
OK	4.30283e-43	13.712	0.0306675	NMUR1	3.50648e-42	0.263599
OK	2.45916e-42	13.585	0.0305936	VIPR1	1.98151e-41	0.262191
OK	2.78063e-42	13.576	0.0305567	IFNGR2	2.23636e-41	0.261488
OK	1.58074e-41	13.448	0.0303054	PBXIP1	1.26049e-40	0.256702
OK	2.71479e-41	13.408	0.0302413	PABPC4	2.15999e-40	0.25548
OK	7.40881e-41	13.3333	0.0300612	FOXO1	5.85143e-40	0.25205
OK	8.2944e-40	13.1519	0.0296185	FASTKD2	6.47481e-39	0.243616
OK	1.67505e-39	13.0987	0.0293436	FCER1G	1.30144e-38	0.238379
OK	6.69251e-39	12.9931	0.0292405	KLHL6	5.16622e-38	0.236414
OK	7.72796e-39	12.9821	0.0292297	USP53	5.95698e-38	0.236208
OK	3.30492e-38	12.8704	0.0290056	TMEM106B	2.53122e-37	0.231939
OK	1.02655e-38	12.9603	0.0287588	CXXC5	7.90448e-38	0.227238
OK	1.70422e-37	12.743	0.0287099	MMD	1.28874e-36	0.226307
OK	1.11575e-36	12.5956	0.0283417	MEGF6	8.329e-36	0.219291
OK	9.14576e-37	12.6113	0.0281735	FAM153B	6.83438e-36	0.216088
OK	7.23841e-36	12.4472	0.0280555	CDC37L1	5.34044e-35	0.213841
OK	6.88797e-36	12.4512	0.0280219	CMTM8	5.08537e-35	0.213199
OK	8.02564e-35	12.2537	0.0276379	NCK2	5.85499e-34	0.205884
OK	6.38772e-35	12.2722	0.0276295	PHLDB3	4.66798e-34	0.205725
OK	5.22862e-36	12.4732	0.0276045	FCGBP	3.86824e-35	0.205248
OK	1.37295e-34	12.2101	0.0274145	HPGD	9.98908e-34	0.201629
OK	2.5432e-34	12.1598	0.0274124	ARRDC2	1.84285e-33	0.201588
OK	7.7021e-34	12.069	0.0271173	FMN1	5.5382e-33	0.195966
OK	4.29687e-33	11.9267	0.0268793	CFL2	3.06102e-32	0.191432
OK	4.51229e-33	11.9226	0.0268432	HSF2	3.2113e-32	0.190745
OK	7.3579e-33	11.8818	0.0267545	TMEM156	5.20717e-32	0.189055
OK	8.81274e-33	11.8667	0.0267432	PSMD2	6.22447e-32	0.18884
OK	3.16525e-32	11.7592	0.0264291	ANKRD26	2.22032e-31	0.182856
OK	2.28793e-31	11.591	0.0260942	NFATC1	1.58424e-30	0.176477
OK	4.49301e-31	11.5331	0.0259518	OGFR	3.09519e-30	0.173763
OK	1.20245e-31	11.646	0.0258135	GPR82	8.35311e-31	0.171128
OK	1.3258e-30	11.4396	0.0257736	ZNF91	9.07808e-30	0.170369
OK	2.31375e-30	11.3912	0.0256337	OBSCN	1.57476e-29	0.167704
OK	2.05865e-30	11.4013	0.0256169	RASA4	1.40202e-29	0.167383
OK	7.72574e-30	11.2856	0.0254514	TSPYL1	5.22021e-29	0.16423
OK	1.79724e-30	11.4132	0.0254413	FBLN2	1.22749e-29	0.164038
OK	3.45697e-29	11.1531	0.0251029	NR3C2	2.30901e-28	0.157591
OK	9.03177e-30	11.2719	0.0250055	RGMB	6.09503e-29	0.155736
OK	6.83889e-29	11.0923	0.0249625	ZNF551	4.55094e-28	0.154916
OK	1.63504e-28	11.014	0.024793	KCNQ1	1.08301e-27	0.151688
OK	1.6873e-28	11.0112	0.0247602	CFAP97D2	1.11729e-27	0.151063
OK	7.9231e-37	12.6226	0.0245899	ALOXE3	5.92484e-36	0.14782
OK	5.90643e-28	10.8978	0.0245767	SERBP1	3.87411e-27	0.147567
OK	6.47251e-28	10.8894	0.0244085	GLIS3	4.24024e-27	0.144363
OK	1.10556e-27	10.8406	0.0243126	LDLRAD4	7.22071e-27	0.142537
OK	1.06086e-27	10.8443	0.0242643	BMERB1	6.93297e-27	0.141616
OK	1.25873e-27	10.8287	0.0241421	NEDD4L	8.21612e-27	0.139288
OK	5.78027e-27	10.6882	0.0240904	IL16	3.72884e-26	0.138303
OK	5.36764e-27	10.6951	0.0240852	BCAS4	3.46473e-26	0.138204
OK	2.96783e-26	10.5354	0.0237632	CYTIP	1.89241e-25	0.132069
OK	2.17939e-26	10.5644	0.0237106	PLCL1	1.39214e-25	0.131068
OK	4.41706e-26	10.4979	0.0236688	RFLNB	2.80901e-25	0.130272
OK	3.80302e-26	10.512	0.0236529	ABRAXAS1	2.42066e-25	0.129969
OK	5.43283e-26	10.4783	0.0236138	CCND2	3.44886e-25	0.129223
OK	1.0708e-26	10.6308	0.0234956	AKT3-IT1	6.87268e-26	0.126971
OK	1.60638e-25	10.3753	0.0233192	SEC14L2	1.012e-24	0.123612
OK	5.37859e-25	10.2592	0.0230741	GCNT4	3.35115e-24	0.118942
OK	1.03764e-24	10.1956	0.0229389	TAF4B	6.43338e-24	0.116366
OK	5.28525e-25	10.2609	0.0229307	TMEM220	3.2949e-24	0.11621
OK	5.02759e-25	10.2657	0.0229069	MAN1C1	3.13881e-24	0.115758
OK	1.73255e-24	10.1456	0.0228027	ENOSF1	1.07048e-23	0.113772
OK	1.29021e-24	10.1744	0.0227221	PRCD	7.98776e-24	0.112236
OK	3.01953e-24	10.0913	0.0226596	PHGDH	1.85712e-23	0.111046
OK	4.13625e-24	10.0603	0.0225616	TBL1X	2.5367e-23	0.109178
OK	4.06635e-24	10.062	0.0225148	ZNF844	2.49454e-23	0.108287
OK	8.54891e-24	9.9886	0.0224647	WRN	5.21319e-23	0.107332
OK	1.1536e-23	9.95885	0.0224325	TMEM238	7.01089e-23	0.106718
OK	1.54214e-23	9.92994	0.0223453	THOC3	9.34581e-23	0.105057
OK	5.94762e-28	10.8971	0.022253	DUSP6	3.89994e-27	0.103299
OK	2.44771e-23	9.88377	0.0222223	CD248	1.47797e-22	0.102715
OK	3.45286e-23	9.84925	0.0221793	CUX1	2.08139e-22	0.101896
OK	6.17219e-23	9.7907	0.0220266	CALHM6	3.7009e-22	0.0989871
OK	7.48267e-23	9.77121	0.0220088	ZNF766	4.48293e-22	0.0986476
OK	7.86716e-23	9.76613	0.021977	ZNF14	4.70804e-22	0.0980421
OK	7.51625e-23	9.77076	0.0219742	SORBS3	4.5018e-22	0.0979881
OK	7.8417e-23	9.76646	0.0218829	CCDC15	4.69411e-22	0.09625
OK	1.24001e-22	9.71991	0.0218777	JAML	7.37768e-22	0.0961492
OK	1.08597e-23	9.96485	0.0218516	KRT72	6.60363e-23	0.0956529
OK	2.40303e-22	9.65231	0.0217254	PDE8A	1.42303e-21	0.0932496
OK	4.42622e-22	9.58949	0.0215051	GABBR1	2.60821e-21	0.0890525
OK	9.77554e-22	9.50739	0.0214317	CDR2	5.71342e-21	0.0876539
OK	1.0971e-21	9.49538	0.0214077	SEC62	6.40687e-21	0.0871961
OK	4.18143e-22	9.59536	0.0213459	FSIP2	2.46531e-21	0.0860185
OK	1.49649e-21	9.46298	0.0213079	UXS1	8.71561e-21	0.0852953
OK	1.77821e-21	9.44493	0.0212067	UBASH3B	1.03284e-20	0.0833665
OK	2.34348e-21	9.41598	0.0211722	DUSP16	1.35714e-20	0.0827105
OK	2.77635e-21	9.39816	0.0211609	MOB3A	1.60522e-20	0.0824938
OK	9.26197e-21	9.27052	0.0208808	ARL8A	5.28827e-20	0.0771586
OK	1.21549e-20	9.24149	0.0208131	ZNF121	6.92167e-20	0.0758698
OK	1.24231e-20	9.23915	0.0207414	ATP6AP1	7.07254e-20	0.0745028
OK	6.46474e-21	9.30879	0.0207155	ZNF667	3.7059e-20	0.0740089
OK	1.61349e-20	9.21113	0.020708	NBPF11	9.15416e-20	0.073866
OK	1.79074e-20	9.19994	0.0206986	SCAMP4	1.01384e-19	0.0736869
OK	1.26907e-20	9.23687	0.0206836	EPHA1	7.22295e-20	0.0734014
OK	3.24303e-20	9.13591	0.0205748	HABP4	1.82741e-19	0.0713297
OK	7.02961e-21	9.29989	0.0204958	RFC2	4.02542e-20	0.0698249
OK	4.61342e-20	9.0977	0.0204709	KDSR	2.5935e-19	0.0693507
OK	1.74626e-20	9.20264	0.0204456	NREP	9.89442e-20	0.0688688
OK	5.55401e-20	9.07752	0.0204366	TMEM263	3.11982e-19	0.068696
OK	4.43421e-22	9.5893	0.0202112	MYO10	2.6122e-21	0.0644031
OK	1.34957e-19	8.98035	0.0201988	PVT1	7.52973e-19	0.0641668
OK	2.05354e-19	8.93405	0.0200457	METAP1D	1.13836e-18	0.0612496
OK	7.10112e-22	9.54059	0.0199254	PNPLA3	4.16503e-21	0.0589578
OK	1.1368e-19	8.9992	0.0199194	SH3RF3	6.35084e-19	0.0588436
OK	1.62054e-19	8.96019	0.0198992	ACVR1B	9.01117e-19	0.0584597
OK	5.1186e-19	8.83249	0.019868	MYD88	2.81425e-18	0.057865
OK	9.95383e-19	8.75781	0.0197375	TLK1	5.42693e-18	0.0553783
OK	1.04675e-18	8.75214	0.0196464	CBX5	5.70412e-18	0.0536425
OK	7.00319e-19	8.79737	0.019477	FSBP	3.83962e-18	0.0504158
OK	5.03589e-18	8.57312	0.0193014	ZNF302	2.70045e-17	0.04707
OK	6.13747e-18	8.55032	0.0192588	CNST	3.27728e-17	0.0462586
OK	6.33338e-18	8.54669	0.019201	ZNF550	3.38105e-17	0.0451584
OK	1.06569e-17	8.4864	0.0190967	MORF4L2	5.66247e-17	0.0431707
OK	1.03687e-17	8.48959	0.0190921	MSMO1	5.51338e-17	0.0430836
OK	1.09653e-17	8.48308	0.0190855	ZNF107	5.8249e-17	0.0429565
OK	1.38249e-17	8.45609	0.0190457	ZNF721	7.32586e-17	0.0421986
OK	1.04972e-17	8.48816	0.0190068	ABCG1	5.57896e-17	0.0414583
OK	2.44983e-21	9.41132	0.0188459	ABCB11	1.41835e-20	0.0383926
OK	3.08425e-17	8.36196	0.0188224	AP1M1	1.61919e-16	0.0379455
OK	4.57853e-17	8.31524	0.0186904	EPS15L1	2.3891e-16	0.0354306
OK	5.16041e-17	8.30104	0.0186862	MGAT5	2.69011e-16	0.0353503
OK	4.2969e-18	8.59137	0.0185196	SSPO	2.30935e-17	0.0321772
OK	9.1392e-17	8.23287	0.0185083	STRBP	4.7276e-16	0.031962
OK	8.34581e-17	8.24374	0.018454	SNTG2	4.32655e-16	0.0309263
OK	1.04923e-15	7.93538	0.0178133	JAKMIP2	5.29143e-15	0.0187218
OK	1.03207e-15	7.93743	0.017811	SNED1	5.20607e-15	0.0186779
OK	1.15182e-15	7.9238	0.0177671	NSUN2	5.80332e-15	0.0178414
OK	1.56071e-15	7.88595	0.0177165	SSBP2	7.83051e-15	0.0168766
OK	1.6082e-15	7.88221	0.0176998	ALPK1	8.06312e-15	0.0165598
OK	2.32468e-15	7.83605	0.0176604	PPIG	1.15878e-14	0.0158087
OK	2.11988e-15	7.84763	0.0176446	MPP7	1.05915e-14	0.0155084
OK	2.27256e-15	7.8389	0.017558	NBPF15	1.13385e-14	0.013858
OK	3.46413e-15	7.78578	0.0174399	CLDND2	1.71722e-14	0.0116089
OK	2.28956e-15	7.83796	0.0174356	SUSD4	1.14181e-14	0.0115253
OK	2.69025e-15	7.81768	0.0173846	SERPINE2	1.33791e-14	0.0105542
OK	1.46073e-14	7.60175	0.0170878	ACSL6	7.11319e-14	0.00490008
OK	1.34998e-14	7.61195	0.016889	ZNF518B	6.58734e-14	0.00111258
OK	1.99941e-14	7.56103	0.0168177	RCAN3AS	9.69685e-14	-0.000245963
OK	4.65274e-14	7.4504	0.0167771	RBM43	2.22888e-13	-0.0010187
OK	4.12352e-14	7.46632	0.0167728	CASP10	1.97977e-13	-0.00110116
OK	3.5468e-14	7.48613	0.0167711	LRRC7	1.70554e-13	-0.00113214
OK	3.01647e-16	8.08865	0.0167312	DACT1	1.54221e-15	-0.00189399
OK	5.34225e-14	7.43215	0.0166989	ZNF134	2.55293e-13	-0.00250765
OK	5.02364e-14	7.44028	0.0166841	KLHL3	2.40281e-13	-0.00279047
OK	2.54846e-14	7.52941	0.0166215	JRK	1.23125e-13	-0.00398263
OK	1.02837e-13	7.34506	0.0164979	FHL1	4.87966e-13	-0.0063375
OK	1.16169e-13	7.32873	0.0164841	CAPN15	5.50133e-13	-0.00660082
OK	1.10016e-13	7.33602	0.0164355	GIMAP6	5.21687e-13	-0.00752552
OK	1.9633e-13	7.25807	0.0163186	ILRUN	9.21833e-13	-0.00975401
OK	2.53237e-13	7.22355	0.0162596	THRA	1.18463e-12	-0.0108771
OK	3.1673e-13	7.19308	0.0161979	RASSF3	1.47652e-12	-0.0120524
OK	2.93269e-13	7.20358	0.0161838	APBB1	1.36833e-12	-0.0123218
OK	3.28629e-13	7.18804	0.0161639	AP3D1	1.53e-12	-0.0126997
OK	3.47173e-13	7.18054	0.0160891	CARMIL1	1.61389e-12	-0.014126
OK	7.7525e-13	7.0699	0.0159153	SINHCAF	3.56383e-12	-0.0174361
OK	1.00544e-12	7.03373	0.015819	CFAP36	4.60723e-12	-0.0192714
OK	1.08034e-12	7.0237	0.0158162	DANCR	4.94206e-12	-0.0193244
OK	1.20773e-12	7.00812	0.0157802	COG3	5.51192e-12	-0.0200106
OK	6.27514e-13	7.09918	0.0157204	VSIG1	2.89707e-12	-0.0211496
OK	1.18344e-12	7.01096	0.0156352	DPYSL4	5.40446e-12	-0.0227732
OK	6.62434e-13	7.09169	0.0156272	ANKRD27	3.0537e-12	-0.0229241
OK	1.21021e-12	7.00783	0.0155992	PKIG	5.52204e-12	-0.023458
OK	1.52206e-13	7.29243	0.0154453	TRBV11-2	7.18104e-13	-0.0263902
OK	3.82566e-12	6.84493	0.0153331	AGPAT5	1.71863e-11	-0.0285275
OK	2.97317e-12	6.88093	0.0152667	ZIK1	1.3393e-11	-0.0297922
OK	5.04042e-12	6.80534	0.0151862	SLC22A17	2.2554e-11	-0.0313255
OK	4.73679e-12	6.81428	0.0151346	LRP6	2.12174e-11	-0.0323096
OK	6.19139e-12	6.77567	0.0151071	FAM13A	2.7618e-11	-0.0328325
OK	8.34287e-12	6.73243	0.0149748	SHC2	3.70385e-11	-0.0353538
OK	1.38261e-11	6.65856	0.0149434	SYDE2	6.08663e-11	-0.0359509
OK	1.47075e-11	6.64947	0.0148147	BEND5	6.46409e-11	-0.0384035
OK	2.42918e-11	6.57521	0.0147647	PCAT1	1.05899e-10	-0.0393564
OK	2.90521e-11	6.54854	0.0147235	IL17RA	1.26192e-10	-0.0401409
OK	2.46513e-11	6.57303	0.014722	PTPRK	1.0738e-10	-0.0401692
OK	5.66112e-14	7.42448	0.0146654	LNCOC1	2.70351e-13	-0.041247
OK	3.14495e-11	6.53668	0.0145776	ZNF208	1.36412e-10	-0.0429201
OK	4.87547e-11	6.47076	0.0145442	IMMP2L	2.09572e-10	-0.0435555
OK	5.4348e-11	6.45433	0.0145266	ZNF24	2.33149e-10	-0.0438926
OK	5.92707e-11	6.44119	0.0144922	UMPS	2.53913e-10	-0.0445472
OK	5.67232e-11	6.44785	0.0144831	TRMT10C	2.43242e-10	-0.0447195
OK	4.57897e-11	6.48024	0.0144606	CLSTN3	1.97063e-10	-0.0451494
OK	7.25122e-11	6.41052	0.0144343	ARL14EP	3.09468e-10	-0.0456501
OK	5.27711e-11	6.45879	0.0143897	GPR160	2.26475e-10	-0.0465003
OK	6.44905e-11	6.42837	0.0143657	ZNF483	2.75725e-10	-0.0469563
OK	5.42891e-11	6.4545	0.0142826	KLF7-IT1	2.32943e-10	-0.0485405
OK	1.05374e-10	6.3533	0.0142357	HRH2	4.47056e-10	-0.0494342
OK	1.49916e-10	6.29887	0.0141559	ICE2	6.32164e-10	-0.0509529
OK	1.69983e-10	6.27936	0.0140887	ALDH9A1	7.1524e-10	-0.0522348
OK	2.03819e-10	6.25107	0.0140343	RDH11	8.5477e-10	-0.0532708
OK	2.05615e-10	6.2497	0.0139992	ZNF441	8.61795e-10	-0.0539382
OK	1.7168e-10	6.27782	0.013942	SCRN1	7.22239e-10	-0.0550285
OK	2.00394e-10	6.25372	0.0139328	NBEA	8.40731e-10	-0.0552033
OK	4.05533e-10	6.14275	0.0138093	ADSL	1.68234e-09	-0.057556
OK	1.13472e-10	6.3419	0.0137312	RBM20	4.80841e-10	-0.0590436
OK	5.20414e-10	6.10302	0.013729	REXO4	2.14857e-09	-0.0590861
OK	4.82012e-10	6.11526	0.0137103	LMTK2	1.99346e-09	-0.0594423
OK	6.20213e-10	6.07493	0.0136593	DPEP2	2.55276e-09	-0.0604137
OK	4.37634e-10	6.13064	0.0136497	CD24	1.81342e-09	-0.060597
OK	6.39334e-10	6.07005	0.0136343	SMCR8	2.62945e-09	-0.0608908
OK	6.46051e-10	6.06838	0.0136044	LIG1	2.65657e-09	-0.0614606
OK	4.54366e-10	6.12467	0.0135663	FZD3	1.88058e-09	-0.0621851
OK	7.74745e-10	6.03913	0.0135574	ELP6	3.17242e-09	-0.0623562
OK	7.0612e-10	6.05408	0.0134627	ZNF677	2.89582e-09	-0.0641599
OK	1.08202e-09	5.98499	0.0134582	TGIF2	4.40048e-09	-0.0642457
OK	1.06358e-09	5.98779	0.0134247	LCLAT1	4.32631e-09	-0.0648829
OK	1.22545e-09	5.9647	0.0133035	ICOSLG	4.97253e-09	-0.0671915
OK	1.53183e-09	5.92815	0.0132766	ACVR1C	6.18423e-09	-0.0677056
OK	1.80308e-09	5.90132	0.0132715	ZNF273	7.25344e-09	-0.0678013
OK	5.20818e-10	6.1029	0.0132672	STRC	2.14941e-09	-0.0678833
OK	6.10777e-10	6.07739	0.0132656	SEMA3A	2.51536e-09	-0.0679149
OK	2.10089e-09	5.87605	0.0131452	DUXAP8	8.42313e-09	-0.0702085
OK	3.10168e-09	5.81118	0.0130729	PCMTD2	1.23367e-08	-0.0715862
OK	2.95494e-09	5.81929	0.0130006	PLXNA4	1.17618e-08	-0.072962
OK	3.74844e-09	5.7794	0.0129063	KIAA1958	1.48516e-08	-0.0747589
OK	5.14315e-09	5.72594	0.012868	FNTA	2.02063e-08	-0.0754884
OK	3.62698e-09	5.78494	0.0128569	MUC20	1.43851e-08	-0.075701
OK	5.36023e-09	5.71892	0.0128557	TOP1MT	2.10438e-08	-0.0757238
OK	5.92339e-09	5.70192	0.0127998	ZNF10	2.31786e-08	-0.0767883
OK	5.91671e-09	5.70211	0.0127867	ADAMTS10	2.31567e-08	-0.0770379
OK	5.75153e-09	5.70693	0.0127425	USP51	2.25307e-08	-0.07788
OK	5.83483e-09	5.70448	0.0127179	AXIN2	2.28487e-08	-0.0783488
OK	4.51403e-09	5.74805	0.0127049	CYGB	1.77996e-08	-0.078595
OK	7.64584e-09	5.65826	0.012698	ZNF714	2.9794e-08	-0.0787268
OK	8.12038e-09	5.64791	0.0126497	NAP1L3	3.16088e-08	-0.0796468
OK	7.76924e-09	5.65551	0.0126097	ZFHX3	3.02639e-08	-0.0804089
OK	9.38246e-09	5.62302	0.0126071	RASGEF1B	3.64029e-08	-0.0804583
OK	1.04667e-08	5.6041	0.0125827	ZNF682	4.04783e-08	-0.0809243
OK	1.05907e-08	5.60206	0.012574	METTL21A	4.09358e-08	-0.081089
OK	9.89643e-09	5.6138	0.0125638	HIC2	3.83073e-08	-0.0812834
OK	9.41308e-09	5.62246	0.0125227	TRAF3IP2	3.65151e-08	-0.0820663
OK	1.28404e-08	5.56859	0.0125219	LYRM2	4.94271e-08	-0.0820815
OK	1.17732e-08	5.58369	0.0125044	FEZ2	4.54005e-08	-0.0824162
OK	1.45148e-08	5.54719	0.0124608	SUPT3H	5.57328e-08	-0.0832463
OK	1.8942e-08	5.50044	0.0123686	LINS1	7.23706e-08	-0.0850018
OK	1.72961e-08	5.51645	0.012331	PELI2	6.61995e-08	-0.0857184
OK	1.41136e-08	5.55209	0.0123018	INSR	5.42213e-08	-0.0862758
OK	2.13943e-08	5.47894	0.0122992	PGAP1	8.1566e-08	-0.0863247
OK	2.17152e-08	5.4763	0.012271	BCL7A	8.27602e-08	-0.0868616
OK	2.01959e-08	5.48913	0.0121622	PAWR	7.71063e-08	-0.0889339
OK	2.56985e-08	5.44641	0.0121482	LZTS3	9.75266e-08	-0.0892011
OK	2.62534e-08	5.44261	0.012141	TBC1D16	9.95622e-08	-0.0893378
OK	2.0929e-08	5.48283	0.0121391	CFAP44	7.98488e-08	-0.0893742
OK	3.16273e-08	5.40935	0.0121295	RPP14	1.19395e-07	-0.0895579
OK	4.24573e-09	5.7584	0.0120368	BNC2	1.67693e-08	-0.0913239
OK	4.39938e-08	5.34993	0.0120355	MKRN1	1.64835e-07	-0.0913482
OK	3.72158e-08	5.38013	0.0120235	TNFRSF10D	1.39927e-07	-0.0915765
OK	5.75558e-08	5.30109	0.0119051	STX17	2.14083e-07	-0.093833
OK	6.07705e-08	5.29116	0.0118641	FAM226B	2.25728e-07	-0.094614
OK	1.53657e-09	5.92764	0.011806	GPR173	6.20221e-09	-0.0957211
OK	8.36315e-08	5.23247	0.0117396	ZNF805	3.08249e-07	-0.0969846
OK	9.79303e-08	5.20322	0.0116324	ARRDC4	3.59228e-07	-0.0990273
OK	9.18901e-08	5.21504	0.011623	DIXDC1	3.37705e-07	-0.099207
OK	1.21819e-07	5.16253	0.0116046	NUDCD3	4.44206e-07	-0.0995579
OK	1.52178e-07	5.12073	0.0115127	IFNAR1	5.52192e-07	-0.101308
OK	1.15736e-07	5.1721	0.0115101	ASIC1	4.22455e-07	-0.101358
OK	6.29686e-08	5.28466	0.011508	CPAMD8	2.3357e-07	-0.101398
OK	1.69812e-07	5.10002	0.0114417	TSGA10	6.14417e-07	-0.10266
OK	4.53774e-08	5.34432	0.0114119	DSC1	1.69871e-07	-0.103228
OK	1.97733e-07	5.07113	0.0113637	SREK1IP1	7.12568e-07	-0.104146
OK	2.15193e-07	5.055	0.0113495	FAM169A	7.73027e-07	-0.104417
OK	1.98229e-07	5.07065	0.0113445	CDH23	7.13997e-07	-0.104512
OK	3.45554e-08	5.39347	0.0113292	MSRB3	1.30152e-07	-0.104803
OK	7.51224e-08	5.25226	0.0112986	DSG2	2.77647e-07	-0.105386
OK	2.56007e-07	5.02176	0.0112806	NFIC	9.15514e-07	-0.105729
OK	2.17034e-07	5.05338	0.0112804	YEATS2	7.79511e-07	-0.105734
OK	2.62506e-07	5.01694	0.0112356	GRAP	9.37975e-07	-0.106588
OK	2.23688e-07	5.04761	0.0112233	PGM2	8.02472e-07	-0.106822
OK	3.01833e-07	4.99004	0.0111946	STRADB	1.07297e-06	-0.107368
OK	2.67489e-07	5.01332	0.0110932	CACHD1	9.55148e-07	-0.1093
OK	4.25164e-07	4.92345	0.0110645	DEAF1	1.49607e-06	-0.109846
OK	4.43444e-07	4.91521	0.0110481	BAG1	1.55607e-06	-0.110159
OK	1.73936e-07	5.09547	0.0110451	SLCO4C1	6.28813e-07	-0.110216
OK	3.15913e-07	4.98123	0.0110064	ZNF154	1.12191e-06	-0.110953
OK	2.45431e-07	5.02985	0.0109887	ROBO1	8.79008e-07	-0.11129
OK	4.75461e-07	4.90153	0.0109546	ZNF557	1.66435e-06	-0.11194
OK	1.80139e-07	5.08883	0.010936	COL27A1	6.50471e-07	-0.112294
OK	5.45781e-07	4.87437	0.0109225	GSTM2	1.90122e-06	-0.112552
OK	3.18654e-07	4.97955	0.0109171	ZNF497	1.13146e-06	-0.112654
OK	5.93787e-07	4.8577	0.0108865	TSPAN4	2.06177e-06	-0.113237
OK	6.1668e-07	4.8502	0.0108786	VTA1	2.13953e-06	-0.113388
OK	8.93889e-07	4.77604	0.010711	AKTIP	3.08093e-06	-0.116581
OK	6.83483e-07	4.82976	0.0107021	CAMSAP2	2.36634e-06	-0.116749
OK	9.16412e-07	4.77103	0.0106821	MAP4K3-DT	3.15602e-06	-0.117132
OK	9.93119e-07	4.75482	0.0106353	SULT1B1	3.41146e-06	-0.118023
OK	1.08524e-06	4.73687	0.0106338	CUEDC2	3.71663e-06	-0.118052
OK	1.06453e-06	4.74077	0.0105143	PDZD2	3.64803e-06	-0.120328
OK	6.17532e-08	5.28823	0.0104285	CLMP	2.29299e-07	-0.121962
OK	1.69019e-06	4.64624	0.0104225	EFCAB2	5.721e-06	-0.122076
OK	1.64667e-06	4.65162	0.0104138	ZNF165	5.57633e-06	-0.122243
OK	1.09484e-06	4.73508	0.0103531	S1PR2	3.7477e-06	-0.123399
OK	1.99133e-06	4.61229	0.0103447	MIEF1	6.7139e-06	-0.12356
OK	2.128e-06	4.59847	0.0103337	FYTTD1	7.16012e-06	-0.123769
OK	1.53849e-06	4.66561	0.0102809	SLC40A1	5.22314e-06	-0.124774
OK	2.39308e-06	4.57395	0.0102422	ZNF563	8.02943e-06	-0.125511
OK	2.57063e-06	4.55894	0.0101766	TMEM30B	8.59967e-06	-0.126762
OK	2.79344e-06	4.54145	0.0101419	KLHL5	9.31898e-06	-0.127422
OK	2.53861e-06	4.56157	0.010139	PLD6	8.49784e-06	-0.127478
OK	3.24658e-06	4.50966	0.0101123	TIGD1	1.07955e-05	-0.127986
OK	2.64602e-06	4.55286	0.0101121	FAM241A	8.84225e-06	-0.12799
OK	3.51191e-06	4.49297	0.0100798	CASP6	1.16526e-05	-0.128606
OK	1.55277e-06	4.66371	0.0100662	PROSER2	5.26914e-06	-0.128864
OK	3.34669e-06	4.50321	0.0100579	SETD6	1.11112e-05	-0.129022
OK	3.97156e-06	4.46671	0.010033	BNIP2	1.3113e-05	-0.129496
OK	4.01952e-06	4.46414	0.0100291	EVI2A	1.32673e-05	-0.12957
OK	3.82542e-06	4.47473	0.0100127	SOX12	1.26518e-05	-0.129883
OK	4.09107e-06	4.46036	0.0100061	GKAP1	1.34931e-05	-0.130009
OK	4.30335e-06	4.44951	0.00999381	ARCN1	1.41628e-05	-0.130243
OK	4.21734e-06	4.45384	0.0099839	ZNF43	1.38968e-05	-0.130432
OK	3.81914e-06	4.47508	0.009974	DENND6B	1.2633e-05	-0.130621
OK	3.97156e-06	4.46671	0.00997169	ENO2	1.3113e-05	-0.130665
OK	4.17297e-06	4.45611	0.00996265	PROCR	1.37547e-05	-0.130837
OK	7.75947e-07	4.80443	0.0099624	CHRM3	2.68129e-06	-0.130842
OK	4.62674e-06	4.43392	0.00995149	GALNT2	1.51876e-05	-0.13105
OK	3.78432e-06	4.47704	0.0099331	GPA33	1.25275e-05	-0.1314
OK	5.03853e-06	4.41551	0.00991347	BOD1	1.64941e-05	-0.131774
OK	4.73137e-06	4.4291	0.00988271	CCDC157	1.55169e-05	-0.13236
OK	5.19493e-06	4.4089	0.00987647	PIK3CB	1.69879e-05	-0.132479
OK	9.32542e-07	4.76752	0.009856	YBX2	3.20952e-06	-0.132869
OK	6.16284e-06	4.37175	0.00981341	CPQ	2.00434e-05	-0.13368
OK	6.06822e-06	4.37512	0.00980863	MORC2	1.97387e-05	-0.133771
OK	6.03412e-06	4.37635	0.00979977	PIGM	1.96337e-05	-0.13394
OK	4.501e-06	4.43985	0.00979466	TRBV29-1	1.47974e-05	-0.134037
OK	5.2642e-07	4.8815	0.00977165	ZNF716	1.83735e-06	-0.134476
OK	6.58493e-06	4.35726	0.00970641	ITGA5	2.13645e-05	-0.135718
OK	6.9735e-06	4.34469	0.00968685	P3H1	2.25844e-05	-0.136091
OK	7.97809e-06	4.31506	0.00967226	ZNF586	2.5714e-05	-0.136369
OK	6.71912e-06	4.35284	0.00965977	EFNA1	2.17802e-05	-0.136607
OK	8.18597e-06	4.30937	0.00965329	CNPY4	2.63603e-05	-0.13673
OK	7.51796e-06	4.32816	0.00964719	ZNF737	2.42818e-05	-0.136847
OK	8.10281e-06	4.31163	0.0096359	AZIN2	2.61003e-05	-0.137062
OK	8.69066e-06	4.29612	0.00963192	CTSF	2.79353e-05	-0.137137
OK	7.01322e-06	4.34345	0.00960831	ZNF776	2.27096e-05	-0.137587
OK	9.12064e-06	4.2854	0.00957331	RNF212	2.92388e-05	-0.138254
OK	7.18097e-06	4.33825	0.00956996	WWC2	2.32353e-05	-0.138318
OK	1.0094e-05	4.2628	0.00956658	GNL3	3.22728e-05	-0.138382
OK	1.1001e-05	4.24354	0.00952274	AIMP1	3.50266e-05	-0.139217
OK	1.14762e-05	4.23405	0.00950737	MZF1	3.64749e-05	-0.13951
OK	1.08986e-05	4.24564	0.00949916	DHX32	3.47264e-05	-0.139667
OK	1.13451e-05	4.23663	0.00949675	AKAP7	3.60709e-05	-0.139713
OK	2.42521e-06	4.57116	0.009459	ST6GALNAC1	8.13216e-06	-0.140432
OK	1.24325e-05	4.21602	0.00944341	NAT9	3.94503e-05	-0.140729
OK	1.26077e-05	4.21286	0.00943736	WDR59	3.99885e-05	-0.140844
OK	1.33576e-05	4.1998	0.00938615	USP44	4.22735e-05	-0.14182
OK	1.33032e-05	4.20072	0.0093713	ACSS2	4.21076e-05	-0.142102
OK	1.57519e-05	4.16231	0.00934734	LARS	4.95449e-05	-0.142559
OK	1.51255e-05	4.17157	0.00933136	EFCAB13	4.76233e-05	-0.142863
OK	1.47706e-05	4.17697	0.00932823	PMEPA1	4.65673e-05	-0.142923
OK	1.8194e-05	4.12929	0.00927033	RANBP6	5.70175e-05	-0.144026
OK	2.50636e-05	4.05503	0.00909727	RBM15B	7.79556e-05	-0.147323
OK	1.91883e-05	4.11704	0.00908978	SPDYA	6.009e-05	-0.147466
OK	2.24526e-05	4.08067	0.00907917	AGBL3	7.00574e-05	-0.147668
OK	2.49133e-05	4.05644	0.00907691	ZFP62	7.75105e-05	-0.147711
OK	2.79349e-05	4.02961	0.00904001	SMN2	8.65731e-05	-0.148414
OK	2.799e-05	4.02915	0.00903495	TSPYL4	8.67191e-05	-0.14851
OK	2.7967e-05	4.02934	0.0090201	ALG10B	8.66602e-05	-0.148793
OK	2.93059e-05	4.01833	0.00902005	ESF1	9.06523e-05	-0.148794
OK	2.91413e-05	4.01966	0.0089473	MTUS1	9.01693e-05	-0.15018
OK	3.26009e-05	3.99315	0.00893853	CYP4V2	0.000100426	-0.150347
OK	3.08286e-05	4.00638	0.00890773	DISC1	9.51847e-05	-0.150934
OK	3.58921e-05	3.97029	0.00886246	ZFYVE9	0.000110296	-0.151796
OK	9.1314e-06	4.28514	0.00884336	TRBV23-1	2.92646e-05	-0.15216
OK	3.99922e-05	3.94445	0.0088138	PRAG1	0.000122563	-0.152723
OK	4.28064e-05	3.92812	0.00880887	THUMPD3	0.000130889	-0.152817
OK	4.03246e-05	3.94246	0.00878455	BAIAP2	0.000123511	-0.15328
OK	3.73068e-05	3.96107	0.00875286	ZSCAN32	0.000114496	-0.153884
OK	5.67866e-05	3.8596	0.0086634	SSB	0.000172096	-0.155588
OK	2.4451e-05	4.06081	0.0086561	KCNJ12	7.61272e-05	-0.155727
OK	5.15092e-05	3.88337	0.00864274	ZCWPW1	0.000156455	-0.155982
OK	5.80198e-05	3.85435	0.00859582	THOC6	0.000175709	-0.156876
OK	6.57543e-05	3.82362	0.00857861	REV1	0.000198128	-0.157204
OK	6.15738e-05	3.83977	0.00856465	CUBN	0.000186179	-0.157469
OK	6.88873e-05	3.81213	0.00854639	IFIT5	0.000207308	-0.157817
OK	7.35003e-05	3.79608	0.00851249	TMEM38B	0.000220419	-0.158463
OK	6.41255e-05	3.82979	0.00847905	ZNF69	0.000193492	-0.1591
OK	7.7315e-05	3.78351	0.00846914	DTWD1	0.000231054	-0.159289
OK	8.84804e-05	3.74982	0.0084073	LYRM9	0.000263069	-0.160467
OK	8.80491e-05	3.75105	0.00839706	MAP9	0.000261895	-0.160662
OK	9.0498e-05	3.74416	0.00838993	TCAF2	0.00026877	-0.160798
OK	7.79906e-05	3.78135	0.00838721	CSRNP2	0.000232878	-0.16085
OK	9.27984e-05	3.73786	0.00837007	ZNF525	0.000275336	-0.161176
OK	9.97178e-05	3.71973	0.00833631	TRAK2	0.00029485	-0.161819
OK	0.000103872	3.70941	0.00830451	TCTN1	0.000306755	-0.162425
OK	0.000118155	3.67666	0.00825368	CCDC174	0.000347077	-0.163394
OK	0.000107696	3.70024	0.00823972	PHYHD1	0.000317654	-0.16366
OK	4.33704e-05	3.92497	0.00820369	CALML6	0.00013252	-0.164346
OK	0.000114064	3.68564	0.00816551	KRT2	0.000335473	-0.165073
OK	0.000137667	3.63747	0.00813024	RMND5B	0.000402249	-0.165745
OK	0.000139816	3.63347	0.00812947	ZNF773	0.00040814	-0.16576
OK	4.16544e-06	4.4565	0.00804535	TRAV26-1	1.3732e-05	-0.167362
OK	0.000143418	3.62691	0.00801196	ARHGEF5	0.000418031	-0.167999
OK	0.000151066	3.61346	0.00800858	COL9A2	0.000439432	-0.168063
OK	0.000173854	3.57689	0.00798754	AGMAT	0.000502729	-0.168464
OK	0.000155069	3.60668	0.0079495	C1QTNF3	0.000450468	-0.169188
OK	0.000186237	3.55886	0.00794467	ZC3H6	0.000537307	-0.16928
OK	0.000198589	3.54195	0.00793011	DAAM1	0.000570953	-0.169558
OK	6.78109e-05	3.81602	0.00791772	PLXNB1	0.000204211	-0.169794
OK	0.000146468	3.62147	0.00791679	CR2	0.000426575	-0.169812
OK	0.000206392	3.53177	0.00790865	SNAPC1	0.000592754	-0.169967
OK	0.000213463	3.52285	0.00789962	TRMT10B	0.000611838	-0.170139
OK	7.61456e-05	3.7873	0.00788616	NUP62CL	0.000227876	-0.170395
OK	0.000219454	3.51551	0.00788587	SNX2	0.000628506	-0.170401
OK	0.000213616	3.52266	0.00786191	PTPDC1	0.000612194	-0.170857
OK	0.000181275	3.56594	0.00782997	MXRA8	0.000523342	-0.171465
OK	0.000151916	3.61201	0.00780738	ZNF502	0.000441665	-0.171896
OK	0.00022656	3.50704	0.00778843	XPA	0.000647909	-0.172257
OK	0.000193375	3.54896	0.00777603	GAL3ST4	0.000556614	-0.172493
OK	0.000280079	3.45021	0.00772098	PAICS	0.00079274	-0.173542
OK	0.000275077	3.45507	0.0077044	OLMALINC	0.000779198	-0.173858
OK	0.000250199	3.48054	0.00767509	ZFP57	0.000711915	-0.174416
OK	0.0002796	3.45067	0.00767484	OR2A25	0.000791592	-0.174421
OK	0.000220486	3.51427	0.00767102	ZNF792	0.000631209	-0.174494
OK	0.000303406	3.42855	0.00764995	WDR89	0.000855502	-0.174895
OK	0.000254151	3.47634	0.0076246	SPDYE1	0.000722396	-0.175378
OK	0.000330771	3.40504	0.00762394	GGT7	0.00092925	-0.17539
OK	4.08037e-05	3.93963	0.00760148	FRK	0.000124943	-0.175818
OK	0.000380204	3.36682	0.00752213	COQ8A	0.00106023	-0.17733
OK	0.000387537	3.36155	0.00751445	CREG1	0.00107914	-0.177476
OK	0.000395205	3.35613	0.00749018	FIGNL1	0.00110007	-0.177939
OK	0.000379933	3.36701	0.00747637	SPEG	0.00105975	-0.178202
OK	0.000445564	3.32282	0.00743986	ZSWIM7	0.00123323	-0.178897
OK	0.000359239	3.38243	0.00742468	SYCE2	0.00100477	-0.179186
OK	0.000435556	3.32915	0.00741717	ZKSCAN4	0.00120677	-0.179329
OK	0.000467693	3.30927	0.00740982	NIPBL-DT	0.00129198	-0.179469
OK	0.000471903	3.30676	0.00739595	TTC31	0.00130278	-0.179734
OK	0.000485883	3.29858	0.00737608	ZNF254	0.00133948	-0.180112
OK	0.000311216	3.42165	0.00735998	BIRC7	0.000876604	-0.180419
OK	0.000522066	3.27836	0.00732147	MAML3	0.001435	-0.181153
OK	0.000383453	3.36447	0.00732114	TTYH1	0.0010686	-0.181159
OK	0.000540283	3.26866	0.0073207	MPHOSPH10	0.00148242	-0.181167
OK	0.000438693	3.32715	0.00731675	ANKRD31	0.00121499	-0.181243
OK	2.62727e-08	5.44247	0.00730265	CYP2A7	9.96178e-08	-0.181511
OK	0.000486056	3.29848	0.00728805	GPAT3	0.00133978	-0.181789
OK	0.000532268	3.27289	0.0072778	ZSWIM1	0.00146117	-0.181985
OK	0.000294031	3.43706	0.00725312	IGSF10	0.000830155	-0.182455
OK	0.000604127	3.23692	0.0072376	TRMO	0.00165044	-0.18275
OK	0.000620816	3.22914	0.00719168	KIAA0513	0.00169323	-0.183625
OK	0.000653673	3.21436	0.0071799	PLPP6	0.00177992	-0.18385
OK	0.000426694	3.33487	0.00717062	SCUBE3	0.00118343	-0.184026
OK	0.000687085	3.20002	0.00716323	ZNF567	0.00186523	-0.184167
OK	0.000707444	3.1916	0.00713791	PRXL2A	0.00191711	-0.184649
OK	0.000612786	3.23286	0.00713697	CSTF2T	0.00167324	-0.184667
OK	0.000674777	3.20523	0.00712782	GNG7	0.00183344	-0.184842
OK	0.000724889	3.18455	0.0071177	CRKL	0.00196192	-0.185034
OK	0.000524659	3.27696	0.00708589	ZNF711	0.00144176	-0.185641
OK	0.000734833	3.18061	0.00702689	ACP6	0.00198783	-0.186764
OK	0.00082728	3.14611	0.00701793	DOCK7	0.00222143	-0.186935
OK	0.000658657	3.21218	0.00701088	WDR66	0.00179281	-0.187069
OK	0.000868994	3.1317	0.00700772	TMOD2	0.00232792	-0.18713
OK	0.000827498	3.14604	0.00700375	ZNF717	0.00222174	-0.187205
OK	0.000921601	3.1144	0.00693857	RHPN1	0.00246241	-0.188447
OK	0.000958967	3.10265	0.0069332	CREBL2	0.00255748	-0.188549
OK	0.000987276	3.09403	0.00691454	TLE2	0.00262777	-0.188905
OK	0.000962734	3.10149	0.00691245	STT3A	0.00256626	-0.188945
OK	0.000807604	3.15315	0.00690851	CDK5R1	0.00217293	-0.18902
OK	0.000875353	3.12956	0.00690209	ZNF135	0.00234408	-0.189142
OK	0.00098052	3.09607	0.00689906	ST6GALNAC4	0.00261076	-0.1892
OK	0.000989102	3.09349	0.00689696	PLEKHG4	0.00263198	-0.18924
OK	0.00104771	3.07636	0.00689058	OXLD1	0.00277901	-0.189361
OK	0.000761841	3.17013	0.00688461	SLC25A27	0.0020552	-0.189475
OK	0.000562305	3.25734	0.00687584	SLC2A9	0.00154009	-0.189642
OK	0.00111168	3.05865	0.00685433	DARS	0.00294142	-0.190052
OK	0.00107125	3.06973	0.00683986	PER3	0.0028376	-0.190328
OK	0.000665454	3.20923	0.00683302	MFSD4A	0.00180964	-0.190458
OK	0.000934696	3.11023	0.00682187	HKDC1	0.00249461	-0.19067
OK	0.0011417	3.05066	0.0068199	ECI2	0.00301491	-0.190708
OK	0.00117183	3.04283	0.0068132	RRP15	0.00309106	-0.190835
OK	0.000698431	3.1953	0.00680821	STOX1	0.0018946	-0.19093
OK	0.0011717	3.04286	0.00678306	ARHGEF35	0.00309106	-0.19141
OK	0.00117563	3.04185	0.00677353	ZNF486	0.00309995	-0.191591
OK	0.00124373	3.02486	0.00676324	GFER	0.00327071	-0.191787
OK	0.00121765	3.03127	0.00675196	IGSF9B	0.00320406	-0.192002
OK	0.00118476	3.03953	0.0067413	LONRF3	0.00312363	-0.192205
OK	0.0013093	3.00929	0.00671809	ZNF614	0.00343431	-0.192647
OK	0.00133302	3.00383	0.00668666	TAFA1	0.00349312	-0.193246
OK	0.0013558	2.99867	0.0066803	RIN1	0.00354979	-0.193367
OK	0.000932504	3.11093	0.00667161	DCHS1	0.00248938	-0.193533
OK	0.00148456	2.97092	0.006641	PEX6	0.00386996	-0.194116
OK	0.00148229	2.97139	0.00659516	PICK1	0.00386499	-0.194989
OK	0.00104792	3.0763	0.00659476	FRMD6	0.00277922	-0.194997
OK	0.00159058	2.94967	0.0065816	KANK1	0.00412683	-0.195247
OK	0.00081633	3.15001	0.00657768	CFAP299	0.00219394	-0.195322
OK	0.00162862	2.94236	0.00655992	SWT1	0.00421435	-0.19566
OK	0.00163314	2.9415	0.00655721	DNAH6	0.00422504	-0.195712
OK	0.00178554	2.91376	0.0065256	IMPA1	0.00459885	-0.196314
OK	0.00180647	2.91012	0.00651624	PPT1	0.00464997	-0.196493
OK	0.00183429	2.90534	0.00650807	CNOT7	0.00471763	-0.196648
OK	0.00167975	2.93277	0.0065049	ISM1	0.00434041	-0.196709
OK	0.00183815	2.90468	0.00646164	ALDH7A1	0.004727	-0.197533
OK	0.000202118	3.5373	0.00645463	KRBOX1	0.000580789	-0.197666
OK	0.00186085	2.90084	0.00644911	ALKBH2	0.0047825	-0.197772
OK	0.000319164	3.41478	0.00643935	ITIH2	0.000897815	-0.197957
OK	0.00207807	2.86606	0.00641926	FXR1	0.00531411	-0.19834
OK	0.00207596	2.86638	0.00641461	UBAC2	0.00530936	-0.198429
OK	0.000570802	3.25308	0.00636316	CTHRC1	0.00156197	-0.199409
OK	0.0021321	2.85793	0.00635872	SLC18B1	0.00544194	-0.199493
OK	0.00223298	2.84322	0.00635393	NOP16	0.0056913	-0.199585
OK	0.00218884	2.84958	0.0063351	ZSCAN30	0.00558145	-0.199943
OK	0.00222218	2.84477	0.00633472	ATG9B	0.00566579	-0.199951
OK	0.00169318	2.9303	0.00633166	TTTY10	0.00437248	-0.200009
OK	0.0017301	2.92359	0.00633039	ZNF577	0.00445925	-0.200033
OK	0.00207042	2.86723	0.00631741	GNA11	0.00529644	-0.20028
OK	0.000999677	3.09033	0.00630605	FFAR1	0.00265814	-0.200497
OK	0.00227587	2.83716	0.00630505	ZNF253	0.00579375	-0.200516
OK	0.00203256	2.87306	0.00628726	CNGB3	0.00520328	-0.200855
OK	0.00159007	2.94977	0.0062535	AJAP1	0.00412601	-0.201498
OK	0.00229682	2.83423	0.00624833	AFAP1	0.00584296	-0.201596
OK	0.00259122	2.79547	0.00624188	ZNF219	0.00655391	-0.201719
OK	0.00232985	2.82966	0.00623214	PRDM5	0.00592417	-0.201905
OK	0.00261703	2.79226	0.00622827	NUP93	0.00661529	-0.201979
OK	0.00283247	2.76657	0.00619512	ZNF639	0.00712723	-0.20261
OK	0.00268337	2.78416	0.00616416	SMCR5	0.00677263	-0.2032
OK	0.0022238	2.84454	0.00615275	WDR90	0.00566925	-0.203417
OK	0.00264433	2.7889	0.00614217	PLEKHO2	0.00668039	-0.203619
OK	0.00276475	2.77445	0.00612909	MRC2	0.00696416	-0.203868
OK	0.00305154	2.74219	0.00611304	MCF2L	0.00764894	-0.204174
OK	0.00274103	2.77725	0.00610519	AMER1	0.00690764	-0.204323
OK	0.00269965	2.78219	0.0060995	C4BPB	0.00680893	-0.204432
OK	0.00312231	2.73465	0.00608726	PDIA5	0.00781632	-0.204665
OK	0.003159	2.7308	0.0060786	TFAP4	0.00790265	-0.20483
OK	0.00320566	2.72597	0.00607517	NBPF20	0.00801379	-0.204895
OK	0.00346038	2.70063	0.00603462	ZNF559	0.00861749	-0.205668
OK	0.00324857	2.72158	0.005984	METTL18	0.00811822	-0.206632
OK	0.000661002	3.21116	0.00595967	CYP24A1	0.00179873	-0.207096
OK	0.00299088	2.74878	0.00595916	MPP2	0.0075065	-0.207105
OK	0.00352655	2.69433	0.00593878	CLIC6	0.00877214	-0.207493
OK	0.00387473	2.6628	0.00593571	SPICE1	0.00959606	-0.207552
OK	0.00290969	2.75779	0.00592186	IFT140	0.0073087	-0.207816
OK	0.00392224	2.65869	0.00589775	TRMT5	0.0097059	-0.208275
OK	0.00401789	2.65056	0.00588981	KCNQ5	0.00992546	-0.208426
OK	0.00297941	2.75004	0.00588286	TBXA2R	0.00747947	-0.208559
OK	0.00431114	2.62668	0.00587719	BAG3	0.010617	-0.208667
OK	0.00454376	2.60874	0.00580363	AMIGO1	0.011163	-0.210068
OK	0.00407903	2.64546	0.00576567	KRT73	0.0100626	-0.210791
OK	0.00494848	2.57941	0.00576142	MAK16	0.0121075	-0.210872
OK	0.00539394	2.5495	0.00569198	CERNA1	0.0131139	-0.212195
OK	0.00541831	2.54792	0.00568096	SLC26A11	0.0131702	-0.212405
OK	0.00538074	2.55035	0.00566942	MYH11	0.0130833	-0.212625
OK	0.00397607	2.6541	0.00566147	KCNH2	0.00982893	-0.212776
OK	0.00561785	2.53528	0.00565921	ICAM2	0.0136337	-0.212819
OK	0.00375133	2.67367	0.00565595	BTBD3	0.00930351	-0.212882
OK	0.00589621	2.5183	0.00562163	RXYLT1	0.0142609	-0.213535
OK	0.0054539	2.54564	0.00561403	DISC1FP1	0.0132522	-0.21368
OK	0.00589202	2.51855	0.00558305	TESK2	0.0142524	-0.21427
OK	0.00615495	2.50313	0.0055603	TRIM16	0.0148684	-0.214704
OK	0.00637269	2.49081	0.00555113	RHBDD1	0.0153581	-0.214878
OK	0.00346235	2.70044	0.00555028	KRT18	0.00862141	-0.214895
OK	0.00253124	2.80303	0.00554164	TTC28	0.00640899	-0.215059
OK	0.00651663	2.48286	0.00554041	OTUD7A	0.0156892	-0.215083
OK	0.00626106	2.49708	0.00553869	VASH1	0.0151094	-0.215115
OK	0.00669853	2.47304	0.00548383	TPST1	0.0161037	-0.216161
OK	0.00620699	2.50015	0.00546275	EDAR	0.014989	-0.216562
OK	0.00716156	2.44906	0.00543753	ZYG11B	0.0171403	-0.217042
OK	0.007462	2.43422	0.00543628	LIN7C	0.0178039	-0.217066
OK	0.00749746	2.4325	0.00540725	KBTBD11	0.0178806	-0.217619
OK	0.00769263	2.42318	0.00540384	FAM120C	0.0183014	-0.217684
OK	0.0056283	2.53463	0.00540009	SPATA32	0.0136544	-0.217756
OK	0.007625	2.42639	0.00537814	KIF16B	0.0181565	-0.218174
OK	0.00699583	2.45748	0.00536474	PTK7	0.0167753	-0.218429
OK	0.00781759	2.41732	0.0053601	SHF	0.0185781	-0.218518
OK	0.00820469	2.39968	0.00535467	LRATD2	0.0194358	-0.218621
OK	0.00773377	2.42124	0.00535363	PDE9A	0.0183911	-0.218641
OK	0.00789259	2.41384	0.00532916	ADGRL1	0.0187501	-0.219107
OK	0.0075817	2.42845	0.00531409	SRGAP1	0.0180614	-0.219394
OK	0.00786556	2.41509	0.00529506	PCSK6	0.01869	-0.219757
OK	0.00848021	2.38756	0.0052916	DHX58	0.0200553	-0.219823
OK	0.00795317	2.41106	0.00528449	SLC36A4	0.0188836	-0.219958
OK	0.0074159	2.43646	0.00527234	NPAS2	0.0177037	-0.22019
OK	0.00873635	2.37661	0.00527008	EML5	0.0206203	-0.220232
OK	0.00922695	2.35638	0.00526678	CFAP97	0.0217163	-0.220295
OK	0.0094677	2.3468	0.00524088	KLHL9	0.0222561	-0.220789
OK	0.0092955	2.35363	0.00523531	ADPRHL2	0.0218705	-0.220895
OK	0.00819849	2.39996	0.0052334	ACVR2B	0.0194254	-0.220931
OK	0.00990279	2.33001	0.00518567	PRKN	0.0232054	-0.221841
OK	0.00997183	2.32741	0.005176	POLH	0.0233494	-0.222025
OK	0.00819152	2.40027	0.00517572	RHPN2	0.0194131	-0.22203
OK	0.000571716	3.25263	0.00515203	IGF2BP2	0.00156428	-0.222482
OK	0.0106126	2.30395	0.00514901	TTC32	0.024769	-0.222539
OK	0.0108356	2.29608	0.00509339	MIPOL1	0.0252545	-0.223598
OK	0.0106662	2.30205	0.00508176	ZNF268	0.0248886	-0.22382
OK	0.0100951	2.32279	0.00508151	TTC34	0.023615	-0.223825
OK	0.0122071	2.25055	0.00500735	PFN2	0.0282392	-0.225238
OK	0.0118739	2.26119	0.00500001	COQ2	0.0275066	-0.225378
OK	0.0104564	2.30955	0.00499394	ZNF132	0.024416	-0.225493
OK	0.0110693	2.28798	0.00495203	GPC2	0.025765	-0.226292
OK	0.0111295	2.28592	0.00495001	COL11A2	0.0258826	-0.22633
OK	0.0133454	2.21601	0.00494537	GINM1	0.0307072	-0.226418
OK	0.0123414	2.24633	0.00493966	ZNF200	0.0285345	-0.226527
OK	0.0117889	2.26394	0.00492986	MKRN3	0.0273216	-0.226714
OK	0.0118251	2.26276	0.00489194	EGLN3	0.0274026	-0.227436
OK	0.0137485	2.20439	0.00488851	FNIP2	0.0315606	-0.227502
OK	0.0128194	2.23164	0.00487357	ZNF662	0.0295792	-0.227786
OK	0.0108844	2.29438	0.00486569	PAGE5	0.025362	-0.227936
OK	0.0140716	2.19529	0.00486464	RIOX1	0.0322701	-0.227956
OK	0.0147535	2.17665	0.00485258	CLEC16A	0.0337451	-0.228186
OK	0.0130328	2.22523	0.0048445	LRRN2	0.030049	-0.22834
OK	0.0127974	2.2323	0.00483106	TTC24	0.0295317	-0.228596
OK	0.0146994	2.1781	0.0047923	SMARCD3	0.0336251	-0.229334
OK	0.0153576	2.16074	0.00478652	FAM171A1	0.0350115	-0.229445
OK	0.0148416	2.17429	0.00478482	SIAE	0.0339286	-0.229477
OK	0.0136395	2.2075	0.00475568	NEXMIF	0.0313336	-0.230032
OK	0.0170521	2.11884	0.0047278	RRS1	0.0385964	-0.230563
OK	0.0121896	2.2511	0.00471839	OVGP1	0.0282047	-0.230743
OK	0.0167585	2.12583	0.00470928	OSBPL10	0.0379839	-0.230916
OK	0.00636724	2.49111	0.00469403	RHBDL2	0.0153484	-0.231206
OK	0.0180591	2.09559	0.00467843	ZBTB24	0.0407129	-0.231504
OK	0.0178276	2.10084	0.00467756	PYGO2	0.0402458	-0.23152
OK	0.0179427	2.09822	0.0046702	TMEM71	0.0404777	-0.23166
OK	0.0179236	2.09866	0.00466625	CDC14B	0.0404499	-0.231736
OK	0.0186425	2.08263	0.00464273	FAM122A	0.0419316	-0.232184
OK	0.0183435	2.08923	0.00463116	ZNF549	0.0413065	-0.232404
OK	0.0173289	2.11233	0.004617	RNF175	0.03919	-0.232674
OK	0.0134751	2.21224	0.00458877	PLEKHG5	0.0309758	-0.233212
OK	0.0188751	2.07756	0.00456546	LGMN	0.0424148	-0.233656
OK	0.0190842	2.07304	0.004562	ZNF230	0.0428398	-0.233722
OK	0.0192677	2.06911	0.00455246	ZNF768	0.0432292	-0.233903
OK	0.0197545	2.05885	0.0045102	H3F3C	0.044207	-0.234708
OK	0.0202468	2.04868	0.00450595	SLC15A2	0.0452184	-0.23479
OK	0.0207494	2.03851	0.00450095	ARHGEF10	0.0462527	-0.234885
OK	0.0219327	2.01537	0.00449602	FAM210B	0.0486923	-0.234979
OK	0.0218785	2.01641	0.00448918	PDHX	0.0485852	-0.235109
OK	0.0207982	2.03754	0.00448643	FAM66D	0.0463489	-0.235161
OK	0.0205612	2.04229	0.00447936	MAP10	0.0458587	-0.235296
OK	0.0224357	2.00586	0.00447273	UTP3	0.0497149	-0.235422
OK	0.0211555	2.03045	0.00447037	FILIP1L	0.0470818	-0.235467
OK	0.0220358	2.01341	0.00445156	MAGI3	0.0488992	-0.235826
OK	0.0213496	2.02664	0.0044143	ANKRD18A	0.0474794	-0.236536
OK	0.0173667	2.11145	0.00431347	SALL2	0.0392714	-0.238456
OK	0.0213	2.02761	0.00429385	PLPP7	0.0473837	-0.23883
OK	0.020881	2.03588	0.0033954	NEBL	0.0465142	-0.255946

## Sheet: Module 4
status	p_value	morans_test_statistic	morans_I	gene_short_name	q_value	zscore
OK	0	352.315	0.796623	NKG7	0	14.8554
OK	0	315.338	0.71305	CCL5	0	13.2633
OK	0	307.838	0.696049	GZMH	0	12.9394
OK	0	258.411	0.584289	CST7	0	10.8103
OK	0	249.664	0.564406	GNLY	0	10.4316
OK	0	241.75	0.546537	FGFBP2	0	10.0911
OK	0	229.483	0.518813	GZMA	0	9.563
OK	0	213.995	0.483847	HLA-B	0	8.89688
OK	0	213.413	0.482562	HLA-C	0	8.8724
OK	0	207.573	0.469345	HLA-A	0	8.6206
OK	0	207.063	0.468158	CTSW	0	8.59799
OK	0	208.963	0.463239	IFIT2	0	8.50428
OK	0	199.878	0.446195	IFIT3	0	8.17959
OK	0	186.825	0.422349	EFHD2	0	7.72531
OK	0	184.547	0.417136	FLNA	0	7.62599
OK	0	174.682	0.394944	CYBA	0	7.20323
OK	0	167.031	0.377538	KLRD1	0	6.87163
OK	0	161.435	0.364782	HLA-DRB1	0	6.62863
OK	0	161.704	0.364384	GZMB	0	6.62104
OK	0	159.845	0.361363	GZMM	0	6.56349
OK	0	156.72	0.354135	HLA-DPA1	0	6.4258
OK	0	155.111	0.350634	ITGB2	0	6.3591
OK	0	151.547	0.342356	HLA-DRB5	0	6.20141
OK	0	144.475	0.326574	ARPC2	0	5.90074
OK	0	141.414	0.319642	HLA-DPB1	0	5.76869
OK	0	137.69	0.311239	CD81	0	5.60862
OK	0	129.725	0.293193	ITGB1	0	5.26483
OK	0	126.352	0.285643	CD8A	0	5.12101
OK	0	123.583	0.27916	HLA-DQA2	0	4.9975
OK	0	123.296	0.278691	LCP1	0	4.98856
OK	0	121.623	0.274924	LSP1	0	4.9168
OK	0	112.463	0.253633	KLRF1	0	4.51119
OK	0	112.063	0.252934	ZNF683	0	4.49788
OK	0	109.269	0.246984	AHNAK	0	4.38453
OK	0	107.955	0.243997	ABHD17A	0	4.32762
OK	0	106.822	0.241474	TGFB1	0	4.27956
OK	0	105.993	0.239329	ADGRG1	0	4.23869
OK	0	105.902	0.23909	PRF1	0	4.23415
OK	0	103.104	0.232777	FCGR3A	0	4.11387
OK	0	102.329	0.231205	TRGC2	0	4.08392
OK	0	100.388	0.226836	FCRL6	0	4.0007
OK	0	99.4492	0.22473	KLRG1	0	3.96058
OK	0	98.1834	0.22181	PLEK	0	3.90495
OK	0	98.0832	0.218737	IFIT1	0	3.84641
OK	0	90.5327	0.204546	ARPC5L	0	3.57606
OK	0	90.1145	0.203668	ID2	0	3.55933
OK	0	90.4558	0.203112	TNF	0	3.54874
OK	0	89.4333	0.20214	IL2RG	0	3.53024
OK	0	88.9482	0.201005	CD63	0	3.50861
OK	0	88.9485	0.200954	CTSC	0	3.50763
OK	0	88.7859	0.200678	CLEC2B	0	3.50238
OK	0	87.4488	0.197626	PRDM1	0	3.44423
OK	0	86.3534	0.193955	OASL	0	3.3743
OK	0	85.2924	0.192636	S1PR5	0	3.34918
OK	0	84.0752	0.189964	ACTN4	0	3.29828
OK	0	83.6745	0.189114	GNG2	0	3.28208
OK	0	82.8054	0.187045	CLIC3	0	3.24266
OK	0	82.3909	0.186201	CALR	0	3.22658
OK	0	81.26	0.183553	TGFBR3	0	3.17614
OK	0	80.5117	0.181731	SPON2	0	3.14142
OK	0	80.1137	0.180711	LAIR2	0	3.12199
OK	0	79.3109	0.179006	HLA-DQB1	0	3.08951
OK	0	79.2037	0.178996	MSN	0	3.08933
OK	0	78.8091	0.177996	MATK	0	3.07027
OK	0	78.5346	0.177022	CCL4	0	3.05171
OK	0	78.4542	0.175268	CYTOR	0	3.0183
OK	0	75.5915	0.170863	PTP4A2	0	2.93439
OK	0	76.0209	0.170023	TRDC	0	2.91839
OK	0	74.6764	0.16881	HLA-E	0	2.89527
OK	0	74.1028	0.167423	ANXA6	0	2.86884
OK	0	73.818	0.16638	IFNG	0	2.84899
OK	0	71.7547	0.162081	PYHIN1	0	2.76709
OK	0	71.3258	0.160878	CHI3L2	0	2.74417
OK	0	70.5081	0.159148	CD160	0	2.71121
OK	0	69.2946	0.15656	APMAP	0	2.66191
OK	0	69.2315	0.156356	PATL2	0	2.65803
OK	0	68.1421	0.153972	ITGB7	0	2.61261
OK	0	67.9085	0.153279	LAG3	0	2.59941
OK	0	67.3012	0.152119	CD3G	0	2.5773
OK	0	67.0693	0.151565	RAB5IF	0	2.56676
OK	0	66.7436	0.150415	CES1	0	2.54484
OK	0	65.3322	0.147222	KLRC3	0	2.48401
OK	0	64.7954	0.146409	SSBP4	0	2.46853
OK	0	64.4329	0.145537	SLAMF7	0	2.45191
OK	0	63.1971	0.142562	DOK2	0	2.39525
OK	0	63.2746	0.142455	CCL3L1	0	2.3932
OK	0	62.5198	0.141306	TRBC2	0	2.37131
OK	0	62.1088	0.140358	PDIA3	0	2.35325
OK	0	61.5899	0.13919	TAPBP	0	2.33101
OK	0	59.9163	0.135377	TLN1	0	2.25837
OK	0	59.8416	0.134964	PRSS23	0	2.2505
OK	0	59.4988	0.134346	TBX21	0	2.23872
OK	0	59.184	0.133763	YWHAZ	0	2.22762
OK	0	58.3268	0.131787	CTSD	0	2.18998
OK	0	57.8069	0.13058	SERTAD1	0	2.16698
OK	0	56.6674	0.127915	SLC9A3R1	0	2.11621
OK	0	55.6825	0.125757	TNFRSF1B	0	2.0751
OK	0	55.2797	0.12491	IQGAP1	0	2.05896
OK	0	54.9549	0.123686	PROK2	0	2.03565
OK	0	54.192	0.122404	SERTAD3	0	2.01122
OK	0	54.0319	0.122089	CFLAR	0	2.00522
OK	0	54.0255	0.121988	MYBL1	0	2.00329
OK	0	53.953	0.121925	CAP1	0	2.0021
OK	0	51.7084	0.116705	MAF	0	1.90266
OK	0	51.6702	0.11644	TTC38	0	1.89761
OK	0	50.7098	0.114377	FGR	0	1.8583
OK	0	50.0283	0.113043	PAXX	0	1.83289
OK	0	49.3379	0.111452	OPTN	0	1.80259
OK	0	49.1594	0.111095	CD2	0	1.79578
OK	0	48.996	0.110722	LAT	0	1.78867
OK	0	48.4576	0.109462	SAMD3	0	1.76467
OK	0	47.7599	0.107909	ARF6	0	1.73509
OK	0	47.6414	0.107581	STOM	0	1.72883
OK	0	47.5352	0.107401	SEPTIN7	0	1.7254
OK	0	47.1373	0.106431	SMAD7	0	1.70693
OK	0	47.3261	0.10618	CCL3	0	1.70214
OK	0	46.8813	0.105927	SUN2	0	1.69732
OK	0	46.6416	0.105286	APOBEC3C	0	1.68511
OK	0	46.2586	0.104498	BSG	0	1.67011
OK	0	46.1686	0.104156	SAP30	0	1.66359
OK	0	44.9288	0.101536	TPM3	0	1.61367
OK	0	43.6261	0.0983738	RHOB	0	1.55344
OK	0	43.5016	0.0982146	NIBAN1	0	1.5504
OK	0	43.4807	0.0982095	HSP90B1	0	1.55031
OK	0	43.1013	0.0972734	ADRB2	0	1.53247
OK	0	42.8567	0.0968321	CDKN2D	0	1.52407
OK	0	42.5571	0.0961651	EVL	0	1.51136
OK	0	42.0219	0.0948686	LLGL2	0	1.48666
OK	0	41.9159	0.0946666	MFSD10	0	1.48281
OK	0	41.3655	0.0933962	CD53	0	1.45861
OK	0	41.2375	0.0931293	RNF167	0	1.45353
OK	0	41.1949	0.0930549	WDR1	0	1.45211
OK	0	40.4593	0.0913995	WIPF1	0	1.42057
OK	0	40.7297	0.0913809	SYNM	0	1.42022
OK	0	41.0995	0.0912694	CCL4L2	0	1.41809
OK	0	40.2895	0.0908477	RAB27A	0	1.41006
OK	0	40.2027	0.0907807	PDIA6	0	1.40878
OK	0	40.1911	0.0907378	GTF3C1	0	1.40797
OK	0	40.259	0.0907055	IL2RB	0	1.40735
OK	0	39.9661	0.0901788	AOAH	0	1.39732
OK	0	39.2144	0.0885719	GLIPR1	0	1.36671
OK	0	38.9267	0.0878566	PTGDR	0	1.35308
OK	0	38.73	0.087471	SSBP3	0	1.34573
OK	0	38.6832	0.0873562	FBXW5	0	1.34354
OK	0	37.9507	0.0855868	ADAM8	0	1.30984
OK	0	37.8479	0.0855093	TMBIM6	0	1.30836
OK	0	37.6367	0.0849894	RNPEPL1	0	1.29846
OK	5.1801e-295	36.6905	0.0828987	HCLS1	1.21267e-293	1.25863
OK	4.19393e-290	36.3814	0.0821153	MXD4	9.76496e-289	1.2437
OK	1.4408e-286	36.1571	0.0816633	CAPN2	3.32589e-285	1.23509
OK	4.95458e-286	36.1229	0.0816147	BIN2	1.14125e-284	1.23417
OK	4.33947e-277	35.5488	0.0802116	PTPRJ	9.76562e-276	1.20744
OK	1.69836e-275	35.4455	0.0800849	HLA-F	3.80611e-274	1.20502
OK	3.83562e-274	35.3576	0.0798283	AKIRIN2	8.57792e-273	1.20014
OK	5.32407e-271	35.1525	0.0793411	TAP1	1.17963e-269	1.19085
OK	3.42101e-268	34.9682	0.0789464	REEP5	7.53322e-267	1.18333
OK	3.62533e-268	34.9666	0.078943	TSC22D4	7.97499e-267	1.18327
OK	1.38863e-265	34.7962	0.0785679	TPST2	3.04536e-264	1.17612
OK	2.99973e-265	34.7741	0.0783262	ASCL2	6.57191e-264	1.17152
OK	6.34259e-264	34.6863	0.0780013	PDLIM1	1.38673e-262	1.16533
OK	4.56524e-260	34.4295	0.0777591	CAPNS1	9.88094e-259	1.16072
OK	9.55331e-261	34.4749	0.0774769	KIR3DL2	2.06979e-259	1.15534
OK	1.14877e-256	34.2015	0.0772498	FAM49B	2.45672e-255	1.15101
OK	1.85205e-252	33.9173	0.0765314	VCL	3.91405e-251	1.13733
OK	1.99315e-249	33.711	0.0760232	CD300A	4.18755e-248	1.12765
OK	1.2932e-244	33.381	0.0753716	CCDC12	2.69854e-243	1.11523
OK	1.49153e-241	33.1693	0.0748566	VASP	3.0707e-240	1.10542
OK	1.50085e-240	33.0997	0.0747568	FKBP11	3.08104e-239	1.10352
OK	2.63883e-240	33.0827	0.0747173	ARL6IP5	5.40684e-239	1.10277
OK	1.90609e-233	32.6022	0.0732964	NFIL3	3.84687e-232	1.0757
OK	1.89952e-226	32.1046	0.0724415	PTPN18	3.77692e-225	1.05941
OK	1.20946e-223	31.9031	0.0719495	PDGFD	2.38064e-222	1.05004
OK	1.00032e-217	31.4735	0.0709935	TYMP	1.94583e-216	1.03183
OK	1.42156e-211	31.0206	0.0700766	SKAP1	2.73066e-210	1.01436
OK	3.189e-211	30.9946	0.0698196	TRGC1	6.11481e-210	1.00946
OK	2.83406e-209	30.8496	0.0696572	TBC1D10C	5.40532e-208	1.00637
OK	2.82777e-209	30.8497	0.0696528	RASSF1	5.3981e-208	1.00629
OK	2.54336e-209	30.8531	0.0696147	IFI16	4.85948e-208	1.00556
OK	2.36048e-206	30.6311	0.0690188	F2R	4.45859e-205	0.99421
OK	2.30579e-205	30.5567	0.0689877	EBP	4.32869e-204	0.993617
OK	2.6321e-202	30.3256	0.0684283	FAM53B	4.88585e-201	0.98296
OK	6.97434e-207	30.6708	0.0679771	KIR2DL3	1.32083e-205	0.974364
OK	2.81202e-196	29.8649	0.0673708	FERMT3	5.11393e-195	0.962815
OK	9.54517e-190	29.3576	0.0662985	RASAL3	1.71558e-188	0.942386
OK	1.47636e-187	29.1856	0.0656742	ZBTB38	2.63808e-186	0.930493
OK	4.0616e-185	28.9927	0.0652704	LMNB1	7.23355e-184	0.922801
OK	5.24351e-177	28.3421	0.0638946	ABI3	9.15656e-176	0.89659
OK	1.20326e-173	28.068	0.0633638	CBX4	2.08095e-172	0.88648
OK	3.69271e-173	28.0281	0.0631547	TSPAN2	6.38112e-172	0.882496
OK	3.08777e-168	27.6213	0.0623212	MAP4K1	5.25557e-167	0.866617
OK	1.80079e-165	27.3901	0.0617792	RAB37	3.01966e-164	0.856291
OK	7.31177e-165	27.3389	0.0617392	PPP3CC	1.22322e-163	0.855529
OK	7.72595e-161	26.9984	0.0609537	IL10RA	1.26979e-159	0.840566
OK	3.29726e-159	26.8592	0.0606462	PSAP	5.39037e-158	0.834707
OK	1.49998e-159	26.8884	0.0600694	NCR1	2.45404e-158	0.823719
OK	2.76582e-156	26.6077	0.0600657	STARD7	4.48071e-155	0.823648
OK	2.32409e-156	26.6142	0.0600555	TSEN54	3.77077e-155	0.823455
OK	4.69275e-156	26.5878	0.0600236	GNB2	7.59097e-155	0.822847
OK	3.64362e-155	26.5107	0.0597909	SIRT2	5.88064e-154	0.818413
OK	8.36407e-152	26.2176	0.059133	SASH3	1.33788e-150	0.805879
OK	4.09527e-151	26.1571	0.059037	P4HB	6.52151e-150	0.804051
OK	8.81804e-151	26.1278	0.0589899	ODC1	1.40112e-149	0.803155
OK	5.92933e-151	26.1429	0.058891	JAKMIP1	9.4282e-150	0.801271
OK	8.98917e-151	26.127	0.0587432	KLRC1	1.42725e-149	0.798454
OK	8.87798e-150	26.0394	0.0587278	COL6A2	1.40339e-148	0.798161
OK	5.96061e-148	25.8775	0.0583647	CASP1	9.35351e-147	0.791244
OK	2.01717e-146	25.7413	0.0581247	TMEM59	3.15617e-145	0.786671
OK	1.5041e-143	25.4834	0.0575436	PKN1	2.32967e-142	0.775602
OK	2.89023e-142	25.3674	0.0572463	IL12RB1	4.44781e-141	0.769937
OK	5.98238e-142	25.3387	0.0571758	SELPLG	9.1932e-141	0.768595
OK	1.38051e-139	25.1234	0.0567011	MTPN	2.09452e-138	0.759551
OK	2.37568e-137	24.918	0.0562767	CALM2	3.57416e-136	0.751466
OK	7.86394e-137	24.87	0.0561641	ICAM3	1.18228e-135	0.749322
OK	1.83197e-136	24.836	0.0560635	CHST11	2.74846e-135	0.747405
OK	4.70231e-134	24.612	0.0553342	FGL2	6.99139e-133	0.733512
OK	1.53666e-131	24.376	0.0549722	EIF4G3	2.26282e-130	0.726615
OK	1.41841e-131	24.3793	0.0548661	DNAJC1	2.09012e-130	0.724595
OK	1.57021e-131	24.3751	0.0548604	LILRB1	2.31064e-130	0.724486
OK	2.3679e-130	24.2637	0.0547937	CTSS	3.4608e-129	0.723214
OK	1.91047e-124	23.6976	0.0534461	DGKQ	2.72198e-123	0.697543
OK	6.17267e-124	23.6481	0.0533882	BCAP31	8.76559e-123	0.696439
OK	6.65427e-123	23.5475	0.0530801	JAZF1	9.41842e-122	0.69057
OK	6.77557e-122	23.4489	0.0529499	DAZAP2	9.55866e-121	0.688089
OK	1.0399e-121	23.4307	0.0529031	SHISA5	1.46512e-120	0.687197
OK	8.11818e-117	22.9458	0.0517638	TMX4	1.1203e-115	0.665493
OK	1.13964e-116	22.931	0.0517277	RCBTB2	1.57067e-115	0.664806
OK	1.99268e-113	22.6037	0.0510331	CD247	2.70477e-112	0.651574
OK	3.23624e-112	22.4803	0.0506748	GFI1	4.37065e-111	0.644748
OK	1.2513e-111	22.4202	0.0506183	SH3KBP1	1.68464e-110	0.643671
OK	1.05692e-110	22.325	0.0504012	PIP4K2A	1.41938e-109	0.639535
OK	1.4037e-109	22.2091	0.0501314	RAP2B	1.87573e-108	0.634396
OK	5.28069e-109	22.1494	0.0498708	RGS9	7.03024e-108	0.62943
OK	6.6388e-105	21.72	0.0489707	GBP2	8.64571e-104	0.612285
OK	1.07595e-104	21.6978	0.0488593	MMP23B	1.39783e-103	0.610161
OK	2.39329e-104	21.661	0.0488023	MAN1A1	3.10363e-103	0.609075
OK	7.11627e-103	21.5042	0.0484877	HIST1H1E	9.14573e-102	0.603082
OK	3.71527e-102	21.4273	0.0483293	UBE2F	4.7521e-101	0.600065
OK	7.94482e-102	21.3919	0.0481863	PPP2R2B	1.01439e-100	0.59734
OK	7.01965e-101	21.29	0.0478815	PSTPIP2	8.93614e-100	0.591534
OK	1.41827e-99	21.1487	0.0476718	LPAR6	1.79275e-98	0.587539
OK	3.47281e-99	21.1064	0.0476386	SPCS2	4.38462e-98	0.586906
OK	4.74868e-99	21.0916	0.0475995	PRR5	5.98846e-98	0.586162
OK	7.77434e-98	20.9589	0.0472525	CAPN1	9.74692e-97	0.579551
OK	5.30662e-96	20.7569	0.0468545	TMED9	6.59161e-95	0.571969
OK	3.17566e-96	20.7816	0.0468001	SELENOS	3.95606e-95	0.570932
OK	1.16717e-94	20.6078	0.0464305	WEE1	1.44064e-93	0.563891
OK	2.12823e-94	20.5787	0.0464248	RAP2A	2.62388e-93	0.563784
OK	6.62075e-98	20.9666	0.0463988	KIR2DL1	8.31516e-97	0.563287
OK	2.41907e-87	19.7755	0.0445727	ADA	2.86428e-86	0.5285
OK	4.70992e-88	19.8579	0.0445499	TRGV3	5.5983e-87	0.528065
OK	2.11891e-87	19.7822	0.0443833	KIF19	2.51164e-86	0.524891
OK	4.83013e-87	19.7406	0.0443273	CX3CR1	5.70964e-86	0.523826
OK	8.03451e-86	19.598	0.0441893	ZYX	9.41987e-85	0.521196
OK	2.75813e-84	19.4173	0.0438379	APBB1IP	3.21443e-83	0.514503
OK	2.49649e-84	19.4224	0.0438171	SLC66A3	2.91108e-83	0.514105
OK	7.59047e-83	19.2462	0.0433857	FDPS	8.7561e-82	0.505887
OK	1.16383e-82	19.2241	0.0433488	SH2D2A	1.34111e-81	0.505185
OK	2.71127e-83	19.2995	0.0432913	DOCK5	3.13435e-82	0.504088
OK	8.20695e-82	19.1225	0.04317	RPN2	9.41677e-81	0.501779
OK	2.54945e-81	19.0633	0.0430297	SF3B2	2.91749e-80	0.499105
OK	1.12752e-79	18.864	0.0425836	ARL6IP1	1.27805e-78	0.490606
OK	7.11613e-80	18.8883	0.042432	IL18RAP	8.08415e-79	0.487718
OK	7.83373e-79	18.7612	0.0423062	HIVEP3	8.83307e-78	0.485322
OK	9.12421e-77	18.5067	0.0416656	ARHGAP10	1.01709e-75	0.473118
OK	1.08166e-73	18.1213	0.0408891	CEBPB	1.17352e-72	0.458325
OK	1.78576e-74	18.2202	0.0407971	TRAV16	1.94822e-73	0.456573
OK	1.00036e-71	17.8705	0.0403047	SHKBP1	1.0686e-70	0.447193
OK	8.49205e-72	17.8797	0.0402853	ESYT1	9.08042e-71	0.446823
OK	1.215e-71	17.8597	0.0401481	BBC3	1.29467e-70	0.444209
OK	3.95831e-70	17.6642	0.0398309	MIB2	4.17038e-69	0.438166
OK	2.11571e-69	17.5693	0.0395945	RAB11FIP5	2.21819e-68	0.433663
OK	3.56375e-69	17.5397	0.0395644	EHD1	3.72549e-68	0.43309
OK	1.13253e-68	17.4739	0.0394361	SH3BP5	1.17877e-67	0.430645
OK	1.05433e-68	17.478	0.0394165	SP140	1.09791e-67	0.430271
OK	1.01659e-66	17.2155	0.038617	PDZD4	1.04645e-65	0.415041
OK	5.37665e-65	16.9842	0.038188	RAB27B	5.45371e-64	0.406868
OK	5.92555e-64	16.8428	0.0380142	LAMP1	5.97107e-63	0.403557
OK	6.34877e-64	16.8387	0.0379535	MYDGF	6.38856e-63	0.402402
OK	1.40495e-63	16.7916	0.0378233	TTC16	1.40914e-62	0.399922
OK	2.21158e-62	16.6273	0.0374706	BAK1	2.19464e-61	0.393201
OK	9.31985e-61	16.4016	0.036935	PARD6G	9.10156e-60	0.382999
OK	1.12904e-60	16.3899	0.036719	LYN	1.10209e-59	0.378883
OK	3.48404e-59	16.1801	0.0365017	NCK1	3.35823e-58	0.374743
OK	4.89353e-60	16.3005	0.0364284	SLC1A7	4.75947e-59	0.373347
OK	7.06005e-63	16.6956	0.0363904	NCAM1	7.02868e-62	0.372623
OK	3.25085e-59	16.1844	0.0363808	CDKN2A	3.13486e-58	0.37244
OK	4.51703e-59	16.1641	0.036349	MSC	4.35002e-58	0.371834
OK	2.77779e-58	16.0518	0.0362282	XBP1	2.65961e-57	0.369534
OK	1.69692e-58	16.0823	0.0362073	DNASE2	1.62762e-57	0.369134
OK	3.43297e-58	16.0386	0.036107	FBXO6	3.28545e-57	0.367224
OK	1.82751e-57	15.9344	0.0359625	ARRB2	1.73585e-56	0.364473
OK	2.09011e-57	15.926	0.035932	GOLGA7	1.98353e-56	0.36389
OK	1.19636e-56	15.8165	0.0355368	ANXA4	1.1279e-55	0.356362
OK	9.91189e-56	15.6828	0.0353688	DHRS7	9.28361e-55	0.353161
OK	3.42634e-56	15.7501	0.0352518	LIM2	3.22037e-55	0.350933
OK	2.73909e-55	15.6181	0.03524	MMP24OS	2.55324e-54	0.350709
OK	9.71296e-55	15.5372	0.0350612	YPEL3	8.99934e-54	0.347301
OK	3.14188e-54	15.4618	0.034864	MVP	2.89732e-53	0.343546
OK	9.03158e-57	15.8342	0.0347971	TRBV15	8.52217e-56	0.34227
OK	4.41562e-53	15.2906	0.0345051	CANX	4.03216e-52	0.336708
OK	6.783e-54	15.4121	0.0344269	SYNGR1	6.24164e-53	0.335219
OK	5.35666e-53	15.278	0.034171	TRGV4	4.88733e-52	0.330343
OK	2.99548e-52	15.1654	0.0341572	PCBP4	2.71347e-51	0.330081
OK	7.11664e-52	15.1085	0.0340802	TMEM170A	6.41422e-51	0.328613
OK	4.03158e-52	15.1459	0.0340306	IL18R1	3.64741e-51	0.327667
OK	1.01416e-51	15.0851	0.0340305	PDLIM2	9.13294e-51	0.327667
OK	5.58092e-52	15.1245	0.0339396	AGAP1	5.0364e-51	0.325935
OK	5.77703e-52	15.1222	0.0338723	TRBV6-2	5.21119e-51	0.324653
OK	1.36473e-50	14.9126	0.0336314	CTDSP1	1.21476e-49	0.320064
OK	3.36381e-50	14.8522	0.0334831	UBE2A	2.97815e-49	0.317239
OK	1.44621e-49	14.7542	0.0332512	STXBP2	1.27203e-48	0.31282
OK	4.04612e-49	14.6846	0.0330756	CNBD2	3.53855e-48	0.309476
OK	6.10666e-49	14.6567	0.033063	RHOF	5.33193e-48	0.309236
OK	1.56191e-49	14.749	0.0330094	SH3TC1	1.37323e-48	0.308213
OK	1.09103e-48	14.6172	0.0329694	VOPP1	9.50304e-48	0.307451
OK	2.73908e-48	14.5544	0.0327698	EPSTI1	2.37903e-47	0.303649
OK	1.86852e-47	14.4225	0.0325345	M6PR	1.60668e-46	0.299167
OK	2.67372e-47	14.3977	0.0324968	VAMP2	2.29265e-46	0.298448
OK	8.18542e-48	14.4793	0.0324926	HLA-DMB	7.07518e-47	0.298368
OK	2.18164e-47	14.4118	0.0324856	VPS26B	1.87368e-46	0.298236
OK	2.97275e-47	14.3904	0.0324608	UFD1	2.54702e-46	0.297763
OK	3.91597e-47	14.3713	0.0324098	GRK6	3.35249e-46	0.296791
OK	7.00024e-47	14.331	0.032337	GNB1	5.97395e-46	0.295405
OK	6.56745e-47	14.3355	0.0323221	PSTPIP1	5.60906e-46	0.29512
OK	6.97724e-47	14.3313	0.0322849	PDIA4	5.95668e-46	0.294412
OK	5.5121e-47	14.3476	0.0322625	CACNA2D2	4.71146e-46	0.293986
OK	2.45552e-46	14.2436	0.0320975	ACBD5	2.08724e-45	0.290842
OK	2.4531e-45	14.0819	0.0317687	BTN3A2	2.06075e-44	0.284578
OK	3.72914e-45	14.0523	0.0316347	G6PD	3.12418e-44	0.282025
OK	7.5709e-45	14.0021	0.0315878	SH3GLB1	6.32054e-44	0.281132
OK	1.83158e-45	14.1025	0.0313381	TRAV20	1.54286e-44	0.276374
OK	2.12852e-45	14.0919	0.0312503	DAB2	1.78879e-44	0.274702
OK	1.67574e-43	13.7802	0.0310883	SRPK2	1.3734e-42	0.271615
OK	1.00619e-43	13.817	0.0310632	TMEM120B	8.26547e-43	0.271138
OK	6.64565e-43	13.6804	0.0307554	CD244	5.40138e-42	0.265275
OK	2.44519e-42	13.5854	0.0306278	LRPAP1	1.97099e-41	0.262843
OK	2.53128e-42	13.5828	0.0305633	GALM	2.03809e-41	0.261614
OK	1.86206e-42	13.6053	0.0304674	PALM2-AKAP2	1.5049e-41	0.259788
OK	9.16248e-42	13.4883	0.0304153	ENY2	7.3225e-41	0.258796
OK	2.18468e-41	13.4241	0.0302213	SKAP2	1.74014e-40	0.2551
OK	4.18515e-41	13.3758	0.0301574	GPAA1	3.31759e-40	0.253882
OK	4.92736e-40	13.1912	0.0297239	GNAI3	3.85902e-39	0.245623
OK	6.15463e-40	13.1745	0.0297019	CMTM3	4.81668e-39	0.245205
OK	7.66089e-40	13.1579	0.0296661	TMEM173	5.98462e-39	0.244524
OK	4.12909e-40	13.2046	0.0296626	HSPA1A	3.23618e-39	0.244456
OK	1.31198e-38	12.9415	0.0291685	GCH1	1.00915e-37	0.235044
OK	8.73879e-40	13.148	0.0289537	AIM2	6.81924e-39	0.230951
OK	2.98301e-51	15.0138	0.0289073	CEACAM8	2.6718e-50	0.230067
OK	1.72258e-37	12.7422	0.0286308	FEZ1	1.30216e-36	0.224799
OK	6.34474e-37	12.6401	0.0285026	OS9	4.75446e-36	0.222358
OK	1.00907e-37	12.7839	0.0284499	TRGV5	7.66028e-37	0.221354
OK	1.63433e-36	12.5655	0.0283287	SCAMP2	1.21706e-35	0.219044
OK	2.3986e-36	12.5351	0.0282536	RPN1	1.78312e-35	0.217613
OK	4.09613e-37	12.6745	0.0280232	SGCD	3.08234e-36	0.213224
OK	1.0126e-35	12.4204	0.0279973	CYB561D2	7.45297e-35	0.212732
OK	4.27241e-38	12.8505	0.0279439	KIR3DL1	3.26873e-37	0.211714
OK	7.514e-35	12.259	0.0275375	ARRDC1	5.48359e-34	0.203972
OK	4.10991e-34	12.1206	0.0273259	EIF4EBP2	2.97113e-33	0.19994
OK	5.5385e-34	12.0961	0.0272723	DNAJB11	3.99716e-33	0.19892
OK	5.59716e-34	12.0952	0.0272481	KIAA2013	4.03814e-33	0.198459
OK	6.35127e-34	12.0848	0.0271561	UAP1	4.57913e-33	0.196705
OK	4.89081e-33	11.9159	0.0267986	RGS3	3.47838e-32	0.189895
OK	1.52206e-32	11.8209	0.0265578	CD58	1.07152e-31	0.185309
OK	2.95237e-32	11.7651	0.0265102	CCDC112	2.07167e-31	0.184402
OK	5.80794e-32	11.7079	0.0264117	CTDNEP1	4.05425e-31	0.182525
OK	1.80912e-32	11.8064	0.0264032	NUAK1	1.27194e-31	0.182363
OK	5.11369e-33	11.9122	0.0263889	PDGFRB	3.63209e-32	0.182091
OK	6.12172e-32	11.7034	0.0263878	EMC3	4.2719e-31	0.182069
OK	7.31782e-32	11.6883	0.0263347	AMZ2	5.09995e-31	0.181058
OK	6.18734e-32	11.7025	0.0263177	CRIM1	4.31629e-31	0.180734
OK	1.81465e-31	11.6109	0.0261925	SEPTIN9	1.25937e-30	0.178349
OK	1.67899e-31	11.6175	0.0261485	SLC27A3	1.16559e-30	0.177511
OK	2.08005e-31	11.5992	0.0261468	MAPRE2	1.44123e-30	0.177478
OK	2.03489e-31	11.6011	0.0261448	SH3BP1	1.41039e-30	0.177441
OK	3.96347e-31	11.5439	0.0260114	SLBP	2.73214e-30	0.174898
OK	4.14693e-31	11.54	0.0259702	ADIPOR2	2.85769e-30	0.174115
OK	6.11645e-31	11.5065	0.025939	TNIP1	4.20279e-30	0.173519
OK	2.0323e-30	11.4025	0.0255504	A2M	1.38539e-29	0.166117
OK	8.2103e-30	11.2803	0.0253294	HIST1H2AC	5.54588e-29	0.161907
OK	2.86196e-29	11.1699	0.0251563	SMIM29	1.91516e-28	0.158609
OK	4.96132e-29	11.1209	0.0250627	PARVG	3.30765e-28	0.156827
OK	6.57556e-29	11.0958	0.0248474	TNIP3	4.37842e-28	0.152725
OK	1.30541e-28	11.0343	0.0248005	SLC25A20	8.65208e-28	0.151831
OK	3.15928e-28	10.9546	0.0246988	SLC2A4RG	2.0811e-27	0.149893
OK	4.33114e-28	10.926	0.0246248	DDOST	2.84693e-27	0.148483
OK	1.43837e-27	10.8165	0.0243538	PTPN6	9.37443e-27	0.143321
OK	1.4095e-27	10.8183	0.024337	PLEKHA5	9.18908e-27	0.143001
OK	1.81983e-27	10.7949	0.0241883	LGR6	1.18319e-26	0.140168
OK	4.58152e-27	10.7097	0.0240125	DLG5	2.96263e-26	0.136819
OK	3.21195e-26	10.5279	0.023742	BUB3	2.04625e-25	0.131665
OK	4.77395e-26	10.4905	0.0236289	SLC38A10	3.03507e-25	0.129512
OK	8.72209e-26	10.4334	0.0235154	AP2B1	5.5239e-25	0.127349
OK	1.52891e-25	10.38	0.0233039	NUGGC	9.63753e-25	0.12332
OK	1.00885e-25	10.4196	0.0232344	BFSP1	6.38365e-25	0.121996
OK	3.19313e-25	10.3095	0.023206	GSK3A	2.00341e-24	0.121455
OK	5.3473e-25	10.2598	0.0229994	FASLG	3.33261e-24	0.117519
OK	5.17994e-25	10.2629	0.0229145	CTNNA1	3.23205e-24	0.115901
OK	5.80083e-25	10.2519	0.0227843	AKR1C3	3.61109e-24	0.113421
OK	1.70007e-24	10.1475	0.0226979	F8A3	1.05071e-23	0.111774
OK	4.46813e-24	10.0527	0.0226065	SLC52A2	2.73789e-23	0.110033
OK	8.27209e-24	9.99186	0.0224842	SLC9A9	5.04724e-23	0.107703
OK	9.2959e-24	9.98029	0.022461	ERP44	5.6655e-23	0.107261
OK	1.01978e-23	9.9711	0.0224509	SCLT1	6.20992e-23	0.107069
OK	1.26351e-23	9.9498	0.0223578	SCO2	7.66801e-23	0.105297
OK	2.79649e-23	9.87042	0.0222506	HPS1	1.68762e-22	0.103254
OK	4.0448e-23	9.83333	0.0221538	HDGF	2.43276e-22	0.101411
OK	5.3269e-23	9.80558	0.0220844	SHARPIN	3.19673e-22	0.100088
OK	6.85106e-22	9.54431	0.0214346	ZBTB49	4.01946e-21	0.087709
OK	9.91212e-22	9.50594	0.0213957	UBE2Q1	5.79167e-21	0.0869672
OK	1.68733e-21	9.45042	0.0212667	RECQL	9.81112e-21	0.0845099
OK	2.89307e-21	9.39382	0.0210624	TOR2A	1.67136e-20	0.0806189
OK	7.47524e-21	9.29335	0.020944	TBCC	4.27719e-20	0.0783634
OK	9.18154e-21	9.27145	0.020818	TESK1	5.24374e-20	0.0759617
OK	1.08801e-27	10.842	0.0208046	MEIS2	7.10822e-27	0.0757078
OK	1.32328e-20	9.23239	0.0207877	WDR45	7.52951e-20	0.0753848
OK	5.82687e-21	9.31982	0.0207715	IL5RA	3.3447e-20	0.0750757
OK	6.54674e-20	9.0596	0.0204192	SDF4	3.6717e-19	0.0683657
OK	8.11637e-20	9.03612	0.0203562	MAN2B1	4.54609e-19	0.0671651
OK	1.55362e-20	9.21519	0.0203515	MYOM2	8.81918e-20	0.0670744
OK	2.83122e-19	8.89846	0.0200538	CHMP4A	1.56503e-18	0.0614048
OK	1.59476e-19	8.96196	0.0200247	ATP1A3	8.8701e-19	0.0608489
OK	2.42229e-19	8.91577	0.0199856	TGFBR3L	1.34139e-18	0.0601053
OK	1.73717e-19	8.95253	0.0198214	RAMP1	9.65472e-19	0.0569775
OK	3.61301e-19	8.87136	0.019814	EDARADD	1.99359e-18	0.0568356
OK	8.78053e-19	8.77194	0.0197414	HYOU1	4.80306e-18	0.0554518
OK	7.0657e-19	8.79637	0.0196695	RHEBL1	3.8729e-18	0.054082
OK	1.60847e-18	8.70354	0.0196043	SCNM1	8.73411e-18	0.0528408
OK	1.86474e-18	8.68675	0.0195684	RALBP1	1.01079e-17	0.052156
OK	3.32357e-18	8.62083	0.0193639	NCALD	1.79296e-17	0.0482613
OK	3.72236e-18	8.60784	0.0193087	TPRG1	2.00458e-17	0.0472097
OK	5.08425e-18	8.57202	0.0192924	MINK1	2.72571e-17	0.0468998
OK	9.12514e-18	8.50442	0.0191473	CYBC1	4.85696e-17	0.0441355
OK	5.90638e-18	8.55475	0.0191378	AJM1	3.15545e-17	0.043954
OK	1.37652e-17	8.45659	0.0190416	CHP1	7.29602e-17	0.0421209
OK	1.25241e-17	8.46761	0.0190415	SLA2	6.64308e-17	0.0421194
OK	1.32095e-17	8.4614	0.0190201	VPS16	7.00489e-17	0.0417112
OK	1.99183e-17	8.41338	0.0189415	NARF	1.05082e-16	0.0402133
OK	1.85665e-17	8.42162	0.0189049	KIAA0930	9.80459e-17	0.039517
OK	2.4878e-17	8.38727	0.0188232	ELF4	1.30926e-16	0.0379614
OK	6.40249e-17	8.27538	0.0186179	WDR54	3.32954e-16	0.0340489
OK	9.40258e-17	8.22946	0.0184309	LCNL1	4.86034e-16	0.0304872
OK	8.60509e-17	8.24008	0.0184273	FADS2	4.45667e-16	0.0304175
OK	2.6063e-17	8.3818	0.0184206	TRAV12-2	1.37095e-16	0.0302916
OK	1.00595e-16	8.22137	0.0184041	SOX13	5.1949e-16	0.0299766
OK	1.37971e-16	8.1834	0.0183643	ACLY	7.09442e-16	0.0292178
OK	2.0481e-16	8.13568	0.0183211	UBE2J1	1.04887e-15	0.028396
OK	1.94545e-16	8.14191	0.0181501	ST3GAL4	9.97009e-16	0.025138
OK	1.83434e-18	8.68862	0.0180297	TBX1	9.94805e-18	0.0228445
OK	6.83103e-16	7.98847	0.0179743	FRMD8	3.46284e-15	0.0217887
OK	8.76019e-16	7.95774	0.0178438	RCAN2	4.42579e-15	0.0193031
OK	1.43924e-15	7.89606	0.0177031	BCL2L1	7.23117e-15	0.0166217
OK	2.69999e-15	7.81723	0.0175389	KIAA1671	1.34213e-14	0.0134948
OK	2.57753e-15	7.82307	0.017531	CPNE1	1.28244e-14	0.0133432
OK	2.4272e-15	7.83063	0.0175039	NRROS	1.20877e-14	0.0128281
OK	4.95374e-15	7.74044	0.0174167	AXIN1	2.44718e-14	0.0111667
OK	6.40276e-15	7.70775	0.0173081	RDH10	3.15432e-14	0.00909789
OK	5.77941e-15	7.72081	0.0172242	NME8	2.85114e-14	0.0074984
OK	1.83082e-14	7.57248	0.0170218	WIPI1	8.88923e-14	0.00364261
OK	9.20618e-15	7.66126	0.0169847	TP53I11	4.5168e-14	0.00293631
OK	2.17779e-14	7.54991	0.0169707	CCDC115	1.05501e-13	0.00266874
OK	3.00484e-14	7.50787	0.0168701	MISP3	1.44914e-13	0.000753132
OK	3.09391e-14	7.50404	0.0168327	NTHL1	1.49109e-13	3.98949e-05
OK	3.60747e-14	7.4839	0.0167916	RRAS2	1.73394e-13	-0.000743324
OK	2.6665e-15	7.8188	0.0167843	RBPMS2	1.32641e-14	-0.000881782
OK	5.04535e-14	7.43971	0.0167558	RNH1	2.41266e-13	-0.00142429
OK	3.01865e-14	7.50727	0.016701	ZNF365	1.45548e-13	-0.00246901
OK	6.15923e-14	7.41331	0.016676	BOLA2B	2.93813e-13	-0.00294405
OK	8.3756e-14	7.37246	0.0164824	HDAC9	3.98568e-13	-0.00663271
OK	1.15191e-13	7.32987	0.0164565	FBXL6	5.45623e-13	-0.0071262
OK	6.95164e-14	7.39725	0.0163897	KIFC3	3.31466e-13	-0.00839789
OK	1.86681e-13	7.26488	0.0163384	SLC39A7	8.7768e-13	-0.00937563
OK	1.45676e-13	7.29833	0.016335	RBFOX3	6.87751e-13	-0.00944043
OK	2.40154e-13	7.23076	0.016225	PTPA	1.12392e-12	-0.0115362
OK	3.81796e-13	7.16754	0.0159719	DOLPP1	1.77254e-12	-0.0163578
OK	4.808e-13	7.13589	0.0159526	GDPD5	2.22785e-12	-0.0167261
OK	1.14644e-16	8.20568	0.0159185	PTGDS	5.90483e-16	-0.0173747
OK	5.32358e-13	7.12187	0.0158756	MYO3B	2.46463e-12	-0.0181919
OK	3.17335e-13	7.19282	0.0158097	PZP	1.47902e-12	-0.0194471
OK	1.35911e-12	6.99157	0.0157363	SCAMP3	6.1949e-12	-0.020847
OK	2.38384e-12	6.91233	0.0154683	KATNAL1	1.07744e-11	-0.025951
OK	2.63453e-12	6.89813	0.0154669	COPZ2	1.18899e-11	-0.0259786
OK	3.12883e-12	6.87366	0.0154584	STX4	1.40883e-11	-0.0261397
OK	2.46524e-12	6.90756	0.0154308	PIK3R3	1.11329e-11	-0.0266659
OK	4.31705e-12	6.82761	0.0153575	COMMD3	1.93534e-11	-0.0280632
OK	7.73624e-12	6.7434	0.0151342	NQO2	3.44092e-11	-0.032317
OK	6.52468e-12	6.76809	0.0151299	ZFYVE21	2.90926e-11	-0.0323989
OK	1.15624e-11	6.68479	0.0148897	RASSF4	5.10894e-11	-0.0369739
OK	1.77621e-11	6.62164	0.0148647	PPP5C	7.78436e-11	-0.0374511
OK	1.64982e-11	6.63254	0.014768	COLGALT2	7.23927e-11	-0.0392927
OK	8.11307e-12	6.73649	0.014676	PCDH1	3.60555e-11	-0.0410454
OK	2.69511e-11	6.55974	0.0146195	CEBPA	1.17136e-10	-0.042121
OK	4.00329e-11	6.50048	0.014618	GPS1	1.72772e-10	-0.0421501
OK	4.24931e-11	6.4915	0.0146083	FAM117A	1.83169e-10	-0.0423358
OK	5.21714e-11	6.46052	0.0145335	LIPA	2.2399e-10	-0.0437603
OK	5.72014e-11	6.44658	0.0144598	CALHM2	2.45146e-10	-0.0451651
OK	8.40854e-11	6.38791	0.0143591	COMTD1	3.58078e-10	-0.0470829
OK	8.07964e-11	6.39401	0.0143487	IL18BP	3.4455e-10	-0.0472804
OK	8.14739e-11	6.39273	0.0143298	GNS	3.47301e-10	-0.0476415
OK	8.33032e-11	6.38934	0.0143152	RYR1	3.55029e-10	-0.0479184
OK	1.08125e-10	6.34933	0.014045	MLC1	4.58544e-10	-0.0530666
OK	1.6013e-10	6.28864	0.0140363	GOLIM4	6.7444e-10	-0.0532326
OK	2.57809e-10	6.21428	0.013982	PGP	1.07678e-09	-0.0542661
OK	1.89959e-10	6.26206	0.0139723	CHMP1A	7.98065e-10	-0.0544507
OK	3.10326e-10	6.18509	0.0138533	GPR137B	1.29337e-09	-0.0567188
OK	4.84602e-10	6.1144	0.0137581	ARL5A	2.00341e-09	-0.0585322
OK	4.9483e-10	6.11107	0.0137494	RSU1	2.04451e-09	-0.0586977
OK	6.6131e-10	6.06462	0.0136181	DCAF13	2.71775e-09	-0.0611984
OK	1.01978e-09	5.99463	0.0134549	WSB2	4.15363e-09	-0.0643086
OK	1.25288e-09	5.96108	0.0134011	VGLL4	5.07905e-09	-0.065332
OK	1.04953e-09	5.98995	0.0133688	RHOU	4.2716e-09	-0.0659482
OK	6.98491e-10	6.05583	0.0133444	FHAD1	2.86726e-09	-0.0664128
OK	1.73688e-09	5.90748	0.0132659	RNF19B	6.98976e-09	-0.0679085
OK	2.51956e-09	5.84588	0.0131331	JKAMP	1.00698e-08	-0.070438
OK	2.83657e-09	5.82612	0.0131157	WASF2	1.1299e-08	-0.0707702
OK	3.86896e-09	5.77407	0.0129472	LETM2	1.53234e-08	-0.07398
OK	3.42416e-09	5.7946	0.0128917	DLEU1	1.35968e-08	-0.0750374
OK	1.45456e-09	5.93665	0.0128361	TEX22	5.88112e-09	-0.0760971
OK	5.05933e-09	5.72873	0.0128308	TP53I13	1.99024e-08	-0.0761971
OK	2.27978e-09	5.8625	0.0128087	ADAMTSL3	9.12677e-09	-0.076619
OK	7.59092e-09	5.6595	0.0127048	PLOD3	2.95853e-08	-0.0785971
OK	9.03751e-09	5.62948	0.0126632	UPP1	3.50962e-08	-0.07939
OK	9.44686e-09	5.62184	0.0126505	THAP12	3.66396e-08	-0.0796321
OK	8.91689e-09	5.6318	0.0126415	MARK4	3.46403e-08	-0.0798042
OK	1.12213e-08	5.59203	0.0124724	MDGA1	4.33188e-08	-0.083025
OK	1.48974e-08	5.54264	0.0124608	LYPLA1	5.71591e-08	-0.0832467
OK	1.7285e-08	5.51656	0.0123377	ACTR1A	6.6169e-08	-0.0855917
OK	2.10876e-08	5.48149	0.0122787	DPYSL2	8.04393e-08	-0.086716
OK	2.5018e-08	5.45118	0.0122441	EAF1	9.50111e-08	-0.0873746
OK	2.5545e-08	5.44747	0.0122136	RASGEF1A	9.69609e-08	-0.0879558
OK	2.65424e-08	5.44066	0.0121975	ZNF668	1.00623e-07	-0.0882626
OK	2.9477e-08	5.42195	0.0121865	KIAA0040	1.11453e-07	-0.088471
OK	3.07903e-08	5.41415	0.0121426	DCP1B	1.16316e-07	-0.0893075
OK	3.05219e-08	5.41572	0.0121416	CLPTM1	1.15343e-07	-0.0893262
OK	3.36682e-08	5.39814	0.0121379	RAB22A	1.26965e-07	-0.0893973
OK	4.05534e-08	5.36465	0.0120572	COPS8	1.52183e-07	-0.0909344
OK	3.9327e-08	5.37019	0.0120486	RDX	1.47684e-07	-0.0910983
OK	4.07231e-08	5.3639	0.0120468	SNX10	1.52793e-07	-0.0911334
OK	2.72216e-08	5.43615	0.0120287	NCAPH	1.03088e-07	-0.0914773
OK	1.9528e-08	5.49507	0.0118947	CST3	7.45961e-08	-0.0940299
OK	6.85291e-08	5.26915	0.0118133	MTERF2	2.53627e-07	-0.0955822
OK	8.33016e-08	5.2332	0.0117619	SDF2	3.07191e-07	-0.0965613
OK	8.92438e-08	5.22045	0.0117266	CCDC117	3.28428e-07	-0.0972331
OK	8.99063e-08	5.21908	0.0117241	OGG1	3.30697e-07	-0.0972805
OK	9.7407e-08	5.20422	0.0116873	SZRD1	3.57431e-07	-0.097982
OK	7.60819e-08	5.24992	0.0116771	ACTA2	2.81048e-07	-0.0981757
OK	1.64872e-08	5.52486	0.0116413	CD86	6.31824e-08	-0.0988588
OK	1.21702e-07	5.16271	0.0115682	SMIM13	4.43855e-07	-0.10025
OK	1.45792e-07	5.12881	0.0115009	BCAP29	5.29559e-07	-0.101532
OK	1.79848e-07	5.08914	0.0114256	FAM160A2	6.49639e-07	-0.102967
OK	2.10162e-07	5.05952	0.0113338	ITPRIPL1	7.55711e-07	-0.104716
OK	2.5055e-07	5.02589	0.0112839	SND1	8.96596e-07	-0.105666
OK	3.28685e-07	4.97355	0.0111756	NIPSNAP2	1.16592e-06	-0.107731
OK	3.07826e-07	4.98624	0.0111694	TTYH2	1.09392e-06	-0.107848
OK	2.81018e-07	5.00383	0.0110638	TSHZ3	1.00179e-06	-0.10986
OK	2.7497e-07	5.00802	0.0110425	HHEX	9.80884e-07	-0.110265
OK	2.88562e-07	4.99872	0.0110145	TRBV12-3	1.02767e-06	-0.110798
OK	5.20794e-07	4.88361	0.0109741	DERL2	1.8183e-06	-0.111568
OK	5.69648e-07	4.86591	0.010932	B3GAT3	1.98115e-06	-0.11237
OK	5.4337e-07	4.87524	0.0108646	ABHD17C	1.89344e-06	-0.113654
OK	6.87347e-07	4.82864	0.0108461	ZC3H15	2.37902e-06	-0.114007
OK	3.79269e-07	4.94574	0.0108136	OOEP	1.33851e-06	-0.114626
OK	9.65255e-07	4.76057	0.0106902	ZFPM1	3.3168e-06	-0.116977
OK	1.03273e-06	4.74691	0.0106448	WDR76	3.54299e-06	-0.117842
OK	1.10477e-06	4.73325	0.010619	SMAD5	3.78111e-06	-0.118334
OK	1.17392e-06	4.72092	0.0106048	ATG5	4.01267e-06	-0.118604
OK	1.00374e-06	4.75267	0.0105312	SMKR1	3.4463e-06	-0.120005
OK	1.55665e-06	4.6632	0.0103954	PHLDB2	5.28063e-06	-0.122593
OK	1.9947e-06	4.61193	0.0103469	PTGES2	6.72421e-06	-0.123517
OK	2.07128e-06	4.6041	0.0103443	ERLEC1	6.97471e-06	-0.123567
OK	1.79991e-06	4.63324	0.0103292	TRAV19	6.08282e-06	-0.123854
OK	2.38544e-06	4.57462	0.0102691	GUSB	8.00558e-06	-0.124999
OK	1.70194e-06	4.64481	0.01023	CCR5	5.75896e-06	-0.125744
OK	2.85252e-06	4.53704	0.0100499	BMF	9.50869e-06	-0.129175
OK	3.83295e-06	4.47431	0.0100498	PLD3	1.26748e-05	-0.129176
OK	4.51944e-06	4.43897	0.00996989	DDRGK1	1.48513e-05	-0.130699
OK	4.7794e-06	4.42692	0.0099305	CARNMT1	1.5672e-05	-0.13145
OK	3.80668e-06	4.47578	0.00991176	VPS37D	1.25957e-05	-0.131806
OK	3.85808e-06	4.47291	0.00988926	TDRD12	1.27539e-05	-0.132235
OK	5.5965e-06	4.39274	0.00983693	GRN	1.82623e-05	-0.133232
OK	5.38172e-06	4.40124	0.0098136	HES6	1.75801e-05	-0.133677
OK	6.4473e-06	4.36189	0.00977719	WDR41	2.09401e-05	-0.13437
OK	5.49032e-06	4.3969	0.00976546	EDDM13	1.79267e-05	-0.134593
OK	7.33864e-06	4.33348	0.00973145	NME3	2.37312e-05	-0.135241
OK	4.52044e-06	4.43893	0.00969486	PRSS57	1.48523e-05	-0.135939
OK	4.95385e-06	4.41918	0.00966249	TRIM36	1.62267e-05	-0.136555
OK	6.76742e-06	4.35127	0.00965927	PEX11A	2.19269e-05	-0.136616
OK	4.56631e-06	4.43675	0.00965623	NGFR	1.49961e-05	-0.136674
OK	8.21161e-06	4.30868	0.00965066	CENPB	2.64389e-05	-0.136781
OK	6.71874e-06	4.35286	0.00962526	ALAS1	2.17802e-05	-0.137264
OK	5.14886e-06	4.41083	0.00956342	EFNA5	1.6845e-05	-0.138443
OK	9.74357e-06	4.27069	0.00956288	VPS18	3.11893e-05	-0.138453
OK	1.06702e-05	4.25038	0.00954062	KLF11	3.40238e-05	-0.138877
OK	1.13749e-05	4.23604	0.00950862	MOB2	3.61583e-05	-0.139486
OK	5.99426e-06	4.3778	0.00943744	CXCR1	1.95158e-05	-0.140842
OK	1.19294e-05	4.22533	0.0094055	FAM214B	3.78875e-05	-0.141451
OK	1.48118e-05	4.17634	0.00936654	TBC1D10B	4.66767e-05	-0.142193
OK	1.80945e-05	4.13055	0.00919245	PLEKHG1	5.67139e-05	-0.14551
OK	2.23762e-05	4.08147	0.00910083	MFSD5	6.98292e-05	-0.147255
OK	1.06223e-05	4.25139	0.00906899	PODN	3.3876e-05	-0.147862
OK	2.45519e-05	4.05985	0.00905648	SLC11A1	7.64192e-05	-0.1481
OK	1.04042e-05	4.25604	0.00904145	GPR27	3.32198e-05	-0.148386
OK	1.04311e-05	4.25546	0.00903085	SBSPON	3.3291e-05	-0.148588
OK	2.79124e-05	4.0298	0.00901508	DAPK3	8.65284e-05	-0.148889
OK	2.70248e-05	4.03739	0.00900334	MARS2	8.38495e-05	-0.149112
OK	3.2357e-05	3.99493	0.00897352	RETREG2	9.97057e-05	-0.14968
OK	2.76073e-05	4.03238	0.00892248	HIST1H2AJ	8.56319e-05	-0.150653
OK	3.20629e-05	3.99709	0.00891882	CIC	9.88537e-05	-0.150722
OK	4.3012e-05	3.92697	0.00880505	EXOSC9	0.000131462	-0.15289
OK	4.35761e-05	3.92383	0.00880428	RASSF7	0.00013311	-0.152904
OK	3.22898e-05	3.99542	0.00876391	CNFN	9.95247e-05	-0.153674
OK	8.38608e-06	4.30403	0.00870509	HBA1	2.69804e-05	-0.154794
OK	5.75825e-05	3.8562	0.00864905	GTF2E2	0.00017441	-0.155862
OK	6.32393e-05	3.83322	0.00859685	STIP1	0.000190925	-0.156856
OK	6.46405e-05	3.82782	0.00856643	HEG1	0.000194909	-0.157436
OK	7.61846e-05	3.78718	0.00848666	TMEM189	0.000227929	-0.158955
OK	8.10444e-05	3.77178	0.00842675	GRK4	0.000241595	-0.160096
OK	7.81059e-05	3.78098	0.00836754	DOK6	0.000233158	-0.161224
OK	9.45094e-05	3.73326	0.00834129	TRIOBP	0.000280066	-0.161725
OK	7.40715e-05	3.79416	0.00833622	PLOD1	0.00022207	-0.161821
OK	2.86888e-05	4.02334	0.00832294	SLC30A8	8.88183e-05	-0.162074
OK	9.86988e-05	3.72232	0.00831825	EVA1C	0.000291957	-0.162164
OK	0.000110828	3.69296	0.00829235	FGFR1OP2	0.000326445	-0.162657
OK	0.0001081	3.69929	0.00823072	SERPINI1	0.000318802	-0.163831
OK	0.000117975	3.67705	0.00819044	KHDC1	0.000346594	-0.164598
OK	0.000123791	3.66475	0.00817625	DIPK2A	0.000362887	-0.164869
OK	0.000146886	3.62073	0.00809737	VRK2	0.000427677	-0.166371
OK	8.18024e-05	3.76945	0.00807356	ANO5	0.000243821	-0.166825
OK	0.00015989	3.59873	0.00805744	LLGL1	0.000463844	-0.167132
OK	0.000121116	3.67034	0.00803352	NLRX1	0.000355338	-0.167588
OK	0.000192857	3.54967	0.00795992	CCDC65	0.00055529	-0.16899
OK	7.77146e-05	3.78223	0.00791204	CCL23	0.000232119	-0.169902
OK	0.000212293	3.52431	0.00790549	ACO2	0.000608727	-0.170027
OK	0.000208952	3.52851	0.00790056	ARL4D	0.000599387	-0.170121
OK	0.000250557	3.48016	0.00776129	ATL1	0.000712838	-0.172774
OK	0.000236082	3.49607	0.00773549	VANGL1	0.000673707	-0.173265
OK	7.51743e-05	3.79049	0.00773453	PALLD	0.000225157	-0.173284
OK	0.00023816	3.49373	0.00772658	GASAL1	0.000679455	-0.173435
OK	0.000285807	3.44474	0.00770182	NACC2	0.000808208	-0.173907
OK	0.00030191	3.42989	0.00768362	SAP30L	0.000851396	-0.174254
OK	0.000312776	3.42029	0.0076701	TINF2	0.000880652	-0.174511
OK	0.000309997	3.42271	0.0076657	FAM98C	0.000873514	-0.174595
OK	0.000159328	3.59964	0.0076644	GNAL	0.000462277	-0.17462
OK	0.000298046	3.43339	0.00764186	ZSCAN2	0.000840829	-0.175049
OK	0.000194167	3.54789	0.00764138	LYG1	0.000558687	-0.175058
OK	0.000214989	3.52097	0.00759593	TRAV5	0.000616046	-0.175924
OK	0.000285591	3.44494	0.00759181	SHISA4	0.000807704	-0.176003
OK	0.000305602	3.42659	0.0075861	TAF5	0.000861468	-0.176111
OK	0.000380044	3.36693	0.00754403	ABHD12	0.00105992	-0.176913
OK	0.00014128	3.63078	0.00753271	MGAM	0.000412081	-0.177128
OK	0.00028442	3.44605	0.0075232	KDM2B-DT	0.000804605	-0.17731
OK	0.000400606	3.35238	0.00745318	ENPP5	0.00111438	-0.178644
OK	0.000432128	3.33135	0.00745307	SEPTIN8	0.00119789	-0.178646
OK	0.000270205	3.45988	0.00745085	PHLDA3	0.000766001	-0.178688
OK	0.000359981	3.38186	0.0074493	FCGR3B	0.00100671	-0.178718
OK	0.000433678	3.33035	0.00741517	MAP1LC3B2	0.00120187	-0.179368
OK	0.000352033	3.38799	0.00733353	GAS1	0.000986151	-0.180923
OK	0.000521902	3.27845	0.00732309	MICB	0.00143473	-0.181122
OK	0.000543423	3.26702	0.00731998	MITD1	0.00149027	-0.181181
OK	9.33949e-05	3.73624	0.00729654	TMEM178B	0.000276992	-0.181628
OK	0.00055675	3.26016	0.00729163	ZNF684	0.00152546	-0.181721
OK	0.000581584	3.24776	0.00727858	ARMCX6	0.00159047	-0.18197
OK	0.000562913	3.25703	0.0072654	HIST1H2AK	0.00154156	-0.182221
OK	0.000571843	3.25256	0.0072589	HIST2H2AB	0.00156442	-0.182345
OK	0.000527238	3.27557	0.00723589	CYP2F1	0.00144866	-0.182783
OK	0.000640254	3.22031	0.00718364	ZDHHC14	0.00174448	-0.183778
OK	0.000507958	3.28608	0.00717487	SNX12	0.00139783	-0.183946
OK	0.000719731	3.18662	0.00713521	EIF5A2	0.00194894	-0.184701
OK	0.000716558	3.1879	0.0071104	TICAM1	0.00194083	-0.185174
OK	0.000762111	3.17003	0.00710583	SPG21	0.00205567	-0.185261
OK	0.000700893	3.19428	0.00709017	HIST2H3D	0.00190104	-0.185559
OK	0.000779539	3.16346	0.00708658	FLAD1	0.00210084	-0.185627
OK	0.000774241	3.16544	0.00706293	TMEM102	0.00208708	-0.186078
OK	0.000751543	3.17409	0.00705323	FRMPD3	0.00202971	-0.186263
OK	0.000740101	3.17854	0.00699776	TFR2	0.00200007	-0.187319
OK	0.000817867	3.14946	0.00698769	HIST1H2AH	0.00219753	-0.187511
OK	0.000738464	3.17918	0.00694657	CARMIL3	0.00199665	-0.188295
OK	0.000606562	3.23578	0.00688817	BBS12	0.00165688	-0.189407
OK	0.000997707	3.09091	0.00682126	CMKLR1	0.00265323	-0.190682
OK	0.00106105	3.07259	0.00681201	CACNB3	0.00281194	-0.190858
OK	0.00146181	2.97566	0.006664	CERS2	0.0038139	-0.193678
OK	0.00102639	3.08249	0.00663289	NPR3	0.0027258	-0.19427
OK	0.00156607	2.95446	0.00660906	SIL1	0.00406669	-0.194724
OK	0.0014005	2.98877	0.00660223	FDXR	0.00366016	-0.194854
OK	0.00149402	2.96896	0.00657901	ODF3B	0.00389181	-0.195297
OK	0.00154162	2.95931	0.00657172	HYLS1	0.00400706	-0.195436
OK	0.00136353	2.99694	0.00655084	CTIF	0.00356961	-0.195834
OK	0.00170929	2.92736	0.0065381	EXOC2	0.00440878	-0.196076
OK	0.00100224	3.08957	0.00651891	CREB3L3	0.00266464	-0.196442
OK	0.00170533	2.92808	0.00651767	SPATA20	0.00440016	-0.196465
OK	0.00176816	2.91681	0.00650775	ANKMY2	0.00455462	-0.196654
OK	0.0012969	3.01218	0.00650398	CAB39L	0.00340512	-0.196726
OK	0.000167316	3.5869	0.00648266	C1QA	0.000484735	-0.197132
OK	0.0018449	2.90353	0.00647593	TMEM14A	0.00474265	-0.19726
OK	0.00173528	2.92266	0.00644637	PHF13	0.00447154	-0.197824
OK	0.00139359	2.99028	0.00644262	PIWIL4	0.00364387	-0.197895
OK	0.00201675	2.87553	0.00643781	IFT20	0.00516589	-0.197987
OK	0.00229683	2.83423	0.00633741	PIGK	0.00584296	-0.199899
OK	0.00212014	2.85971	0.00630932	APTR	0.00541396	-0.200435
OK	0.00233323	2.8292	0.00628813	LRFN4	0.00593205	-0.200838
OK	0.00258259	2.79655	0.00623784	MEGF9	0.00653361	-0.201796
OK	0.00269652	2.78257	0.0062	UEVLD	0.00680264	-0.202517
OK	0.00305046	2.74231	0.00612484	FAM110A	0.00764712	-0.203949
OK	0.00298247	2.7497	0.00610752	SLC39A11	0.00748626	-0.204279
OK	0.00283437	2.76635	0.00609196	MPZL1	0.00713116	-0.204575
OK	0.00307401	2.73978	0.00599829	PSEN2	0.00769988	-0.20636
OK	0.00370479	2.67785	0.00598629	ST6GALNAC6	0.00919425	-0.206588
OK	0.00364896	2.68294	0.00597878	SNX24	0.00906194	-0.206731
OK	0.00374417	2.67431	0.00595859	HOXC4	0.00928768	-0.207116
OK	0.00192997	2.88939	0.00591979	TRBV7-6	0.00495186	-0.207855
OK	0.00407465	2.64582	0.00591216	SLC25A23	0.0100548	-0.208001
OK	0.00393338	2.65774	0.00590694	FCRLB	0.00973124	-0.2081
OK	0.00383081	2.66663	0.00587847	CCDC51	0.00949275	-0.208642
OK	0.00425009	2.63153	0.00587062	TMED1	0.0104726	-0.208792
OK	0.00410545	2.64327	0.00586854	MON1A	0.0101243	-0.208832
OK	0.00402262	2.65016	0.00582981	GOLGA8M	0.00993602	-0.209569
OK	0.00379385	2.66989	0.00581452	AMPH	0.00940658	-0.209861
OK	0.00480097	2.58984	0.00577705	TPMT	0.011768	-0.210574
OK	0.00504678	2.57261	0.00574921	SPATA33	0.0123298	-0.211105
OK	0.00487766	2.58438	0.00572064	GOLM1	0.0119451	-0.211649
OK	0.00526165	2.55814	0.00570971	MRS2	0.0128155	-0.211857
OK	0.0052557	2.55854	0.00569504	NDC80	0.0128024	-0.212137
OK	0.00495549	2.57892	0.00566001	FADS1	0.0121219	-0.212804
OK	0.00582163	2.52278	0.00563153	TMEM8A	0.0140932	-0.213347
OK	0.00585626	2.52069	0.00554115	ABCA3	0.0141707	-0.215068
OK	0.00542573	2.54745	0.00553053	FOXD2	0.0131868	-0.215271
OK	0.00664349	2.47598	0.00553039	SLC25A53	0.0159762	-0.215274
OK	0.00631491	2.49404	0.00551519	SLAMF8	0.0152342	-0.215563
OK	0.00680495	2.4674	0.00550191	COQ8B	0.0163395	-0.215816
OK	0.00681059	2.4671	0.00550094	MICALL1	0.0163512	-0.215835
OK	0.0047937	2.59037	0.0054899	SMPD3	0.0117529	-0.216045
OK	0.00710265	2.45203	0.00548133	DMAC2L	0.0170068	-0.216208
OK	0.0072996	2.44217	0.00544947	DAPL1	0.0174435	-0.216815
OK	0.0072094	2.44666	0.00543893	MIIP	0.0172452	-0.217016
OK	0.00756996	2.42901	0.00542614	RFNG	0.0180374	-0.21726
OK	0.00137588	2.99419	0.00541862	PPP1R14C	0.00359975	-0.217403
OK	0.00739769	2.43735	0.00540724	BTBD2	0.0176641	-0.217619
OK	0.006644	2.47596	0.00540526	EPHX4	0.0159762	-0.217657
OK	0.00764107	2.42562	0.00538986	SLC35A4	0.0181888	-0.217951
OK	0.00707458	2.45345	0.00538103	DOCK6	0.0169509	-0.218119
OK	0.0075125	2.43178	0.00537829	IDH1	0.0179144	-0.218171
OK	0.0047883	2.59075	0.00534689	SH3RF2	0.0117431	-0.218769
OK	0.00661615	2.47746	0.00534663	WDR63	0.0159163	-0.218774
OK	0.00804721	2.40677	0.005305	TMEM201	0.01909	-0.219567
OK	0.00276559	2.77435	0.00528709	KIR2DL4	0.00696545	-0.219909
OK	0.00891651	2.36907	0.00528084	CHPF2	0.021027	-0.220028
OK	0.00921426	2.35689	0.00526802	NCOA4	0.0216888	-0.220272
OK	0.00906365	2.36301	0.00525057	TRIB3	0.0213577	-0.220604
OK	0.00878823	2.37442	0.00522653	NIPAL2	0.0207382	-0.221062
OK	0.00898028	2.36643	0.00522052	CYP4F22	0.0211728	-0.221177
OK	0.00714717	2.44978	0.00519695	ADAMTS1	0.0171077	-0.221626
OK	0.00904149	2.36391	0.00516263	IQCC	0.0213101	-0.222279
OK	0.0109417	2.29239	0.00510246	TPRN	0.0254871	-0.223426
OK	0.00865828	2.37992	0.00509315	CACNA1C	0.0204517	-0.223603
OK	0.0112057	2.28332	0.00506731	SLC38A5	0.0260455	-0.224095
OK	0.00745567	2.43453	0.00506214	AQP1	0.0177927	-0.224194
OK	0.0133316	2.21641	0.00494022	CASP7	0.0306907	-0.226517
OK	0.0135794	2.20923	0.00493035	RGS14	0.0312056	-0.226705
OK	0.0133971	2.2145	0.00489083	SPRYD7	0.0308196	-0.227457
OK	0.014568	2.18164	0.00485957	ENDOD1	0.0333457	-0.228053
OK	0.0138326	2.202	0.0048592	EFNA4	0.0317501	-0.22806
OK	0.014391	2.18646	0.00484857	SLC25A22	0.0329616	-0.228262
OK	0.0112331	2.28239	0.00484569	HIST1H2BL	0.0260998	-0.228317
OK	0.0151583	2.16593	0.00481988	MAP3K6	0.0346011	-0.228809
OK	0.0151056	2.16731	0.00481888	IL17RC	0.0344844	-0.228828
OK	0.0154107	2.15937	0.00480585	TMEM185A	0.0351251	-0.229076
OK	0.0155524	2.15573	0.00480022	NUDT14	0.0354255	-0.229184
OK	0.0133858	2.21483	0.00478641	IRF5	0.0307968	-0.229447
OK	0.0149241	2.1721	0.00477386	RALB	0.0340919	-0.229686
OK	0.0156435	2.1534	0.00474796	NCKAP1	0.0356255	-0.230179
OK	0.0170605	2.11864	0.00471987	CTSZ	0.0386113	-0.230714
OK	0.018043	2.09596	0.00465203	UQCRHL	0.0406851	-0.232007
OK	0.0179435	2.09821	0.00464592	RTL6	0.0404777	-0.232123
OK	0.018467	2.08649	0.00464378	TMEM161A	0.0415585	-0.232164
OK	0.0183575	2.08892	0.00463067	HIST1H4J	0.0413337	-0.232414
OK	0.0182858	2.09051	0.00463044	PIK3R2	0.0411853	-0.232418
OK	0.0190706	2.07333	0.00462463	SLC37A3	0.0428138	-0.232529
OK	0.0188847	2.07735	0.00462421	ZNF34	0.0424319	-0.232537
OK	0.0182707	2.09085	0.00457277	FOXD1	0.0411555	-0.233517
OK	0.0201931	2.04978	0.00454206	TMEM104	0.0451033	-0.234102
OK	0.0209715	2.03409	0.00453325	DEF8	0.0467108	-0.23427
OK	0.0215409	2.02292	0.00450496	GRINA	0.0478899	-0.234808
OK	0.014814	2.17503	0.00443958	PRSS38	0.0338728	-0.236054
OK	0.0201567	2.05052	0.00443898	FAM167B	0.0450313	-0.236065
OK	0.0199535	2.05471	0.0044328	SPTB	0.0446143	-0.236183
OK	0.0203016	2.04756	0.00431823	FLVCR2	0.0453221	-0.238366
OK	0.0209804	2.03391	0.00425225	IFNL1	0.0467258	-0.239623
OK	0.0162169	2.13902	0.00416777	CASC8	0.0368727	-0.241232
OK	0.0148946	2.17288	0.00367539	LRRK1	0.0340353	-0.250612

## Sheet: Module 5
status	p_value	morans_test_statistic	morans_I	gene_short_name	q_value	zscore
OK	0	119.531	0.270064	DDX17	0	4.82421
OK	0	91.2024	0.20606	SMCHD1	0	3.60491
OK	0	90.5825	0.204621	PCSK7	0	3.57748
OK	0	89.9029	0.203165	NKTR	0	3.54976
OK	0	82.7585	0.18699	PRRC2C	0	3.24161
OK	0	81.5671	0.184324	CELF2	0	3.19083
OK	0	77.0112	0.173972	OGA	0	2.99362
OK	0	74.9072	0.169259	SFPQ	0	2.90383
OK	0	67.3498	0.152207	HNRNPU	0	2.57898
OK	0	65.9628	0.149013	MDM4	0	2.51813
OK	0	65.8625	0.148807	SRRM2	0	2.51422
OK	0	64.5723	0.145807	OGT	0	2.45706
OK	0	63.9248	0.144369	SMG1	0	2.42966
OK	0	59.164	0.133683	ANKRD44	0	2.22609
OK	0	59.0419	0.133406	ARID1B	0	2.2208
OK	0	53.4403	0.120668	LENG8	0	1.97816
OK	0	52.6802	0.118989	RBM25	0	1.94616
OK	0	52.2567	0.118043	POLR2J3	0	1.92814
OK	0	51.8669	0.117127	SRSF11	0	1.91069
OK	0	51.0679	0.115296	CASP8	0	1.8758
OK	0	49.4901	0.111665	GOLGA8B	0	1.80664
OK	0	48.6394	0.109805	NLRC5	0	1.7712
OK	0	48.719	0.10914	UTRN	0	1.75853
OK	0	47.8696	0.10811	EPB41	0	1.73891
OK	0	47.8372	0.108026	RNF149	0	1.7373
OK	0	46.9503	0.105963	STK10	0	1.69801
OK	0	46.5732	0.105221	GOLGA4	0	1.68388
OK	0	46.2462	0.104358	ZNF292	0	1.66744
OK	0	46.044	0.10396	RBM5	0	1.65985
OK	0	45.2056	0.102134	CYLD	0	1.62507
OK	0	45.1612	0.101995	ANKRD11	0	1.62242
OK	0	44.2432	0.099889	PSME4	0	1.5823
OK	0	45.6102	0.0998353	TLE1	0	1.58128
OK	0	43.4545	0.0981575	SREK1	0	1.54931
OK	0	42.9626	0.097029	MED13L	0	1.52782
OK	0	42.8737	0.0968312	PRPF4B	0	1.52405
OK	0	42.7857	0.0966758	BCLAF1	0	1.52109
OK	0	42.5609	0.0961381	RICTOR	0	1.51084
OK	0	41.9894	0.0948418	PCM1	0	1.48615
OK	0	41.902	0.0945664	AKAP9	0	1.4809
OK	0	41.837	0.0944886	SRSF10	0	1.47942
OK	0	41.7541	0.0942853	ADAR	0	1.47555
OK	0	41.6227	0.0940025	MECP2	0	1.47016
OK	0	41.5694	0.0939014	SCAF11	0	1.46823
OK	0	40.9704	0.0925196	TUT4	0	1.44191
OK	0	40.6767	0.091912	MBNL1	0	1.43033
OK	0	40.6685	0.0918339	CHD2	0	1.42885
OK	0	40.459	0.0913123	ANKRD36C	0	1.41891
OK	0	40.068	0.0905183	RNMT	0	1.40378
OK	0	38.716	0.0874446	RB1CC1	0	1.34523
OK	0	38.5215	0.0870038	ATRX	0	1.33683
OK	0	38.2572	0.0863766	PARP14	0	1.32488
OK	0	37.552	0.0848033	SNRNP200	0	1.29491
OK	1.23469e-298	36.917	0.0833705	ZNF207	2.91903e-297	1.26762
OK	1.44454e-297	36.8503	0.0832464	YTHDC1	3.40767e-296	1.26525
OK	1.23979e-286	36.1612	0.0816829	CYTH1	2.86496e-285	1.23547
OK	7.79697e-288	36.2376	0.0816601	GOLGB1	1.80564e-286	1.23503
OK	2.41166e-283	35.9513	0.0811903	SRSF4	5.50207e-282	1.22608
OK	4.04371e-282	35.8729	0.0808754	MSI2	9.18652e-281	1.22008
OK	6.12098e-276	35.4743	0.0801082	TMC8	1.37317e-274	1.20547
OK	4.88896e-269	35.0238	0.0790969	ASH1L	1.07989e-267	1.1862
OK	2.05361e-268	34.9828	0.078988	DDHD1	4.53143e-267	1.18413
OK	2.61053e-268	34.976	0.0789664	SUGP2	5.7544e-267	1.18372
OK	7.62117e-264	34.681	0.0782959	PCNX1	1.6629e-262	1.17094
OK	2.18062e-259	34.3841	0.0776509	JMJD1C	4.71023e-258	1.15866
OK	6.72733e-260	34.4182	0.0776345	SNRNP70	1.45459e-258	1.15834
OK	7.27186e-255	34.0801	0.0769807	PRDM2	1.54592e-253	1.14589
OK	8.23589e-254	34.0089	0.076815	SF3B1	1.7474e-252	1.14273
OK	2.78e-247	33.5643	0.075798	LNPEP	5.81799e-246	1.12336
OK	2.11621e-245	33.4351	0.0755208	ARHGEF1	4.42021e-244	1.11808
OK	6.51117e-244	33.3326	0.0752606	BAZ2A	1.35344e-242	1.11312
OK	1.95237e-243	33.2997	0.0752003	KAT6A	4.05437e-242	1.11197
OK	4.82678e-242	33.2033	0.0749732	ROCK1	9.97534e-241	1.10764
OK	5.89783e-237	32.8489	0.0742041	FAM133B	1.19591e-235	1.09299
OK	1.52805e-236	32.82	0.0740859	KMT2C	3.09552e-235	1.09074
OK	2.4702e-232	32.5236	0.0734288	DDX39B	4.96672e-231	1.07822
OK	5.68006e-231	32.4272	0.0732372	NIPBL	1.13993e-229	1.07457
OK	4.60404e-229	32.2915	0.0728844	SFI1	9.19697e-228	1.06785
OK	4.1505e-225	32.0085	0.0722138	SPG7	8.22226e-224	1.05507
OK	1.4294e-224	31.9699	0.0721381	DHX36	2.82909e-223	1.05363
OK	5.34203e-224	31.9287	0.0720454	NPIPB5	1.05439e-222	1.05187
OK	9.80656e-224	31.9097	0.0719804	LRMP	1.93204e-222	1.05063
OK	2.8956e-218	31.5129	0.0711279	FBXO3	5.63764e-217	1.03439
OK	2.24998e-216	31.3746	0.0707222	KAT6B	4.37272e-215	1.02666
OK	4.63797e-213	31.1306	0.0702983	KMT2A	8.98121e-212	1.01858
OK	1.53367e-208	30.7949	0.0695109	CEP95	2.91995e-207	1.00358
OK	5.1034e-204	30.4553	0.0687729	MARCH6	9.54735e-203	0.989525
OK	8.45358e-202	30.2872	0.0682654	RBM26	1.56785e-200	0.979856
OK	2.78591e-198	30.0188	0.0677885	HNRNPL	5.10093e-197	0.970772
OK	1.45013e-192	29.5776	0.0666806	HERC1	2.61949e-191	0.949665
OK	1.96363e-179	28.5383	0.0644336	SETD2	3.46275e-178	0.906859
OK	2.21222e-179	28.5341	0.0643663	RIF1	3.89793e-178	0.905576
OK	7.89328e-179	28.4895	0.0643059	NFATC2IP	1.38625e-177	0.904427
OK	7.18659e-178	28.412	0.0641704	FNBP4	1.25803e-176	0.901844
OK	1.65678e-177	28.3826	0.0640364	ILF3	2.89554e-176	0.899292
OK	6.45115e-171	27.8435	0.062815	ITPR1	1.10855e-169	0.876024
OK	1.00546e-168	27.6618	0.062353	PPP4R3A	1.71815e-167	0.867222
OK	2.5884e-166	27.4607	0.0620305	TRA2B	4.36075e-165	0.861078
OK	1.68194e-166	27.4764	0.061983	PLEKHA2	2.84251e-165	0.860174
OK	1.58857e-164	27.3106	0.0616573	KDM2A	2.64524e-163	0.85397
OK	1.60821e-164	27.3101	0.0616044	SLC4A7	2.67588e-163	0.852961
OK	2.5263e-163	27.2092	0.0614427	BPTF	4.19697e-162	0.84988
OK	5.3871e-162	27.0967	0.061178	PHIP	8.90838e-161	0.844839
OK	2.56224e-156	26.6106	0.0600706	BTN3A1	4.15404e-155	0.823741
OK	1.74242e-153	26.3647	0.0594689	DGKD	2.79958e-152	0.812278
OK	1.15101e-151	26.2055	0.0591663	BIRC6	1.83974e-150	0.806514
OK	4.00346e-151	26.1579	0.0590432	USP16	6.38003e-150	0.80417
OK	3.78984e-143	25.4472	0.0574556	DOCK8	5.85738e-142	0.773924
OK	1.75856e-140	25.2052	0.0569091	TBL1XR1	2.67564e-139	0.763513
OK	7.28737e-138	24.9653	0.056319	MED17	1.09944e-136	0.752272
OK	1.84812e-137	24.928	0.0562995	ADD3	2.78435e-136	0.751901
OK	3.05151e-136	24.8155	0.0560128	MARK3	4.57492e-135	0.746439
OK	9.51402e-132	24.3956	0.0550771	LBR	1.40291e-130	0.728613
OK	5.3921e-132	24.4189	0.0549949	BOD1L1	7.95649e-131	0.727048
OK	4.79001e-128	24.0443	0.0542798	SP100	6.9536e-127	0.713425
OK	8.17139e-128	24.0221	0.0542445	TMC6	1.18383e-126	0.712752
OK	1.18654e-127	24.0066	0.0542068	MLLT6	1.71785e-126	0.712033
OK	1.45027e-127	23.9982	0.0541737	CDK13	2.09826e-126	0.711404
OK	5.04664e-127	23.9463	0.0540654	TTC17	7.2868e-126	0.709341
OK	6.1835e-126	23.8416	0.0537994	SIK3	8.89845e-125	0.704272
OK	8.40234e-126	23.8288	0.0537842	ZNF451	1.20834e-124	0.703983
OK	2.73199e-125	23.7793	0.0536797	TPP2	3.9158e-124	0.701992
OK	1.71272e-123	23.605	0.0532391	ENTPD4	2.42577e-122	0.693599
OK	2.93418e-122	23.4845	0.0530384	WHAMM	4.14212e-121	0.689775
OK	4.33617e-121	23.3698	0.0527615	XRN1	6.08534e-120	0.6845
OK	7.27882e-120	23.249	0.0524925	TGOLN2	1.01686e-118	0.679376
OK	6.37582e-118	23.0562	0.0520182	ANKRD36	8.84394e-117	0.67034
OK	2.3662e-117	22.9993	0.0519003	NLRP1	3.27583e-116	0.668095
OK	4.05166e-117	22.976	0.0518646	PRPF8	5.59842e-116	0.667414
OK	3.10377e-116	22.8874	0.0516619	BCL9L	4.27221e-115	0.663553
OK	4.43183e-116	22.8718	0.051614	ANKHD1	6.09632e-115	0.66264
OK	2.69409e-115	22.7929	0.0514595	BDP1	3.68472e-114	0.659697
OK	6.10924e-114	22.6558	0.0511378	ATP8A1	8.3081e-113	0.653567
OK	5.99322e-113	22.555	0.05092	CNOT2	8.10421e-112	0.649418
OK	2.70194e-109	22.1796	0.050029	SLFN12L	3.60382e-108	0.632444
OK	8.53596e-107	21.9191	0.0494834	CDC42SE1	1.12872e-105	0.62205
OK	3.64887e-106	21.8529	0.0493107	IST1	4.78962e-105	0.618761
OK	5.18789e-106	21.8368	0.0492999	MYCBP2	6.80148e-105	0.618556
OK	1.65221e-105	21.7838	0.049127	TNIK	2.16215e-104	0.615261
OK	3.09155e-105	21.7551	0.0491186	PRPF40A	4.04081e-104	0.615102
OK	3.89104e-105	21.7445	0.0490415	ARHGAP26	5.07345e-104	0.613633
OK	5.28648e-104	21.6245	0.0487661	TCIRG1	6.82673e-103	0.608385
OK	5.79921e-103	21.5137	0.0485322	FAM91A1	7.46197e-102	0.60393
OK	9.08729e-102	21.3856	0.0482617	ITSN2	1.15957e-100	0.598777
OK	7.2001e-101	21.2889	0.0480357	AP1G1	9.16043e-100	0.594471
OK	2.35201e-100	21.2333	0.0478933	MKLN1	2.98532e-99	0.591759
OK	1.88564e-98	21.0263	0.0474812	EIF5	2.37376e-97	0.583908
OK	7.3841e-98	20.9614	0.0473051	CHD3	9.26307e-97	0.580553
OK	8.06493e-97	20.8473	0.0470434	TMEM87A	1.00643e-95	0.575567
OK	2.27281e-96	20.7976	0.0469531	PRPF38B	2.83298e-95	0.573847
OK	2.73399e-95	20.678	0.0466208	FRYL	3.38429e-94	0.567517
OK	4.04062e-93	20.4355	0.0461447	UBXN4	4.94201e-92	0.558447
OK	1.85912e-91	20.2478	0.0456137	MTR	2.25209e-90	0.548332
OK	6.67326e-91	20.1847	0.0454885	CERS6	8.06112e-90	0.545946
OK	1.48461e-86	19.6838	0.0443895	ZZEF1	1.74918e-85	0.52501
OK	2.43692e-86	19.6587	0.0443684	EP300	2.86492e-85	0.524608
OK	2.50714e-86	19.6572	0.0443618	GTF2I	2.94585e-85	0.524483
OK	2.36501e-84	19.4252	0.0438398	CREBBP	2.75926e-83	0.514539
OK	5.85657e-84	19.3785	0.0437127	JARID2	6.80703e-83	0.512117
OK	8.62797e-84	19.3586	0.0436226	BRAF	1.00228e-82	0.510401
OK	4.20107e-83	19.2769	0.0435042	ATXN2L	4.85141e-82	0.508145
OK	7.88529e-83	19.2443	0.0434242	ZMYM2	9.09133e-82	0.506621
OK	3.63795e-82	19.1649	0.0432468	PRRC2B	4.17646e-81	0.503241
OK	4.85768e-81	19.0295	0.0429548	SERINC1	5.54714e-80	0.497677
OK	1.38908e-80	18.9744	0.0428151	TRIM38	1.58287e-79	0.495017
OK	9.05797e-80	18.8756	0.0426026	G3BP1	1.02781e-78	0.490969
OK	6.57508e-78	18.6478	0.0420609	TNRC6A	7.37904e-77	0.48065
OK	2.46898e-77	18.5769	0.0419136	HIF1A	2.76511e-76	0.477843
OK	6.58608e-77	18.5242	0.0418169	NUFIP2	7.35685e-76	0.476001
OK	8.86398e-76	18.3837	0.041456	DICER1	9.79454e-75	0.469125
OK	1.10159e-75	18.372	0.0414197	SUPV3L1	1.21599e-74	0.468435
OK	1.60034e-75	18.3517	0.0413614	MAN2A1	1.76112e-74	0.467324
OK	5.69736e-75	18.2826	0.0412525	TRIM33	6.24416e-74	0.465249
OK	9.77089e-75	18.2531	0.0411622	SLCO3A1	1.06869e-73	0.463529
OK	2.27823e-74	18.2068	0.0410477	SPEN	2.48172e-73	0.461347
OK	4.4733e-73	18.0431	0.0407141	CAND1	4.83368e-72	0.454992
OK	7.16749e-73	18.017	0.0406519	ARIH1	7.72939e-72	0.453807
OK	1.98104e-72	17.9606	0.0405177	PKN2	2.12994e-71	0.45125
OK	2.16457e-72	17.9557	0.0405051	SERINC3	2.3261e-71	0.45101
OK	4.05028e-72	17.9209	0.0403721	LSR	4.33736e-71	0.448478
OK	1.13073e-71	17.8637	0.0403132	ZNF800	1.20608e-70	0.447355
OK	9.36782e-72	17.8742	0.040307	FAR1	1.00119e-70	0.447237
OK	1.73401e-70	17.7107	0.0399437	UHRF2	1.83139e-69	0.440316
OK	1.36275e-69	17.5943	0.0397102	NEMF	1.43085e-68	0.435866
OK	1.66521e-66	17.1869	0.0387682	SETX	1.71249e-65	0.417921
OK	6.0156e-66	17.1122	0.0385993	SUPT5H	6.1482e-65	0.414704
OK	6.24485e-66	17.11	0.03859	RLF	6.37947e-65	0.414527
OK	1.49517e-65	17.0591	0.0385002	CDK12	1.52451e-64	0.412816
OK	6.09135e-65	16.9769	0.0382365	PTK2B	6.17575e-64	0.407792
OK	1.46156e-63	16.7893	0.0378527	ATP13A3	1.46523e-62	0.40048
OK	3.63288e-63	16.7352	0.0377534	RBM33	3.62681e-62	0.39859
OK	4.97645e-63	16.7164	0.0377092	FAM214A	4.96353e-62	0.397747
OK	1.36581e-62	16.6561	0.0375761	UBR2	1.35598e-61	0.395211
OK	3.04237e-61	16.4694	0.0371605	RBM6	2.98738e-60	0.387294
OK	3.44228e-61	16.462	0.0371562	GPBP1	3.37698e-60	0.387213
OK	4.3585e-61	16.4477	0.0371085	TARDBP	4.26998e-60	0.386304
OK	5.69216e-61	16.4315	0.0370547	SNX13	5.56642e-60	0.385278
OK	8.11724e-61	16.4099	0.037018	ZNF326	7.93071e-60	0.38458
OK	9.50381e-59	16.1182	0.0363655	CNTRL	9.13606e-58	0.372149
OK	5.59076e-58	16.0083	0.0361056	GRAP2	5.33628e-57	0.367199
OK	9.35552e-58	15.9762	0.0360453	MED23	8.9099e-57	0.366049
OK	8.83289e-58	15.9798	0.0360306	LMBR1L	8.41962e-57	0.365768
OK	1.18466e-57	15.9615	0.0360218	ZC3H7A	1.12674e-56	0.365601
OK	1.10643e-57	15.9658	0.0359894	ZBTB11	1.0528e-56	0.364984
OK	1.85874e-57	15.9334	0.0359552	STK38	1.76474e-56	0.364332
OK	3.01892e-57	15.903	0.0358434	REV3L	2.86245e-56	0.362203
OK	7.18063e-57	15.8487	0.0357513	LUC7L2	6.78753e-56	0.360449
OK	1.04776e-55	15.6793	0.0353747	PPHLN1	9.80917e-55	0.353274
OK	1.15562e-55	15.6731	0.0353581	ELP2	1.08049e-54	0.352957
OK	3.64745e-55	15.5999	0.035197	SLC25A36	3.39556e-54	0.349888
OK	3.33705e-55	15.6055	0.0351703	ZMYND8	3.10793e-54	0.34938
OK	8.79852e-55	15.5435	0.0350658	RNF44	8.15911e-54	0.347388
OK	1.02826e-54	15.5336	0.0350389	USP47	9.52298e-54	0.346876
OK	1.84671e-54	15.496	0.0349346	UBR4	1.70662e-53	0.344889
OK	9.91965e-54	15.3876	0.034719	MBTPS1	9.11235e-53	0.340782
OK	3.6339e-53	15.3033	0.0345229	RBMS1	3.32256e-52	0.337047
OK	3.99888e-52	15.1464	0.0341743	CCDC186	3.61935e-51	0.330405
OK	4.84477e-52	15.1338	0.0341463	HECA	4.37575e-51	0.329872
OK	6.82775e-52	15.1112	0.0340428	SYMPK	6.15643e-51	0.327901
OK	1.77301e-51	15.0482	0.0339319	KHDC4	1.59334e-50	0.325788
OK	2.90511e-51	15.0155	0.0338634	DCP2	2.6031e-50	0.324482
OK	8.94122e-51	14.9408	0.0337122	RBBP4	7.97519e-50	0.321603
OK	2.14264e-50	14.8824	0.033533	YLPM1	1.90482e-49	0.318188
OK	3.14631e-50	14.8567	0.0334894	CHORDC1	2.78903e-49	0.317357
OK	3.96487e-50	14.8412	0.0334587	FAM111A	3.50597e-49	0.316773
OK	4.09313e-50	14.8391	0.0333733	TBKBP1	3.61641e-49	0.315147
OK	9.33598e-50	14.7837	0.0333146	ARID2	8.22836e-49	0.314027
OK	2.58838e-49	14.7148	0.0331738	DMTF1	2.26921e-48	0.311345
OK	2.83951e-49	14.7086	0.0331651	MARF1	2.48633e-48	0.311181
OK	2.0596e-49	14.7303	0.0331309	PAXBP1	1.80785e-48	0.310529
OK	3.76784e-49	14.6894	0.0331173	ZBTB21	3.29651e-48	0.310269
OK	1.9001e-47	14.4213	0.032525	DLG1	1.63319e-46	0.298986
OK	2.25991e-47	14.4093	0.0324786	TAOK1	1.94014e-46	0.298103
OK	2.96022e-47	14.3907	0.0324578	LRBA	2.5373e-46	0.297705
OK	1.88482e-46	14.2621	0.0321537	PHF12	1.6034e-45	0.291912
OK	5.32445e-46	14.1895	0.0319942	DYNC1LI2	4.50807e-45	0.288874
OK	7.49396e-46	14.1655	0.0319367	KLC1	6.33996e-45	0.287779
OK	1.06821e-45	14.1405	0.0318654	INPP4A	9.01945e-45	0.286421
OK	1.27678e-45	14.128	0.031756	PIK3R5	1.07721e-44	0.284337
OK	3.1304e-45	14.0647	0.0317068	LCOR	2.62563e-44	0.283398
OK	4.85905e-45	14.0335	0.0316495	MSL2	4.06445e-44	0.282308
OK	5.70302e-45	14.0222	0.0315999	KDM7A	4.76855e-44	0.281363
OK	8.19435e-45	13.9964	0.0315573	PRRC2A	6.83572e-44	0.280551
OK	1.05548e-44	13.9784	0.0315384	CCSER2	8.78779e-44	0.28019
OK	1.03774e-44	13.9796	0.0315329	CCNT2	8.64339e-44	0.280086
OK	3.28495e-44	13.8974	0.0312596	LRRC58	2.71922e-43	0.274879
OK	6.82289e-44	13.845	0.031217	ANAPC5	5.62405e-43	0.274068
OK	6.87202e-44	13.8444	0.0311991	POGZ	5.66238e-43	0.273727
OK	1.03152e-43	13.8152	0.0311383	SENP2	8.47028e-43	0.272568
OK	2.27525e-43	13.7581	0.0309958	JAK3	1.86191e-42	0.269854
OK	5.56085e-43	13.6934	0.0308988	PPP1R2	4.5214e-42	0.268005
OK	5.23963e-43	13.6977	0.0308716	BRD9	4.26505e-42	0.267488
OK	2.24654e-42	13.5916	0.0306134	ZBTB37	1.81223e-41	0.262569
OK	4.7809e-42	13.5362	0.0305386	PJA2	3.83078e-41	0.261144
OK	2.25179e-42	13.5914	0.0305337	GMNN	1.81578e-41	0.26105
OK	1.2584e-41	13.4649	0.0303709	BBX	1.00382e-40	0.257949
OK	8.60597e-42	13.4929	0.0302293	NSD2	6.8803e-41	0.255251
OK	5.72341e-41	13.3525	0.0301144	SAMD9	4.52863e-40	0.253062
OK	1.95602e-40	13.2607	0.0299099	ESCO1	1.53695e-39	0.249166
OK	1.51052e-40	13.2801	0.029908	ATP6V0A2	1.18951e-39	0.249131
OK	2.06936e-40	13.2565	0.0298998	POLR2B	1.62542e-39	0.248974
OK	1.94073e-40	13.2613	0.0298541	NPEPPS	1.5255e-39	0.248104
OK	2.25305e-40	13.2501	0.0298336	GRAMD1A	1.76841e-39	0.247713
OK	6.42875e-40	13.1712	0.0297081	HECTD1	5.02939e-39	0.245322
OK	7.52464e-40	13.1593	0.0296753	PAN3	5.88032e-39	0.244697
OK	1.10853e-39	13.13	0.0296228	KLF13	8.64092e-39	0.243698
OK	1.66945e-39	13.0989	0.0294677	GIGYF1	1.29756e-38	0.240742
OK	4.69114e-39	13.0203	0.0293216	MRE11	3.62388e-38	0.23796
OK	2.95208e-38	12.8791	0.0290018	BRWD3	2.26341e-37	0.231867
OK	6.02695e-38	12.8239	0.0289061	MON2	4.59801e-37	0.230045
OK	1.43067e-37	12.7567	0.0286892	KIF22	1.08302e-36	0.225913
OK	2.44973e-37	12.7147	0.028682	CSNK1A1	1.84795e-36	0.225775
OK	1.243e-37	12.7676	0.0284572	U2AF1	9.41617e-37	0.221493
OK	1.06618e-36	12.5992	0.0283699	WASHC1	7.96173e-36	0.21983
OK	1.60133e-36	12.5671	0.0283364	FUBP1	1.19291e-35	0.219191
OK	3.69749e-36	12.5008	0.0281673	SCAF4	2.74114e-35	0.215969
OK	4.0034e-36	12.4944	0.0281617	XPO6	2.96588e-35	0.215863
OK	4.44716e-35	12.3015	0.0277363	DOCK11	3.2543e-34	0.207759
OK	5.10416e-35	12.2903	0.0276735	RNF38	3.73253e-34	0.206562
OK	6.85068e-35	12.2665	0.0276602	UBE2H	5.0029e-34	0.20631
OK	1.49603e-34	12.2031	0.0275119	CHD6	1.08772e-33	0.203483
OK	1.48256e-34	12.2038	0.0274846	INO80D	1.07829e-33	0.202963
OK	3.19802e-34	12.1411	0.0273219	ITPR2	2.31579e-33	0.199865
OK	5.02994e-34	12.104	0.0272967	MBD5	3.63379e-33	0.199385
OK	7.01317e-34	12.0767	0.0272321	RC3H1	5.04789e-33	0.198154
OK	1.57726e-33	12.0098	0.027076	SRSF1	1.1296e-32	0.19518
OK	2.51171e-33	11.9713	0.0269871	LUC7L	1.79406e-32	0.193487
OK	5.55775e-33	11.9052	0.026821	RAB1A	3.94489e-32	0.190321
OK	6.299e-33	11.8948	0.0268036	CIAO1	4.4666e-32	0.189991
OK	6.56319e-33	11.8914	0.0267904	SMIM7	4.65087e-32	0.18974
OK	1.00192e-32	11.856	0.0267341	PRKAA1	7.07198e-32	0.188666
OK	1.38948e-32	11.8286	0.026638	FAM76B	9.78823e-32	0.186836
OK	5.31293e-32	11.7154	0.0263977	PUM1	3.71112e-31	0.182258
OK	1.99406e-31	11.6028	0.0261523	NGLY1	1.38298e-30	0.177583
OK	3.52015e-31	11.5541	0.0260423	PDS5B	2.42966e-30	0.175488
OK	1.07122e-30	11.4581	0.0257136	TSIX	7.34189e-30	0.169226
OK	2.79695e-30	11.3746	0.0256244	SEL1L	1.90182e-29	0.167527
OK	2.88106e-30	11.372	0.0256198	FAM126B	1.95715e-29	0.167438
OK	6.06458e-30	11.3069	0.0254945	TECR	4.10164e-29	0.165052
OK	9.28281e-30	11.2695	0.0254119	SMARCC1	6.25855e-29	0.163478
OK	1.33216e-29	11.2376	0.0252999	USP14	8.95631e-29	0.161345
OK	1.93931e-29	11.2044	0.0252595	WDR82	1.30098e-28	0.160575
OK	2.66911e-29	11.1761	0.0252029	RAB21	1.78666e-28	0.159497
OK	2.51906e-29	11.1812	0.0251641	BAZ2B	1.68675e-28	0.158758
OK	3.00976e-29	11.1654	0.0250973	GALC	2.01218e-28	0.157484
OK	5.30526e-29	11.115	0.0250578	PHF20L1	3.53585e-28	0.156732
OK	6.33383e-30	11.3031	0.0250491	BTBD11	4.2824e-29	0.156568
OK	4.76135e-29	11.1246	0.0250443	PIGT	3.1763e-28	0.156474
OK	8.78002e-29	11.0699	0.0249581	USP7	5.83725e-28	0.154834
OK	1.99609e-28	10.9961	0.0247875	EIF5B	1.31811e-27	0.151583
OK	3.16861e-28	10.9543	0.0246764	HPS4	2.08661e-27	0.149466
OK	5.60547e-28	10.9025	0.0245808	CSGALNACT2	3.67783e-27	0.147645
OK	6.95316e-28	10.8829	0.024483	TRIM11	4.55374e-27	0.145782
OK	1.45355e-27	10.8155	0.0243471	EIF3B	9.46479e-27	0.143192
OK	2.04602e-27	10.7841	0.0242905	SMARCA4	1.32945e-26	0.142116
OK	6.58574e-27	10.6761	0.0240572	AGO3	4.2459e-26	0.13767
OK	9.30946e-27	10.6439	0.023992	SHPRH	5.98219e-26	0.136429
OK	1.20245e-26	10.62	0.0239289	SPCS3	7.71074e-26	0.135226
OK	1.49339e-26	10.5998	0.0238946	RABGGTB	9.56217e-26	0.134574
OK	6.18537e-26	10.466	0.0235763	AVL9	3.92543e-25	0.128509
OK	6.50651e-26	10.4612	0.0235247	CCDC47	4.12802e-25	0.127525
OK	1.48278e-25	10.3829	0.0233874	TRIP11	9.35222e-25	0.12491
OK	3.45669e-25	10.3018	0.0232236	EIF2AK2	2.16498e-24	0.12179
OK	2.46768e-25	10.3342	0.0231736	CLASP2	1.54961e-24	0.120838
OK	3.90432e-25	10.2901	0.0231682	HCG18	2.4425e-24	0.120735
OK	4.1607e-25	10.284	0.0231559	MINDY2	2.60062e-24	0.1205
OK	6.92292e-25	10.2348	0.0230593	LPIN2	4.30462e-24	0.118659
OK	7.58746e-25	10.2259	0.0230392	EZH1	4.71238e-24	0.118277
OK	9.5726e-25	10.2034	0.0229681	NRDE2	5.93672e-24	0.116923
OK	2.81791e-24	10.098	0.0226771	XIAP	1.73411e-23	0.111378
OK	4.15594e-24	10.0599	0.0226722	NUP98	2.54804e-23	0.111286
OK	3.29805e-24	10.0826	0.0226684	FMR1	2.02553e-23	0.111213
OK	5.57143e-24	10.031	0.0225951	CDADC1	3.41006e-23	0.109817
OK	1.06688e-23	9.96662	0.0224489	POM121C	6.49119e-23	0.107033
OK	1.56214e-23	9.92866	0.0223563	HUWE1	9.46434e-23	0.105268
OK	1.88915e-23	9.90969	0.0223176	VIRMA	1.14198e-22	0.10453
OK	5.10587e-23	9.80985	0.0221017	CSNK2A1	3.06837e-22	0.100417
OK	8.36391e-23	9.75993	0.0219656	B4GALT4	4.99836e-22	0.0978246
OK	3.70602e-24	10.0711	0.0218384	BORA	2.27479e-23	0.0954015
OK	6.01254e-22	9.55783	0.0215522	FOXN3	3.53329e-21	0.0899485
OK	5.82833e-22	9.56105	0.0215476	MHENCR	3.42785e-21	0.0898621
OK	7.88385e-22	9.52974	0.0214616	ERO1B	4.61784e-21	0.0882239
OK	8.68837e-22	9.51965	0.0213952	CLUAP1	5.08492e-21	0.0869586
OK	1.60945e-21	9.45537	0.0213187	KTN1	9.36338e-21	0.0855006
OK	1.20932e-21	9.48522	0.0213069	PPP1R3E	7.05839e-21	0.0852766
OK	1.75727e-21	9.44617	0.0212775	CTDSPL2	1.02123e-20	0.0847156
OK	2.01242e-21	9.43196	0.02122	ANKRD36B	1.16825e-20	0.0836207
OK	1.80285e-20	9.19922	0.0207127	HSPH1	1.02043e-19	0.0739564
OK	1.77697e-20	9.20077	0.0207012	UNKL	1.00657e-19	0.073738
OK	1.86756e-20	9.19543	0.0206763	WDFY2	1.05678e-19	0.073262
OK	4.2366e-20	9.10695	0.020507	RELA	2.38229e-19	0.0700377
OK	6.7183e-20	9.05677	0.0203835	UPF2	3.76694e-19	0.0676853
OK	1.75682e-19	8.95129	0.0201545	FBXO21	9.75892e-19	0.0633228
OK	5.89868e-19	8.81661	0.0198667	MAX	3.23983e-18	0.0578397
OK	3.7781e-19	8.86638	0.0198097	SLC4A4	2.08362e-18	0.0567532
OK	1.20028e-18	8.73668	0.0196762	NUP88	6.53412e-18	0.0542109
OK	2.62013e-18	8.64802	0.0194848	TLK2	1.41632e-17	0.0505638
OK	2.98405e-18	8.63316	0.0194233	UBR1	1.61142e-17	0.0493935
OK	3.38374e-18	8.61877	0.0194065	WIPI2	1.82359e-17	0.0490717
OK	3.87358e-18	8.60328	0.0193799	ZNF827	2.08497e-17	0.0485657
OK	4.74405e-18	8.57999	0.0193026	PPP4R3B	2.54586e-17	0.0470939
OK	4.67216e-18	8.58175	0.0192916	RC3H2	2.50791e-17	0.0468843
OK	5.74627e-18	8.55792	0.0192388	ARHGAP17	3.07144e-17	0.0458784
OK	1.04338e-17	8.48886	0.0191089	GPBP1L1	5.54662e-17	0.0434034
OK	3.78878e-18	8.60582	0.0191026	ERMAP	2.03984e-17	0.0432841
OK	2.44879e-17	8.38913	0.0188362	SMPD4	1.28936e-16	0.0382083
OK	2.87764e-17	8.37013	0.0188301	TET2	1.5122e-16	0.0380918
OK	3.43771e-17	8.34915	0.0187984	STRADA	1.80212e-16	0.0374886
OK	3.78206e-17	8.33787	0.0187015	KIF1B	1.97926e-16	0.0356426
OK	4.2521e-17	8.324	0.0186845	CCP110	2.22092e-16	0.0353191
OK	2.68518e-18	8.64522	0.0186664	MYRF	1.45075e-17	0.0349736
OK	5.53351e-17	8.29274	0.0186578	CRCP	2.88252e-16	0.0348087
OK	5.92734e-17	8.28456	0.0186449	STAT6	3.08543e-16	0.0345641
OK	7.08137e-17	8.26336	0.0186181	KRR1	3.67814e-16	0.0340525
OK	1.03412e-16	8.21806	0.0185071	DHX40	5.33271e-16	0.0319389
OK	1.01266e-16	8.22057	0.0185012	UBP1	5.22829e-16	0.031827
OK	1.37285e-16	8.184	0.0184251	IWS1	7.06083e-16	0.0303767
OK	1.5825e-16	8.16687	0.0183747	ORAI2	8.12552e-16	0.0294171
OK	2.4154e-16	8.11568	0.0182798	PDCD6IP	1.23579e-15	0.0276093
OK	6.68872e-16	7.99107	0.0179998	ELF2	3.39309e-15	0.0222751
OK	7.65605e-16	7.9744	0.017876	PCBP2-OT1	3.8765e-15	0.0199151
OK	1.51637e-15	7.88955	0.017693	PHF10	7.61157e-15	0.0164291
OK	2.06862e-15	7.8507	0.0176688	COMMD2	1.03402e-14	0.0159681
OK	2.0724e-15	7.85047	0.0176588	CEP192	1.03567e-14	0.0157789
OK	2.34678e-15	7.83486	0.0176419	EHMT1	1.16953e-14	0.0154554
OK	2.28396e-15	7.83827	0.0176413	AQR	1.13928e-14	0.0154454
OK	3.07685e-15	7.80076	0.017566	STAG1	1.527e-14	0.0140097
OK	3.27975e-15	7.79269	0.0175402	TRIM23	1.62657e-14	0.0135178
OK	3.30881e-15	7.79158	0.0174961	TP53INP1	1.6406e-14	0.0126784
OK	4.6193e-15	7.74932	0.0174266	NPIPB4	2.28406e-14	0.0113554
OK	5.71428e-15	7.72226	0.0173828	MGA	2.8203e-14	0.0105197
OK	9.17548e-15	7.66168	0.0172561	STIM2	4.50277e-14	0.00810627
OK	1.59637e-14	7.59026	0.0170801	CARD11	7.76667e-14	0.0047539
OK	1.90551e-14	7.56729	0.017038	GLYR1	9.2477e-14	0.00395173
OK	1.66134e-14	7.58509	0.0170066	DPP9	8.07546e-14	0.00335353
OK	1.97995e-14	7.5623	0.0169729	MAP1LC3A	9.60681e-14	0.00271074
OK	3.1976e-14	7.49972	0.0168452	TOGARAM1	1.54003e-13	0.000277893
OK	4.30707e-14	7.46058	0.0167804	CSNK1E	2.06651e-13	-0.000956632
OK	8.98915e-14	7.36303	0.0165914	VAPA	4.27292e-13	-0.00455629
OK	8.87095e-14	7.3648	0.0165563	TFIP11	4.21767e-13	-0.00522458
OK	1.91298e-13	7.26158	0.0163446	RB1	8.98599e-13	-0.00925847
OK	1.02694e-13	7.34524	0.0163436	SRGAP2	4.87395e-13	-0.00927703
OK	1.70264e-13	7.27732	0.0163014	SEC23B	8.01544e-13	-0.0100803
OK	2.84796e-13	7.20757	0.0162346	CDC40	1.32938e-12	-0.0113533
OK	3.3337e-13	7.18609	0.0161693	PSMD11	1.5514e-12	-0.0125966
OK	6.24626e-13	7.09981	0.0159864	CUL5	2.88497e-12	-0.0160821
OK	7.2184e-13	7.07979	0.0159317	EPM2AIP1	3.32327e-12	-0.0171246
OK	6.65377e-13	7.09107	0.0159219	B4GALT3	3.06661e-12	-0.0173101
OK	7.44463e-13	7.07552	0.0159156	TLE3	3.42523e-12	-0.0174305
OK	7.94429e-13	7.0665	0.0158751	RPRD1B	3.64888e-12	-0.018203
OK	9.50564e-13	7.04155	0.015808	IKBKG	4.35858e-12	-0.01948
OK	1.25079e-12	7.00321	0.015755	CERK	5.70358e-12	-0.0204901
OK	1.64739e-12	6.96454	0.0156561	ATG2B	7.48034e-12	-0.0223736
OK	2.18125e-12	6.92491	0.0155442	KDM3B	9.86699e-12	-0.0245067
OK	4.40343e-12	6.82477	0.0153302	DDB2	1.97365e-11	-0.0285823
OK	1.41217e-11	6.65545	0.0149714	BTF3L4	6.21424e-11	-0.0354178
OK	1.44086e-11	6.65249	0.0149637	CTBS	6.33791e-11	-0.035564
OK	1.46066e-11	6.65048	0.0149466	ANKFY1	6.42235e-11	-0.0358909
OK	1.64161e-11	6.63327	0.0149384	OSBPL8	7.20474e-11	-0.0360473
OK	1.70339e-11	6.62782	0.0148949	ZNF281	7.46827e-11	-0.0368758
OK	1.95396e-11	6.60753	0.0148636	CUL2	8.55115e-11	-0.0374717
OK	2.29092e-11	6.58393	0.0148197	SEC63	1.00014e-10	-0.0383086
OK	2.43579e-11	6.57481	0.0147888	PI4KA	1.06166e-10	-0.0388971
OK	3.07641e-11	6.53998	0.0147061	PSMD12	1.33493e-10	-0.0404715
OK	3.49819e-11	6.52073	0.0146637	LATS1	1.51246e-10	-0.0412802
OK	3.11217e-11	6.53825	0.0146346	ANO9	1.35018e-10	-0.0418345
OK	5.04715e-11	6.46553	0.014547	UFL1	2.16822e-10	-0.0435026
OK	4.60276e-11	6.47945	0.0145295	ZNF395	1.98048e-10	-0.0438374
OK	6.44402e-11	6.42849	0.0144674	MTREX	2.7561e-10	-0.0450198
OK	6.81842e-11	6.41989	0.0144506	MED6	2.91459e-10	-0.0453392
OK	6.97064e-11	6.41653	0.0144221	XPR1	2.97729e-10	-0.0458832
OK	7.13057e-11	6.41308	0.0144212	ITPRID2	3.04379e-10	-0.045899
OK	7.12512e-11	6.41319	0.0143845	NHLRC2	3.04207e-10	-0.0465991
OK	8.37653e-11	6.38849	0.0143481	ACSS1	3.56786e-10	-0.0472918
OK	1.01636e-10	6.35885	0.0142624	ARL17A	4.31452e-10	-0.0489252
OK	1.15836e-10	6.33873	0.0142431	NEDD1	4.90667e-10	-0.0492917
OK	1.6991e-10	6.27943	0.0141326	RBM17	7.1507e-10	-0.0513983
OK	2.19129e-10	6.23975	0.0138565	CEP170	9.18079e-10	-0.0566568
OK	3.9726e-10	6.14602	0.013825	MBTD1	1.64866e-09	-0.0572579
OK	4.16964e-10	6.13833	0.0137975	DIS3L2	1.72877e-09	-0.0577822
OK	4.33433e-10	6.13217	0.0137605	THAP6	1.7967e-09	-0.0584858
OK	6.97314e-10	6.0561	0.0135864	POLR1A	2.86298e-09	-0.0618029
OK	8.02299e-10	6.03349	0.0135771	SEC23A	3.28149e-09	-0.0619809
OK	8.28655e-10	6.02826	0.0135603	TCERG1	3.38672e-09	-0.0623001
OK	5.27239e-10	6.10094	0.0135079	TMCC3	2.17507e-09	-0.0632991
OK	1.03659e-09	5.99197	0.0134794	NUDT4	4.22053e-09	-0.0638412
OK	1.02971e-09	5.99305	0.0134246	ZNF720	4.1933e-09	-0.0648858
OK	1.34769e-10	6.31536	0.013269	PITPNM2	5.69184e-10	-0.0678498
OK	2.15763e-09	5.87163	0.013197	DDX19A	8.6474e-09	-0.0692205
OK	2.36539e-09	5.85638	0.0131712	VEZT	9.46244e-09	-0.0697121
OK	4.03226e-09	5.7671	0.0129494	PROSER3	1.59526e-08	-0.073939
OK	3.96083e-09	5.77012	0.012937	LRRC8B	1.56786e-08	-0.0741739
OK	4.78544e-09	5.73816	0.0128785	ZNF621	1.88388e-08	-0.0752893
OK	5.8394e-09	5.70435	0.0128226	HEATR5B	2.28624e-08	-0.0763533
OK	6.04444e-09	5.69847	0.0127871	WDR60	2.36393e-08	-0.0770307
OK	1.43723e-08	5.54892	0.0124623	AGO1	5.51955e-08	-0.0832173
OK	1.86314e-08	5.50336	0.0123652	ERV3-1	7.12218e-08	-0.0850674
OK	3.54954e-08	5.38865	0.0120722	WDR91	1.33622e-07	-0.09065
OK	4.96291e-08	5.32808	0.0119701	NOM1	1.8524e-07	-0.0925938
OK	6.0412e-08	5.29224	0.011897	ASXL2	2.24474e-07	-0.0939872
OK	5.74454e-08	5.30144	0.0118869	HIF1AN	2.13709e-07	-0.0941782
OK	4.68954e-08	5.33836	0.0117974	KLHL11	1.75279e-07	-0.0958837
OK	6.70449e-08	5.27317	0.011762	DNASE1L1	2.48262e-07	-0.0965585
OK	8.656e-08	5.2261	0.011754	PBRM1	3.18824e-07	-0.0967112
OK	8.57351e-08	5.22787	0.0117451	CLN3	3.15948e-07	-0.096881
OK	2.78146e-08	5.43231	0.0115997	TRAV12-1	1.05279e-07	-0.0996497
OK	1.50825e-07	5.12241	0.0114956	OSBPL2	5.47468e-07	-0.101634
OK	1.6415e-07	5.10643	0.011464	PEX26	5.94233e-07	-0.102236
OK	1.74719e-07	5.09462	0.0114524	KDM4C	6.31536e-07	-0.102456
OK	2.34256e-07	5.03878	0.0113215	U2SURP	8.39965e-07	-0.10495
OK	2.48474e-07	5.02749	0.0113025	PMPCB	8.8961e-07	-0.105313
OK	2.77359e-07	5.00635	0.0112602	KHDRBS1	9.89243e-07	-0.106119
OK	2.43223e-07	5.03158	0.0112462	POC1B	8.71534e-07	-0.106385
OK	3.47361e-07	4.96283	0.011154	SRP54	1.23035e-06	-0.108141
OK	3.85478e-07	4.94258	0.0110791	ZKSCAN8	1.35954e-06	-0.109569
OK	3.9247e-07	4.93907	0.0110247	TMEM63B	1.38261e-06	-0.110605
OK	4.43417e-07	4.91522	0.0110231	CCDC18	1.55607e-06	-0.110635
OK	4.54149e-07	4.91053	0.011006	SEC24A	1.59259e-06	-0.110962
OK	5.08646e-07	4.88826	0.0109736	MIATNB	1.77704e-06	-0.111577
OK	5.93586e-07	4.85777	0.0109182	NAAA	2.06141e-06	-0.112633
OK	5.63458e-07	4.86807	0.0108629	TAF1C	1.95994e-06	-0.113687
OK	6.66468e-07	4.83478	0.0108541	SF3B3	2.30855e-06	-0.113854
OK	7.1983e-07	4.81943	0.0108036	RAB43	2.48898e-06	-0.114817
OK	8.10765e-07	4.79564	0.0107746	WDR70	2.80071e-06	-0.115369
OK	9.00576e-07	4.77454	0.0107214	MKNK1	3.10347e-06	-0.116383
OK	1.02421e-06	4.74859	0.0106545	EXOC3	3.516e-06	-0.117657
OK	1.11245e-06	4.73184	0.0106134	LSG1	3.80617e-06	-0.11844
OK	1.30737e-06	4.69897	0.0105395	MLH3	4.45468e-06	-0.119847
OK	1.31552e-06	4.6977	0.0105291	VPS35	4.48031e-06	-0.120046
OK	1.551e-06	4.66395	0.0104842	KPNA4	5.26396e-06	-0.120901
OK	1.56731e-06	4.6618	0.0104648	PPP3R1	5.31594e-06	-0.121271
OK	1.5286e-06	4.66694	0.0104603	TMEM131	5.19203e-06	-0.121357
OK	1.91768e-06	4.62011	0.0103793	STK24	6.47273e-06	-0.1229
OK	1.60777e-06	4.65655	0.0103238	TNFRSF13C	5.44632e-06	-0.123956
OK	2.20385e-06	4.59117	0.0102743	ATP7A	7.41187e-06	-0.1249
OK	2.62363e-06	4.55465	0.0102266	BAG6	8.77017e-06	-0.125808
OK	3.40226e-06	4.49971	0.0101084	DUSP11	1.12922e-05	-0.128061
OK	3.54655e-06	4.49088	0.0100308	NBPF9	1.17639e-05	-0.129539
OK	4.07689e-06	4.46111	0.00998728	INVS	1.34484e-05	-0.130368
OK	4.46079e-06	4.44178	0.00997411	SPPL3	1.46675e-05	-0.130619
OK	4.93495e-06	4.42	0.00990047	WDR47	1.61673e-05	-0.132021
OK	5.49169e-06	4.39685	0.00987259	ARHGEF18	1.79284e-05	-0.132553
OK	5.74141e-06	4.38718	0.00984247	FAM217B	1.87153e-05	-0.133127
OK	7.65644e-06	4.32414	0.00969091	USP32	2.47143e-05	-0.136014
OK	4.64997e-06	4.43284	0.0096448	NLRP2	1.52569e-05	-0.136892
OK	9.01102e-06	4.28808	0.009619	PAPOLG	2.89046e-05	-0.137384
OK	1.00287e-05	4.26425	0.00955593	REPS1	3.2078e-05	-0.138585
OK	1.04744e-05	4.25453	0.00953623	COG5	3.34242e-05	-0.138961
OK	1.27709e-05	4.20996	0.00945256	SF3A1	4.04882e-05	-0.140554
OK	9.11763e-06	4.28547	0.00942499	RCCD1	2.92335e-05	-0.14108
OK	1.29068e-05	4.20757	0.00941474	EPS8	4.0883e-05	-0.141275
OK	1.39558e-05	4.18987	0.00939691	RNGTT	4.41081e-05	-0.141615
OK	1.50447e-05	4.17279	0.00935196	CMTR1	4.73829e-05	-0.142471
OK	1.7713e-05	4.13545	0.00921078	AP4B1	5.55506e-05	-0.14516
OK	2.39411e-05	4.06573	0.00912139	NAA30	7.45937e-05	-0.146863
OK	2.08337e-05	4.09803	0.0091086	FARSA	6.51194e-05	-0.147107
OK	2.58022e-05	4.04824	0.00906725	ZC3H14	8.01718e-05	-0.147895
OK	2.78035e-05	4.03072	0.00904865	BRD3	8.62156e-05	-0.148249
OK	2.69138e-05	4.03835	0.00904661	SP1	8.35169e-05	-0.148288
OK	2.35591e-05	4.06948	0.00903046	KLHL21	7.34672e-05	-0.148596
OK	2.95256e-05	4.01657	0.00899863	SMPD1	9.12925e-05	-0.149202
OK	3.0973e-05	4.00527	0.00888595	YOD1	9.56029e-05	-0.151349
OK	3.60568e-05	3.9692	0.00887984	DPY19L3	0.000110786	-0.151465
OK	4.28533e-05	3.92786	0.00879775	THUMPD2	0.000130996	-0.153029
OK	5.00361e-05	3.89042	0.0087173	BAP1	0.000152195	-0.154561
OK	4.93846e-05	3.8936	0.00871274	POLR3A	0.000150235	-0.154648
OK	6.41743e-05	3.82961	0.00853466	KDM5C-IT1	0.000193612	-0.158041
OK	7.3491e-05	3.79611	0.0085157	MAGT1	0.000220419	-0.158402
OK	6.55227e-05	3.82449	0.00849118	FMR1-IT1	0.000197486	-0.158869
OK	7.67614e-05	3.7853	0.00843697	L3MBTL1	0.000229591	-0.159902
OK	8.60249e-05	3.75687	0.00843024	DHX30	0.000255981	-0.16003
OK	0.000119604	3.67354	0.00822583	MIER3	0.000351142	-0.163924
OK	0.000131065	3.65011	0.00818533	UBE3C	0.000383585	-0.164696
OK	0.000113359	3.68722	0.00816799	TPM2	0.000333553	-0.165026
OK	0.000155544	3.60589	0.00807376	GTF2IRD2	0.000451663	-0.166821
OK	0.000156583	3.60416	0.00805839	MTMR1	0.000454619	-0.167114
OK	0.000171247	3.58084	0.0080259	FAM136A	0.000495722	-0.167733
OK	0.000168805	3.58459	0.00802523	SETD3	0.000488916	-0.167746
OK	0.000176549	3.57286	0.00799019	SLC25A4	0.000510248	-0.168413
OK	0.000180424	3.56718	0.0079717	TNPO2	0.000521026	-0.168765
OK	0.000126419	3.65937	0.00792789	MLYCD	0.00037034	-0.1696
OK	0.000223049	3.5112	0.00786018	MCM9	0.00063829	-0.17089
OK	0.000227519	3.50592	0.00779996	HACE1	0.000650564	-0.172037
OK	0.000264175	3.46596	0.00775142	TMEM43	0.000750084	-0.172962
OK	0.000264206	3.46592	0.0077463	NEK9	0.000750084	-0.173059
OK	0.000322445	3.412	0.00763691	ZGPAT	0.000906688	-0.175143
OK	0.000365148	3.37795	0.00757907	RBM27	0.0010205	-0.176245
OK	0.000359027	3.38259	0.00757513	LARP4	0.0010043	-0.17632
OK	0.000354682	3.38593	0.00752663	SUMO4	0.000992924	-0.177244
OK	0.000410295	3.34575	0.00750183	CASP8AP2	0.00113963	-0.177717
OK	0.0004092	3.3465	0.00747688	ZNF12	0.00113697	-0.178192
OK	0.000466917	3.30974	0.00732831	TCHP	0.00129017	-0.181022
OK	0.000437717	3.32777	0.00731911	RC3H1-IT1	0.00121244	-0.181198
OK	0.000440797	3.32582	0.00731664	TAS2R14	0.00122035	-0.181245
OK	0.000544419	3.26651	0.00731414	RNASEH1	0.00149282	-0.181292
OK	0.000721396	3.18595	0.00711652	DCAF1	0.0019532	-0.185057
OK	0.00077202	3.16628	0.00708611	TAF2	0.00208162	-0.185636
OK	0.000806534	3.15353	0.00700635	ZBTB5	0.00217033	-0.187156
OK	0.000914942	3.11654	0.00698167	TMEM167B	0.00244644	-0.187626
OK	0.000814036	3.15083	0.00693902	NAGA	0.00218915	-0.188438
OK	0.000958564	3.10278	0.00689699	ATAD5	0.00255673	-0.189239
OK	0.000919235	3.11516	0.00689075	NEDD4	0.00245639	-0.189358
OK	0.0011136	3.05813	0.00684579	PATZ1	0.00294614	-0.190215
OK	0.00118992	3.03821	0.00679962	MED29	0.00313656	-0.191094
OK	0.00121076	3.03298	0.00677464	PRIMPOL	0.00318711	-0.19157
OK	0.00135346	2.9992	0.00671079	PGGT1B	0.00354409	-0.192786
OK	0.001365	2.99661	0.00666942	PIK3C3	0.00357303	-0.193574
OK	0.00121569	3.03175	0.00663816	WDR19	0.00319931	-0.19417
OK	0.0015158	2.96452	0.006636	LIX1L	0.00394376	-0.194211
OK	0.00159651	2.94852	0.00660903	RAB14	0.00414072	-0.194725
OK	0.00155736	2.95618	0.00651464	EXO5	0.00404517	-0.196523
OK	0.00231285	2.83201	0.0063373	ARL16	0.00588302	-0.199902
OK	0.00236359	2.82506	0.00632093	IQCB1	0.0060057	-0.200213
OK	0.0027127	2.78063	0.0062168	DPH7	0.00683945	-0.202197
OK	0.00279738	2.77063	0.00619751	SLC25A16	0.0070414	-0.202565
OK	0.00269188	2.78313	0.00612792	PPRC1	0.00679173	-0.20389
OK	0.00295606	2.75262	0.00612473	ALMS1	0.00742257	-0.203951
OK	0.00306656	2.74058	0.0061068	GTF2IRD2B	0.00768301	-0.204293
OK	0.00317525	2.72911	0.00610515	PDPK1	0.00794146	-0.204324
OK	0.0030413	2.7433	0.00609915	ALDH3A2	0.00762504	-0.204438
OK	0.00322485	2.724	0.00607798	ACAD8	0.00806082	-0.204842
OK	0.00345411	2.70124	0.00603851	DDX10	0.00860289	-0.205594
OK	0.00337255	2.70917	0.00603452	APPL1	0.0084124	-0.20567
OK	0.00349916	2.69692	0.00603142	METTL14	0.00870797	-0.205729
OK	0.00347074	2.69964	0.0060302	ORC4	0.00864031	-0.205752
OK	0.00342627	2.70393	0.00601982	LRCH1	0.00854047	-0.20595
OK	0.00357582	2.6897	0.00601255	SLC25A44	0.00888955	-0.206088
OK	0.0027599	2.77502	0.00599032	CYB5RL	0.00695437	-0.206512
OK	0.00482209	2.58833	0.0057721	XPO5	0.0118171	-0.210669
OK	0.00535837	2.5518	0.00569917	VAMP4	0.0130333	-0.212058
OK	0.0056419	2.53378	0.00564261	FANCM	0.0136843	-0.213136
OK	0.0048293	2.58782	0.00562211	NRN1L	0.0118334	-0.213526
OK	0.00598642	2.51294	0.00561468	NR2C1	0.0144726	-0.213668
OK	0.00591297	2.5173	0.00561235	LRRC41	0.0142999	-0.213712
OK	0.00664206	2.47606	0.00553216	HEXD	0.0159751	-0.21524
OK	0.00717815	2.44822	0.00547098	EIF2B5	0.017178	-0.216405
OK	0.00720262	2.447	0.00544974	NBAS	0.0172328	-0.21681
OK	0.00721549	2.44635	0.00544792	MVB12A	0.0172578	-0.216845
OK	0.00763943	2.4257	0.0054166	HPS5	0.0181869	-0.217441
OK	0.00748265	2.43322	0.00540594	DVL3	0.0178472	-0.217644
OK	0.00799871	2.40897	0.00534306	SFT2D3	0.0189792	-0.218842
OK	0.00797591	2.41002	0.00533014	CTRL	0.0189355	-0.219088
OK	0.00553543	2.54045	0.00528208	USP6	0.0134427	-0.220004
OK	0.00414723	2.63984	0.00527213	TRMT9B	0.010225	-0.220194
OK	0.00885214	2.37175	0.00527147	TMEM94	0.0208821	-0.220206
OK	0.00881435	2.37333	0.0052041	FAM111A-DT	0.0207975	-0.22149
OK	0.0109063	2.29362	0.00509191	USP19	0.0254102	-0.223627
OK	0.0117264	2.26598	0.00506161	RNF111	0.0271862	-0.224204
OK	0.0120964	2.25405	0.00499899	SIRT3	0.028001	-0.225397
OK	0.0127188	2.23469	0.00499425	SBNO1	0.0293566	-0.225487
OK	0.0125712	2.23921	0.0049512	MCCC2	0.0290283	-0.226307
OK	0.0133176	2.21682	0.00492364	ABCC5	0.0306695	-0.226832
OK	0.0151697	2.16563	0.00482857	CHCHD7	0.0346234	-0.228644
OK	0.01652	2.1316	0.00474197	ZNF615	0.0375025	-0.230293
OK	0.0175669	2.10681	0.00469264	SPATA5	0.0397031	-0.231233
OK	0.0170874	2.118	0.00467743	DZANK1	0.0386681	-0.231523
OK	0.0188269	2.0786	0.00462553	PMM2	0.0423196	-0.232511
OK	0.0201515	2.05063	0.00456783	WDR61	0.0450244	-0.233611
OK	0.0200709	2.05229	0.0045644	SLC23A2	0.044863	-0.233676
OK	0.0179299	2.09851	0.00453022	LACC1	0.0404599	-0.234327

## Sheet: Module 6
status	p_value	morans_test_statistic	morans_I	gene_short_name	q_value	zscore
OK	0	229.088	0.518024	MALAT1	0	9.54797
OK	0	98.1865	0.221919	ATM	0	3.90703
OK	0	72.066	0.162794	LUC7L3	0	2.78066
OK	0	71.5866	0.161802	PNISR	0	2.76176
OK	0	57.8101	0.130622	AAK1	0	2.16779
OK	0	56.8341	0.128422	N4BP2L2	0	2.12586
OK	0	56.7522	0.128247	LIMD2	0	2.12253
OK	0	50.0376	0.113078	STK4	0	1.83356
OK	0	46.6919	0.105469	TNRC6B	0	1.68861
OK	0	45.2171	0.102154	SON	0	1.62544
OK	0	43.0591	0.0973068	FYB1	0	1.53311
OK	0	41.9354	0.0947073	TTC14	0	1.48359
OK	0	41.577	0.0938627	ZRANB2	0	1.4675
OK	0	40.9281	0.0924538	PHF3	0	1.44066
OK	0	40.3799	0.0910967	ATXN7	0	1.4148
OK	0	39.3575	0.0888553	FTX	0	1.3721
OK	0	38.3812	0.0867049	NAP1L4	0	1.33114
OK	0	38.3405	0.0865711	SECISBP2	0	1.32859
OK	0	37.652	0.0850622	ETS1	0	1.29984
OK	2.58523e-302	37.1456	0.0839094	RIPOR2	6.16614e-301	1.27788
OK	5.91454e-288	36.2452	0.0818167	GOLGA8A	1.37266e-286	1.23801
OK	8.1308e-263	34.6127	0.078135	CLEC2D	1.76872e-261	1.16788
OK	2.66e-257	34.2442	0.0773515	SAMHD1	5.70561e-256	1.15295
OK	2.47822e-255	34.1116	0.0770718	IKZF1	5.28408e-254	1.14762
OK	9.55508e-254	34.0045	0.0767048	SPTBN1	2.0253e-252	1.14063
OK	4.18407e-249	33.689	0.0760069	ZC3HAV1	8.76495e-248	1.12734
OK	4.92219e-242	33.2027	0.0750166	ANKRD12	1.01628e-240	1.10847
OK	8.79665e-213	31.1101	0.0701904	CELF1	1.69884e-211	1.01653
OK	1.82587e-201	30.2618	0.0683045	PDE7A	3.38054e-200	0.980602
OK	3.74102e-188	29.2326	0.0659954	PHC3	6.69586e-187	0.936612
OK	2.65218e-179	28.5278	0.0643957	KLHL24	4.66931e-178	0.906137
OK	3.45668e-179	28.5185	0.0643919	BRWD1	6.08071e-178	0.906064
OK	9.84418e-171	27.8284	0.0628399	DOCK10	1.68755e-169	0.876498
OK	1.59493e-168	27.6452	0.0624004	STX16	2.71897e-167	0.868126
OK	1.94171e-161	27.0494	0.0610493	USP34	3.19862e-160	0.842386
OK	8.02091e-158	26.7402	0.0603448	KDM5B	1.3063e-156	0.828966
OK	1.6176e-154	26.4545	0.059723	ITK	2.60682e-153	0.81712
OK	1.12846e-143	25.4947	0.0575697	CENPC	1.74911e-142	0.776099
OK	1.17897e-141	25.312	0.0571501	USP3	1.80658e-140	0.768105
OK	1.35027e-141	25.3066	0.0571336	ARHGAP45	2.06613e-140	0.767791
OK	4.19605e-135	24.7098	0.0557606	NBPF19	6.27338e-134	0.741635
OK	1.88959e-131	24.3675	0.0550242	SLFN5	2.77683e-130	0.727606
OK	3.01358e-131	24.3484	0.0549881	ORMDL1	4.42554e-130	0.726918
OK	3.12442e-127	23.9663	0.0540721	N4BP2	4.51436e-126	0.709468
OK	3.04408e-126	23.8713	0.0538835	ARID5A	4.38649e-125	0.705875
OK	1.28631e-123	23.6171	0.0533074	ELK4	1.82303e-122	0.694899
OK	8.33527e-121	23.3419	0.0527112	TRAF3IP3	1.169e-119	0.683542
OK	2.7841e-114	22.6904	0.0509887	ZC3H12D	3.79576e-113	0.650727
OK	2.78116e-109	22.1783	0.0500292	ZNF83	3.70718e-108	0.632449
OK	9.56335e-108	22.0186	0.0496562	TUG1	1.26769e-106	0.625343
OK	3.33173e-105	21.7517	0.0490608	STT3B	4.35208e-104	0.614001
OK	3.05063e-101	21.3291	0.0481444	SEMA4D	3.88581e-100	0.596542
OK	4.84636e-100	21.1993	0.0478648	RESF1	6.14405e-99	0.591217
OK	2.7298e-99	21.1178	0.0476522	IREB2	3.44856e-98	0.587166
OK	1.62425e-97	20.9238	0.0472294	TMBIM4	2.03282e-96	0.579112
OK	7.54601e-88	19.8342	0.044777	ZNF644	8.95942e-87	0.532392
OK	2.27901e-78	18.7044	0.0422133	RASA2	2.56169e-77	0.483553
OK	1.79633e-77	18.594	0.0419229	SKI	2.01388e-76	0.478021
OK	4.69586e-76	18.4182	0.0415598	PPP6R3	5.19953e-75	0.471102
OK	3.95498e-76	18.4275	0.0415309	PIK3CA	4.38369e-75	0.470553
OK	1.42631e-75	18.3579	0.0414252	TTC19	1.57202e-74	0.468539
OK	2.70447e-72	17.9434	0.0404638	SCML4	2.9005e-71	0.450223
OK	2.3168e-71	17.8236	0.0402222	ESYT2	2.46629e-70	0.44562
OK	6.81143e-71	17.7632	0.0400748	ZNF638	7.22233e-70	0.442813
OK	2.88016e-74	18.194	0.0399512	IL2RA	3.13582e-73	0.440459
OK	3.63552e-69	17.5386	0.0394961	ZFYVE28	3.79866e-68	0.431788
OK	2.36121e-68	17.4319	0.0393226	YTHDC2	2.45169e-67	0.428484
OK	3.91792e-67	17.2706	0.0389841	KLF3	4.04269e-66	0.422034
OK	1.93104e-66	17.1783	0.0387253	YIPF4	1.98397e-65	0.417105
OK	2.4324e-64	16.8954	0.0380928	ZBTB25	2.45684e-63	0.405056
OK	8.63783e-64	16.8205	0.0379579	CREBRF	8.67573e-63	0.402485
OK	1.98653e-63	16.7711	0.0378455	CEP85L	1.9869e-62	0.400344
OK	2.62832e-63	16.7544	0.0377932	MAP4K4	2.62636e-62	0.399348
OK	8.01055e-63	16.688	0.0376446	LONP2	7.96759e-62	0.396517
OK	1.7144e-61	16.5041	0.0372354	TNRC6C	1.68881e-60	0.388722
OK	1.29983e-58	16.0988	0.0362923	RLIM	1.24841e-57	0.370754
OK	6.1706e-58	16.0022	0.0360736	PIK3CD	5.88711e-57	0.366589
OK	2.33475e-56	15.7744	0.035565	CCDC84	2.19825e-55	0.3569
OK	6.14411e-55	15.5665	0.0350943	ATR	5.70744e-54	0.347933
OK	4.03295e-54	15.4457	0.034835	CREBZF	3.71584e-53	0.342993
OK	1.13259e-52	15.2291	0.0343486	SRSF6	1.03073e-51	0.333727
OK	5.22873e-52	15.1288	0.0341306	TC2N	4.72055e-51	0.329574
OK	2.49694e-51	15.0256	0.0338912	NR1D2	2.24016e-50	0.325012
OK	2.87882e-51	15.0161	0.0338355	TENT4A	2.5817e-50	0.323952
OK	7.47833e-51	14.9527	0.0337276	CDK6	6.67588e-50	0.321896
OK	3.29113e-50	14.8537	0.0335039	ERCC5	2.915e-49	0.317634
OK	5.11258e-50	14.8242	0.0334182	TRIM73	4.51342e-49	0.316003
OK	7.36979e-50	14.7996	0.0333462	HMBOX1	6.50343e-49	0.314629
OK	2.76209e-49	14.7104	0.0331828	NORAD	2.41953e-48	0.311517
OK	2.2257e-49	14.7251	0.0329427	EPHA4	1.95205e-48	0.306944
OK	3.02862e-48	14.5475	0.0327762	CEP350	2.62839e-47	0.303772
OK	1.10944e-47	14.4584	0.0326012	FNIP1	9.57809e-47	0.300437
OK	1.84754e-47	14.4233	0.0325493	UBE2G2	1.58928e-46	0.299449
OK	6.31312e-47	14.3382	0.0323298	HBS1L	5.39398e-46	0.295268
OK	4.47047e-45	14.0394	0.0316668	CWF19L2	3.74086e-44	0.282637
OK	7.42298e-45	14.0035	0.0315237	EPG5	6.19946e-44	0.27991
OK	1.51832e-44	13.9525	0.0314565	SMAD2	1.26217e-43	0.278631
OK	1.81365e-44	13.9398	0.0314267	TMEM131L	1.50652e-43	0.278062
OK	1.90143e-44	13.9365	0.0314242	MX1	1.57821e-43	0.278016
OK	2.9696e-44	13.9046	0.0313595	PTAR1	2.46102e-43	0.276783
OK	4.71367e-44	13.8715	0.0313089	PCBP2	3.89589e-43	0.275819
OK	7.61165e-44	13.8371	0.0311804	LY75	6.26462e-43	0.273371
OK	2.09935e-42	13.5965	0.0306781	RCSD1	1.69476e-41	0.263802
OK	2.15209e-42	13.5947	0.0306311	KAT2B	1.73668e-41	0.262906
OK	3.27882e-42	13.5639	0.0306046	HBP1	2.63407e-41	0.262402
OK	1.89711e-41	13.4345	0.0302951	DYRK2	1.51165e-40	0.256505
OK	4.06147e-41	13.3781	0.0301624	IP6K1	3.2243e-40	0.253978
OK	4.17011e-41	13.3761	0.0301541	GABPB2	3.30688e-40	0.253818
OK	7.12567e-41	13.3362	0.0300536	RNPC3	5.62988e-40	0.251904
OK	1.77683e-39	13.0942	0.0295395	KLF9	1.37853e-38	0.242111
OK	3.28872e-39	13.0474	0.0294071	HERC4	2.54509e-38	0.239589
OK	2.45427e-37	12.7146	0.0286517	SLC5A3	1.85072e-36	0.225198
OK	2.90347e-37	12.7014	0.028651	ANKRD49	2.18792e-36	0.225185
OK	4.1894e-37	12.6727	0.0285687	CPSF6	3.15032e-36	0.223617
OK	6.98596e-37	12.6325	0.0284976	ZNF430	5.22768e-36	0.222261
OK	5.14342e-36	12.4745	0.0281116	PECAM1	3.80652e-35	0.214909
OK	9.57402e-34	12.0511	0.0271323	TECPR1	6.86585e-33	0.196253
OK	9.41926e-34	12.0524	0.0270966	CBWD5	6.75712e-33	0.195573
OK	1.75729e-33	12.0009	0.0270668	TMED4	1.2577e-32	0.195005
OK	7.71723e-33	11.8778	0.026781	ARRDC3	5.45608e-32	0.189561
OK	1.50976e-32	11.8216	0.0266383	KLRC4	1.06321e-31	0.186842
OK	5.75863e-32	11.7086	0.0264086	EBLN3P	4.02114e-31	0.182465
OK	4.99495e-32	11.7207	0.0264032	MFSD8	3.49127e-31	0.182364
OK	1.12033e-31	11.652	0.0262118	NAIP	7.79016e-31	0.178717
OK	3.6018e-38	12.8637	0.0259545	FAM83G	2.75762e-37	0.173814
OK	1.5778e-30	11.4245	0.0257468	GIGYF2	1.07898e-29	0.169858
OK	1.01343e-30	11.4629	0.0257413	KDM3A	6.95247e-30	0.169753
OK	1.79983e-30	11.413	0.0257042	ZNF493	1.22886e-29	0.169046
OK	2.57631e-27	10.7629	0.0242474	ERAP1	1.672e-26	0.141294
OK	3.56962e-28	10.9435	0.024139	CHST2	2.3478e-27	0.139229
OK	2.46668e-26	10.5527	0.0237883	UBE3A	1.57379e-25	0.132547
OK	8.70193e-26	10.4337	0.023498	PIAS2	5.51276e-25	0.127017
OK	9.39779e-26	10.4264	0.0234959	TBC1D15	5.94834e-25	0.126977
OK	1.03317e-25	10.4173	0.0234695	UBR3	6.53367e-25	0.126475
OK	1.24648e-25	10.3995	0.0234304	STAG2	7.87804e-25	0.12573
OK	1.40699e-25	10.3879	0.0233815	HEMK1	8.87682e-25	0.124799
OK	1.58253e-25	10.3767	0.0233681	ATXN2	9.97261e-25	0.124542
OK	1.8076e-25	10.364	0.0233513	ANKZF1	1.13709e-24	0.124223
OK	2.29248e-26	10.5596	0.0229677	RNASEH2A	1.46352e-25	0.116914
OK	3.15162e-24	10.0871	0.0226948	TNFRSF10A	1.9367e-23	0.111716
OK	1.83837e-23	9.91241	0.0223496	LBH	1.1116e-22	0.105139
OK	3.3641e-23	9.85187	0.0221844	TASOR2	2.02846e-22	0.101993
OK	1.41055e-22	9.70678	0.0218548	TSPAN14	8.38998e-22	0.0957139
OK	1.5328e-21	9.46047	0.0213207	TMPO	8.92469e-21	0.085539
OK	1.56061e-21	9.45859	0.0213076	GOSR1	9.08168e-21	0.0852898
OK	2.24053e-21	9.4207	0.0212261	PPM1K	1.29891e-20	0.0837368
OK	1.67272e-21	9.45133	0.0211961	TENM1	9.7288e-21	0.0831648
OK	2.62195e-21	9.40418	0.0211611	WDR73	1.51718e-20	0.0824985
OK	4.30001e-21	9.35201	0.021066	SLC25A45	2.47685e-20	0.0806876
OK	7.41456e-21	9.29422	0.0209486	COX19	4.2436e-20	0.0784498
OK	1.10324e-20	9.25185	0.0208597	CSDE1	6.28747e-20	0.0767576
OK	4.31302e-26	10.5001	0.0207756	GCNT3	2.74365e-25	0.0751542
OK	1.58489e-20	9.21305	0.0207492	SEC22B	8.99427e-20	0.0746514
OK	1.63972e-20	9.2094	0.0207111	CARF	9.30056e-20	0.0739254
OK	6.02727e-20	9.06861	0.0204027	MAVS	3.38477e-19	0.0680507
OK	6.2293e-20	9.06502	0.0203963	LRPPRC	3.49641e-19	0.0679291
OK	5.45882e-20	9.0794	0.0203787	DBT	3.06714e-19	0.067593
OK	1.08361e-19	9.00446	0.0202863	ZBTB4	6.05686e-19	0.0658341
OK	1.37219e-19	8.97852	0.0202235	CAPN7	7.65196e-19	0.0646364
OK	1.62115e-19	8.96015	0.0201387	NOTCH2NLC	9.01225e-19	0.0630223
OK	1.92538e-19	8.94117	0.0201208	CBX7	1.06814e-18	0.0626801
OK	1.88588e-19	8.94346	0.0200288	CHML	1.0465e-18	0.060928
OK	9.23056e-19	8.76631	0.0197321	GANAB	5.04282e-18	0.0552749
OK	1.08549e-18	8.74804	0.0196893	ATP9B	5.91371e-18	0.05446
OK	6.68188e-19	8.80264	0.0189994	CFHR2	3.66626e-18	0.0413166
OK	1.72238e-17	8.4304	0.0189888	USP33	9.10673e-17	0.041116
OK	3.80532e-17	8.33714	0.0187756	NUP107	1.99046e-16	0.0370541
OK	7.43397e-17	8.25756	0.0184993	NUP43	3.85756e-16	0.0317896
OK	7.10673e-17	8.26293	0.0184518	SLX4IP	3.69042e-16	0.0308843
OK	1.63222e-16	8.16313	0.0183818	PRKAG2	8.37878e-16	0.0295524
OK	1.81957e-16	8.15	0.0183191	AHI1	9.32943e-16	0.0283577
OK	4.18725e-18	8.59434	0.0181672	CDHR4	2.25099e-17	0.0254642
OK	2.58392e-16	8.10748	0.0181652	ERVK13-1	1.32169e-15	0.0254251
OK	4.63931e-16	8.03604	0.0180864	AP5M1	2.36014e-15	0.023924
OK	6.71139e-16	7.99065	0.0179838	MRNIP	3.40379e-15	0.0219692
OK	1.16868e-15	7.92199	0.0177832	LONRF1	5.88552e-15	0.0181481
OK	1.71124e-15	7.87445	0.017738	SLC39A10	8.56972e-15	0.017287
OK	8.4689e-16	7.96193	0.0176266	ESR2	4.28001e-15	0.0151648
OK	2.89502e-15	7.80844	0.017594	TOPORS	1.43809e-14	0.0145438
OK	6.42427e-15	7.70732	0.0173334	TRDMT1	3.16419e-14	0.00957884
OK	2.26561e-14	7.54476	0.0169453	NAA35	1.09607e-13	0.00218562
OK	4.43119e-14	7.45684	0.01677	PUM3	2.12512e-13	-0.00115477
OK	3.70981e-15	7.77712	0.0167431	UNC5CL	1.83816e-14	-0.00166631
OK	5.43599e-14	7.42985	0.0166779	ELMOD3	2.59715e-13	-0.0029079
OK	5.2451e-14	7.43458	0.0166476	URB1	2.50762e-13	-0.00348514
OK	1.07513e-13	7.33911	0.0165116	ANKH	5.10041e-13	-0.00607566
OK	1.18199e-13	7.32641	0.0164549	RPGR	5.5938e-13	-0.00715718
OK	1.12227e-13	7.33336	0.0164467	KANTR	5.31936e-13	-0.00731244
OK	1.88149e-13	7.26382	0.0162602	KCNQ1OT1	8.84386e-13	-0.0108664
OK	5.0417e-13	7.12936	0.0160341	ZNF507	2.33564e-12	-0.015173
OK	5.32939e-13	7.12172	0.0160171	AFF1	2.46679e-12	-0.0154966
OK	9.16832e-13	7.04658	0.0158084	RTL10	4.2057e-12	-0.0194728
OK	1.51379e-12	6.97644	0.0156982	CA5B	6.89119e-12	-0.0215717
OK	1.56842e-12	6.97145	0.0156912	PHF14	7.12778e-12	-0.0217056
OK	1.52912e-12	6.97502	0.015689	SOS2	6.95653e-12	-0.0217476
OK	1.81512e-12	6.95088	0.0156465	CCAR1	8.23155e-12	-0.0225577
OK	2.58563e-12	6.90079	0.0155019	TTC37	1.16717e-11	-0.0253113
OK	3.00379e-12	6.87947	0.0154885	PCMTD1	1.35281e-11	-0.0255675
OK	3.51482e-12	6.85705	0.0153539	ZNF587	1.58064e-11	-0.0281315
OK	3.98731e-12	6.839	0.0153393	MORN3	1.79013e-11	-0.0284102
OK	7.35015e-12	6.75083	0.0151488	MSH6	3.27055e-11	-0.0320378
OK	8.88275e-12	6.7233	0.0151257	PPWD1	3.94028e-11	-0.0324789
OK	9.98853e-12	6.70619	0.015066	TBCE	4.42258e-11	-0.0336167
OK	1.16577e-11	6.68359	0.015044	FOXJ3	5.14891e-11	-0.0340343
OK	1.31843e-11	6.66554	0.0149984	SLC16A7	5.80649e-11	-0.0349029
OK	1.48747e-11	6.64781	0.0148286	CSPP1	6.53625e-11	-0.0381394
OK	1.85935e-11	6.61487	0.0148167	GSDMB	8.14041e-11	-0.0383644
OK	2.8407e-11	6.55189	0.0147458	SHOC2	1.23414e-10	-0.0397156
OK	2.68592e-11	6.56025	0.0147441	MFSD14C	1.16761e-10	-0.0397473
OK	3.05854e-11	6.54085	0.0147079	MANEA-DT	1.32744e-10	-0.0404371
OK	5.9744e-12	6.78083	0.0146698	CYSLTR1	2.66611e-11	-0.0411633
OK	3.73516e-11	6.5109	0.0146589	SP140L	1.61297e-10	-0.0413707
OK	4.84685e-11	6.47165	0.014569	SSH2	2.08384e-10	-0.0430835
OK	4.1478e-11	6.49514	0.0144289	KREMEN1	1.78865e-10	-0.0457533
OK	6.95692e-11	6.41683	0.0144287	ST3GAL5	2.97203e-10	-0.0457561
OK	8.98477e-11	6.37776	0.0143109	DCUN1D4	3.8239e-10	-0.0480009
OK	9.50432e-11	6.36914	0.0142947	ARRDC5	4.04342e-10	-0.0483086
OK	3.20248e-10	6.18013	0.0139008	MEF2A	1.3342e-09	-0.055814
OK	2.3957e-10	6.22579	0.0138492	ZNF500	1.00216e-09	-0.0567965
OK	3.48635e-10	6.16671	0.0138456	CRY1	1.4505e-09	-0.0568648
OK	4.49706e-10	6.12631	0.0137707	TRMT11	1.86236e-09	-0.0582923
OK	4.64721e-10	6.12108	0.0137079	ZNF564	1.92269e-09	-0.0594879
OK	4.50961e-10	6.12587	0.0136974	GOLGA8N	1.8672e-09	-0.0596887
OK	6.6408e-10	6.06395	0.0136225	MYO9A	2.72809e-09	-0.0611149
OK	1.03862e-09	5.99165	0.0134633	G2E3	4.228e-09	-0.0641479
OK	1.18391e-09	5.97032	0.0134216	SLC6A6	4.80851e-09	-0.0649429
OK	1.16171e-09	5.97341	0.0134201	HSPA4	4.72013e-09	-0.0649715
OK	1.27049e-09	5.9588	0.0134099	GABPB1-IT1	5.14849e-09	-0.065165
OK	1.443e-09	5.93795	0.0133539	METTL16	5.8359e-09	-0.0662313
OK	1.68658e-09	5.91232	0.0132854	SLC7A6OS	6.79115e-09	-0.0675366
OK	1.81449e-09	5.90027	0.0132546	ZNF460	7.29662e-09	-0.0681234
OK	1.87813e-09	5.89458	0.013233	CCDC7	7.5483e-09	-0.0685356
OK	1.94061e-09	5.88918	0.013229	TAPT1	7.79504e-09	-0.0686117
OK	4.96139e-11	6.46812	0.013186	CTNND1	2.13223e-10	-0.0694313
OK	2.67112e-09	5.83614	0.0131178	PIGL	1.06558e-08	-0.0707293
OK	3.81288e-09	5.77653	0.0130046	NUCKS1	1.51041e-08	-0.0728867
OK	3.68176e-09	5.78242	0.013	AKAP10	1.45981e-08	-0.0729748
OK	4.02067e-09	5.76759	0.0129488	SUPT16H	1.59096e-08	-0.0739495
OK	4.6547e-09	5.74285	0.012927	CIR1	1.83308e-08	-0.0743648
OK	4.20033e-09	5.76022	0.0129202	ERCC6	1.65992e-08	-0.0744949
OK	4.60537e-09	5.74466	0.0129184	CREB1	1.81498e-08	-0.0745284
OK	5.15822e-09	5.72544	0.0128584	CNNM3	2.02618e-08	-0.0756721
OK	5.05155e-09	5.72899	0.0128569	SLC11A2	1.98755e-08	-0.0757006
OK	4.86218e-09	5.73547	0.012759	SPON1	1.91374e-08	-0.0775654
OK	7.72093e-09	5.65658	0.0127065	CBWD3	3.00812e-08	-0.0785663
OK	8.84864e-09	5.63313	0.0126673	COIL	3.43814e-08	-0.0793124
OK	1.08613e-08	5.59769	0.0125822	NIPAL3	4.19592e-08	-0.0809343
OK	1.05694e-08	5.60241	0.0125613	CDC23	4.08606e-08	-0.0813318
OK	1.20693e-08	5.57937	0.0125146	ADAMTS6	4.65171e-08	-0.082221
OK	1.26719e-08	5.57089	0.0124825	MFSD4B	4.87958e-08	-0.0828335
OK	1.0973e-08	5.59592	0.0124444	TF	4.23829e-08	-0.0835592
OK	1.61021e-08	5.52901	0.0124313	KRIT1	6.17286e-08	-0.0838087
OK	2.3697e-08	5.46082	0.0122605	CCNC	9.01376e-08	-0.0870628
OK	3.41092e-08	5.3958	0.0121255	IPO7	1.28561e-07	-0.0896343
OK	3.73156e-08	5.37965	0.0119151	GDAP1	1.40277e-07	-0.0936414
OK	6.30147e-08	5.28453	0.0118246	NUP205	2.33701e-07	-0.0953663
OK	7.45494e-08	5.25367	0.0118154	PAK2	2.75577e-07	-0.0955417
OK	7.1832e-08	5.2605	0.0118023	NFIA	2.65668e-07	-0.0957905
OK	4.17322e-08	5.35947	0.0117694	ZNF320	1.56525e-07	-0.0964182
OK	9.84118e-08	5.20231	0.0116832	SEPSECS	3.60871e-07	-0.0980594
OK	1.07755e-07	5.18544	0.0116548	ERMN	3.94528e-07	-0.0986016
OK	1.09757e-07	5.182	0.0116384	RBM12B	4.01514e-07	-0.0989125
OK	1.36098e-07	5.14175	0.0115561	SNX29	4.95349e-07	-0.100481
OK	1.39532e-07	5.13706	0.0115332	POGLUT1	5.07504e-07	-0.100917
OK	1.52634e-07	5.12017	0.0114652	RAD51D	5.53662e-07	-0.102212
OK	1.8839e-07	5.08033	0.0114206	OARD1	6.79693e-07	-0.103062
OK	1.86855e-07	5.08188	0.0114147	SGPP1	6.74384e-07	-0.103175
OK	1.75175e-07	5.09413	0.0113227	SLC14A2	6.33078e-07	-0.104928
OK	2.12764e-07	5.05717	0.0112868	CFAP54	7.64684e-07	-0.105611
OK	2.55881e-07	5.02185	0.0112818	CAMK1D	9.15217e-07	-0.105706
OK	2.93416e-07	4.9955	0.0112265	MIGA1	1.04374e-06	-0.106759
OK	3.62499e-07	4.95454	0.011144	PSIP1	1.28228e-06	-0.108332
OK	3.87115e-07	4.94175	0.0110587	TRIM66	1.36464e-06	-0.109956
OK	4.34041e-07	4.9194	0.0110552	AK3	1.52581e-06	-0.110024
OK	4.35807e-07	4.91861	0.011044	KDM1A	1.53127e-06	-0.110237
OK	5.01989e-07	4.89086	0.0109685	USP20	1.75435e-06	-0.111675
OK	4.69258e-07	4.90411	0.010943	TCEANC2	1.64343e-06	-0.112161
OK	5.62063e-07	4.86856	0.0109333	GNB5	1.95541e-06	-0.112346
OK	5.56231e-07	4.87062	0.0109155	ZSCAN25	1.93605e-06	-0.112686
OK	5.88252e-07	4.85955	0.0109105	RBM48	2.04387e-06	-0.11278
OK	5.97831e-07	4.85636	0.0108552	CLN8	2.07481e-06	-0.113834
OK	8.60926e-07	4.7836	0.0107354	CASD1	2.96969e-06	-0.116115
OK	8.32469e-07	4.79035	0.0107127	RPE	2.87338e-06	-0.116549
OK	9.70374e-07	4.7595	0.0106933	ATAD1	3.33386e-06	-0.116917
OK	6.55008e-07	4.83823	0.0106697	ZNF556	2.27105e-06	-0.117367
OK	1.19355e-06	4.71754	0.0105923	PPIL4	4.07782e-06	-0.118842
OK	9.95361e-07	4.75436	0.0105885	HIST1H2AD	3.41861e-06	-0.118914
OK	1.27581e-06	4.70396	0.0105708	UBQLN1	4.35059e-06	-0.119251
OK	5.29221e-07	4.88045	0.0105373	RHAG	1.84622e-06	-0.119889
OK	1.34015e-06	4.69391	0.0105055	ZNF623	4.5613e-06	-0.120496
OK	1.04394e-06	4.74473	0.0104682	GABRD	3.58033e-06	-0.121206
OK	1.54602e-06	4.66461	0.0104672	DPYD	5.24789e-06	-0.121225
OK	1.58126e-06	4.65997	0.0104576	CCNG2	5.36109e-06	-0.121409
OK	7.16337e-07	4.8204	0.0104331	TRAV8-6	2.4777e-06	-0.121875
OK	1.5775e-06	4.66046	0.01043	UBE3D	5.34968e-06	-0.121934
OK	1.29748e-06	4.70052	0.0103891	CCDC180	4.42235e-06	-0.122712
OK	3.67576e-07	4.95184	0.0103357	GRIP1	1.29959e-06	-0.12373
OK	2.11442e-06	4.59981	0.0102915	ATP10A	7.11552e-06	-0.124572
OK	2.49034e-06	4.5656	0.0102587	FEM1B	8.34145e-06	-0.125196
OK	2.65264e-06	4.55234	0.0102274	TRMT13	8.86164e-06	-0.125793
OK	2.43819e-06	4.57004	0.0102267	XYLT1	8.17188e-06	-0.125807
OK	2.86318e-06	4.53625	0.0101893	ACSL3	9.5398e-06	-0.12652
OK	3.38494e-06	4.5008	0.0100845	TOP3B	1.12365e-05	-0.128516
OK	3.51298e-06	4.4929	0.0100814	SYNGAP1	1.16543e-05	-0.128575
OK	3.06043e-06	4.52217	0.0100196	MPPED2	1.01875e-05	-0.129752
OK	2.58398e-06	4.55785	0.00991798	LRRC4	8.64164e-06	-0.131688
OK	4.02171e-06	4.46402	0.00991154	TCAF1	1.32724e-05	-0.131811
OK	3.27105e-06	4.50807	0.00990255	ANKRD20A4	1.08718e-05	-0.131982
OK	5.57131e-06	4.39372	0.00981106	ZBTB40	1.81828e-05	-0.133725
OK	7.47539e-06	4.32941	0.00970505	FBXO38	2.41516e-05	-0.135744
OK	5.07707e-06	4.41386	0.00962158	TRAV8-4	1.66126e-05	-0.137334
OK	1.01385e-05	4.26182	0.00956013	TMEM116	3.24054e-05	-0.138505
OK	8.83788e-06	4.29239	0.00954354	ETFBKMT	2.83746e-05	-0.138821
OK	1.07204e-05	4.24933	0.00953913	RSRC1	3.41739e-05	-0.138905
OK	1.00365e-05	4.26408	0.00953827	POLR2J2	3.20983e-05	-0.138922
OK	1.0758e-05	4.24855	0.00951852	SLC25A13	3.42887e-05	-0.139298
OK	1.11654e-05	4.24021	0.00950876	HERC3	3.55343e-05	-0.139484
OK	8.53689e-06	4.30008	0.00949755	PLK2	2.74533e-05	-0.139697
OK	1.09123e-05	4.24536	0.0094916	PM20D2	3.4765e-05	-0.139811
OK	1.23464e-05	4.21759	0.00946849	TAF8	3.91828e-05	-0.140251
OK	1.31796e-05	4.20283	0.00941292	DNAJA4	4.17349e-05	-0.14131
OK	1.38548e-05	4.19152	0.00940042	SLC35F6	4.38018e-05	-0.141548
OK	1.11805e-05	4.23991	0.00935695	ZNF718	3.55773e-05	-0.142376
OK	1.52974e-05	4.16899	0.00933799	KIAA1586	4.81434e-05	-0.142737
OK	1.32029e-05	4.20244	0.0093309	SLC22A5	4.17962e-05	-0.142872
OK	4.64382e-06	4.43313	0.00931803	NXN	1.5239e-05	-0.143117
OK	1.63454e-05	4.15386	0.00930681	CD2AP	5.13665e-05	-0.143331
OK	1.70048e-05	4.14481	0.00928244	EHBP1	5.33762e-05	-0.143795
OK	1.49472e-05	4.17427	0.00921952	RBM41	4.70896e-05	-0.144994
OK	2.1551e-05	4.09019	0.00918201	CRNKL1	6.73222e-05	-0.145708
OK	1.98312e-05	4.10944	0.00916956	SULF2	6.20671e-05	-0.145946
OK	2.18913e-05	4.08655	0.00910693	ZGRF1	6.83357e-05	-0.147139
OK	2.40782e-05	4.0644	0.00909327	EDEM3	7.49991e-05	-0.147399
OK	2.9461e-05	4.01709	0.00901419	KPNA1	9.11189e-05	-0.148906
OK	3.10392e-05	4.00477	0.00898972	CDYL	9.57938e-05	-0.149372
OK	3.17868e-05	3.99914	0.00896321	KCTD18	9.80446e-05	-0.149877
OK	2.41246e-05	4.06395	0.00893573	DRAXIN	7.51328e-05	-0.1504
OK	3.13737e-05	4.00223	0.00888263	CDK2	9.67981e-05	-0.151412
OK	3.71364e-05	3.96217	0.00886326	NDUFAF7	0.000113989	-0.151781
OK	4.35709e-05	3.92386	0.00880968	PRRC1	0.00013311	-0.152802
OK	4.5369e-05	3.91411	0.00877948	SAMD8	0.00013843	-0.153377
OK	4.56722e-05	3.9125	0.00877617	MAP3K4	0.000139316	-0.15344
OK	4.161e-05	3.93493	0.00877141	AASS	0.00012734	-0.153531
OK	4.78582e-05	3.9012	0.00873874	POU5F2	0.000145736	-0.154153
OK	4.47254e-05	3.91756	0.00873742	FAM157C	0.000136505	-0.154178
OK	4.62802e-05	3.90931	0.00870103	USO1	0.00014105	-0.154871
OK	5.7341e-05	3.85722	0.00865179	RBM34	0.000173727	-0.15581
OK	5.84116e-05	3.8527	0.00864967	TGS1	0.000176871	-0.15585
OK	6.20062e-05	3.83806	0.00860921	PRR12	0.000187439	-0.156621
OK	5.68085e-05	3.8595	0.00859522	KIAA1324L	0.000172138	-0.156887
OK	6.51531e-05	3.82588	0.00857833	ZNF84	0.0001964	-0.157209
OK	4.6079e-05	3.91036	0.00857004	OTUD6A	0.000140477	-0.157367
OK	6.97824e-05	3.80894	0.00855012	RNF13	0.000209942	-0.157746
OK	6.70585e-05	3.81877	0.00853219	RNF43	0.000202002	-0.158088
OK	4.17932e-05	3.93388	0.00852458	CD33	0.000127846	-0.158233
OK	7.61806e-05	3.78719	0.00848296	RIC1	0.000227929	-0.159026
OK	7.7439e-05	3.78311	0.00844352	AMT	0.00023136	-0.159777
OK	7.80152e-05	3.78127	0.00843689	SLC19A2	0.00023292	-0.159903
OK	8.32217e-05	3.76516	0.00842412	ZNF611	0.000247845	-0.160147
OK	9.19736e-05	3.7401	0.00837023	SLC12A7	0.000272965	-0.161173
OK	7.27831e-05	3.79851	0.00836933	CD68	0.00021839	-0.16119
OK	9.82041e-05	3.72359	0.00834425	MIB1	0.000290711	-0.161668
OK	9.82881e-05	3.72338	0.0083093	MEGF8	0.000290862	-0.162334
OK	0.000108592	3.69814	0.00828752	FAM160B2	0.000320123	-0.162749
OK	9.92057e-05	3.72103	0.00828679	LSM11	0.000293376	-0.162763
OK	7.58501e-05	3.78827	0.0082368	PDE6A	0.000227054	-0.163715
OK	0.000121553	3.66942	0.00821457	ZFAND4	0.000356571	-0.164139
OK	0.000119456	3.67386	0.00817468	CYP3A5	0.000350801	-0.164899
OK	0.000138989	3.635	0.00815098	IRF2BPL	0.000405947	-0.16535
OK	0.000142754	3.62811	0.00813753	CYP2R1	0.000416209	-0.165606
OK	0.000139131	3.63474	0.00813684	APH1B	0.000406307	-0.165619
OK	0.000143602	3.62658	0.00813087	SNX27	0.000418454	-0.165733
OK	0.000127973	3.65624	0.00812233	ZNF45	0.000374792	-0.165896
OK	0.000142104	3.62928	0.00812006	TSTD2	0.000414371	-0.165939
OK	0.000155447	3.60605	0.00808889	CWC22	0.000451443	-0.166533
OK	0.000147049	3.62044	0.00806942	RARS	0.000428093	-0.166904
OK	0.000165598	3.58959	0.00804743	SHLD2	0.000480146	-0.167323
OK	0.000173482	3.57745	0.00799179	UTP15	0.000501788	-0.168383
OK	0.000119525	3.67372	0.00798734	CATSPERB	0.000350956	-0.168468
OK	0.000181046	3.56627	0.00798713	RBM28	0.000522752	-0.168471
OK	0.000207828	3.52994	0.00792254	NUB1	0.000596479	-0.169702
OK	0.000202745	3.53648	0.00789988	ANKRD46	0.000582436	-0.170134
OK	0.000219358	3.51563	0.00785587	UTP20	0.000628313	-0.170972
OK	0.000229255	3.50389	0.00783715	SMIM8	0.000655268	-0.171329
OK	0.000221839	3.51264	0.00783535	NEMP2	0.000634913	-0.171363
OK	0.000229915	3.50313	0.00783192	CCDC85C	0.000656974	-0.171428
OK	0.000230914	3.50197	0.00781931	COLEC12	0.000659658	-0.171669
OK	0.000252777	3.4778	0.00780115	CYP20A1	0.00071868	-0.172014
OK	0.000258077	3.47223	0.00776691	TBCK	0.000733262	-0.172667
OK	0.000272463	3.45764	0.00774561	EEFSEC	0.000771997	-0.173073
OK	0.000235883	3.49629	0.00770655	ARMC9	0.000673229	-0.173817
OK	0.000336674	3.40021	0.00762587	RBMXL1	0.000945464	-0.175354
OK	0.000166039	3.5889	0.00761728	NWD1	0.000481294	-0.175517
OK	0.000317578	3.41614	0.00759485	CROCC	0.000893589	-0.175945
OK	0.000348766	3.39055	0.0075871	TMEM260	0.000977509	-0.176092
OK	0.000358391	3.38308	0.00758381	EEA1	0.00100292	-0.176155
OK	3.65449e-05	3.966	0.00757977	SLC13A4	0.00011227	-0.176232
OK	0.00035246	3.38766	0.00752536	CACNA1D	0.00098722	-0.177268
OK	0.000406336	3.34844	0.00748715	TMEM41A	0.00112916	-0.177996
OK	0.000371458	3.37323	0.00746426	ZNF189	0.00103732	-0.178432
OK	0.000365016	3.37804	0.00745274	GHRLOS	0.00102026	-0.178652
OK	0.000447037	3.3219	0.00745229	RSBN1	0.00123682	-0.17866
OK	0.000437708	3.32778	0.00743824	LMBRD2	0.00121244	-0.178928
OK	0.000455437	3.3167	0.00743453	PUS7L	0.00125958	-0.178999
OK	0.000385766	3.36281	0.00742349	PGBD2	0.00107477	-0.179209
OK	0.000479405	3.30234	0.00737785	OCLN	0.0013223	-0.180078
OK	0.000473027	3.3061	0.00734079	N4BP2L2-IT2	0.00130571	-0.180785
OK	0.000475909	3.30439	0.00733244	ZBED6	0.00131299	-0.180944
OK	0.000532351	3.27285	0.00732279	TBC1D14	0.00146121	-0.181127
OK	0.000487083	3.29788	0.00731211	TLCD2	0.00134244	-0.181331
OK	0.000624695	3.22736	0.00723489	TMED7	0.0017036	-0.182802
OK	0.000613499	3.23253	0.0072069	NLK	0.00167498	-0.183335
OK	0.000695538	3.1965	0.00714784	GANC	0.00188722	-0.18446
OK	0.000751304	3.17418	0.00710757	COG1	0.00202932	-0.185228
OK	0.000783351	3.16204	0.00706673	BMPR2	0.00211085	-0.186005
OK	0.000791731	3.15894	0.00705527	TMTC3	0.0021329	-0.186224
OK	0.000798811	3.15634	0.00705476	ALG6	0.00215062	-0.186234
OK	0.000866772	3.13245	0.00701664	INTS12	0.00232342	-0.18696
OK	0.000868021	3.13203	0.0070104	PEX11B	0.00232647	-0.187079
OK	0.000946015	3.10668	0.00695427	STX2	0.00252419	-0.188148
OK	0.000922918	3.11398	0.00692258	FKTN	0.00246562	-0.188752
OK	0.000990505	3.09306	0.00691339	ATG10	0.00263539	-0.188927
OK	4.02698e-05	3.94279	0.00689805	SULT1C2	0.000123361	-0.189219
OK	0.000796037	3.15736	0.00689724	LEPR	0.00214396	-0.189234
OK	0.00105209	3.07512	0.00688602	PIGG	0.00278889	-0.189448
OK	0.00101133	3.08689	0.00688208	TRIM34	0.00268713	-0.189523
OK	0.000753891	3.17318	0.00687542	KCNJ5	0.00203554	-0.18965
OK	0.00106269	3.07213	0.00684384	PDCD11	0.00281595	-0.190252
OK	0.00109537	3.06308	0.00684184	FBLIM1	0.00289969	-0.19029
OK	0.00113129	3.05341	0.00683116	ATP11C	0.00299017	-0.190493
OK	0.00114722	3.04921	0.00681925	ITFG2	0.00302913	-0.19072
OK	0.00106727	3.07085	0.00680964	TSGA13	0.00282739	-0.190903
OK	0.000987557	3.09395	0.00678856	VWCE	0.00262819	-0.191305
OK	0.00129321	3.01304	0.00673945	RBAK	0.00339667	-0.19224
OK	0.00119819	3.03613	0.00672243	ZNF440	0.00315711	-0.192565
OK	0.00131661	3.0076	0.00672028	SPECC1L	0.00345223	-0.192606
OK	0.00117232	3.0427	0.00671813	KRBA2	0.00309199	-0.192647
OK	0.00132316	3.00609	0.00669588	ARL13B	0.00346815	-0.19307
OK	0.00134979	3.00002	0.00667871	TEFM	0.00353516	-0.193397
OK	0.000904376	3.11996	0.00666414	C5AR2	0.0024203	-0.193675
OK	0.00143654	2.981	0.00665444	ZNF595	0.00375025	-0.19386
OK	0.00140223	2.9884	0.00662297	CCBE1	0.00366378	-0.194459
OK	0.00148365	2.9711	0.0066212	DND1	0.00386807	-0.194493
OK	0.00147649	2.97259	0.00662045	SERF1A	0.00385033	-0.194507
OK	0.00151393	2.9649	0.00661064	ERMARD	0.00393936	-0.194694
OK	0.0015369	2.96026	0.00658957	FBXW8	0.00399527	-0.195096
OK	0.00164765	2.93876	0.00655649	NMNAT1	0.00426053	-0.195726
OK	0.00161838	2.94431	0.00655051	SNX16	0.00419138	-0.19584
OK	0.00170422	2.92828	0.00654927	QSOX2	0.00439835	-0.195863
OK	0.00170811	2.92757	0.00654813	LMBR1	0.00440628	-0.195885
OK	0.00161438	2.94508	0.00654458	NAT10	0.00418203	-0.195953
OK	0.00170071	2.92892	0.00654084	B3GAT2	0.00439027	-0.196024
OK	0.00167201	2.93421	0.00653324	SNX25	0.00432092	-0.196169
OK	0.00162134	2.94374	0.00651233	EFL1	0.00419804	-0.196567
OK	0.00157957	2.95181	0.0064836	TAS2R4	0.00409976	-0.197114
OK	0.00190217	2.89394	0.00647405	WDR36	0.00488521	-0.197296
OK	0.00188614	2.8966	0.00646629	IFT80	0.00484518	-0.197444
OK	0.00190447	2.89357	0.00646397	LANCL2	0.00488992	-0.197488
OK	0.00179802	2.91158	0.00645897	RBSN	0.00462878	-0.197584
OK	0.0019972	2.8786	0.00643846	PARP11	0.00511825	-0.197974
OK	0.00178966	2.91304	0.00643014	PKD2L2	0.00460891	-0.198133
OK	0.00197534	2.88207	0.00642315	ZNF432	0.00506464	-0.198266
OK	0.00198099	2.88117	0.00641734	RAB30-DT	0.00507852	-0.198377
OK	0.00210023	2.8627	0.0064043	STAM	0.00536758	-0.198625
OK	0.00202993	2.87347	0.00640221	FAM184B	0.00519719	-0.198665
OK	0.00209244	2.86388	0.00640188	TRMT2B	0.00534958	-0.198671
OK	0.0025588	2.79954	0.00625155	PARG	0.00647647	-0.201535
OK	0.00265581	2.7875	0.00623953	NSUN3	0.00670631	-0.201764
OK	0.00266866	2.78594	0.00623154	EIF3J-DT	0.00673631	-0.201916
OK	0.00246347	2.81177	0.00622886	DPH1	0.006244	-0.201967
OK	0.00257537	2.79745	0.006225	ZMYM3	0.00651689	-0.202041
OK	0.00260212	2.79411	0.00621329	ARL10	0.00657916	-0.202264
OK	0.00239053	2.82143	0.00618553	MAPRE3	0.006067	-0.202793
OK	0.00259317	2.79523	0.00617035	KANK3	0.00655731	-0.203082
OK	0.00244317	2.81443	0.00609221	SH3TC2	0.00619474	-0.204571
OK	0.00273664	2.77777	0.00608546	KBTBD7	0.00689818	-0.204699
OK	0.00345189	2.70145	0.0060311	POGLUT3	0.00859835	-0.205735
OK	0.00360348	2.68713	0.00601472	ZNF92	0.00895521	-0.206047
OK	0.00170078	2.92891	0.00598086	EDN1	0.00439027	-0.206692
OK	0.00382885	2.6668	0.0059667	GOPC	0.00948899	-0.206962
OK	0.00296277	2.75187	0.00596634	ERLIN2	0.00743857	-0.206968
OK	0.00390383	2.66028	0.00594647	KIAA0232	0.00966368	-0.207347
OK	0.00393082	2.65796	0.00591903	DET1	0.009726	-0.20787
OK	0.0042891	2.62842	0.00587278	RFX5	0.0105651	-0.208751
OK	0.00439551	2.62008	0.00585772	LYRM7	0.0108099	-0.209038
OK	0.00408094	2.6453	0.00585582	POU6F1	0.0100662	-0.209074
OK	0.00485808	2.58577	0.00578113	CNOT6	0.0118999	-0.210497
OK	0.00479322	2.5904	0.00577024	CLCC1	0.0117529	-0.210704
OK	0.00493911	2.58006	0.00575636	VWA8	0.012086	-0.210969
OK	0.00313695	2.73311	0.00574738	SLC35F1	0.00785021	-0.21114
OK	0.00518499	2.56324	0.00572973	SMARCAD1	0.0126388	-0.211476
OK	0.00499755	2.576	0.0057284	GPSM2	0.0122137	-0.211501
OK	0.00509674	2.5692	0.00572264	ST3GAL3	0.0124378	-0.211611
OK	0.00529303	2.55607	0.00570877	DCAF10	0.012889	-0.211875
OK	0.00536579	2.55132	0.00570071	FBXW11	0.0130499	-0.212029
OK	0.00475848	2.5929	0.00569343	FAM71F2	0.0116745	-0.212167
OK	0.00513343	2.56671	0.00567426	NEK5	0.0125202	-0.212533
OK	0.00497044	2.57788	0.00566779	PHACTR1	0.0121557	-0.212656
OK	0.00562352	2.53493	0.00565656	PAAF1	0.0136444	-0.21287
OK	0.00570662	2.52978	0.00560547	HCG11	0.0138288	-0.213843
OK	0.00561184	2.53566	0.00557374	BBS10	0.0136206	-0.214448
OK	0.00696339	2.45915	0.0054766	PLEKHA8	0.0167031	-0.216298
OK	0.00723487	2.44539	0.00546166	P2RX4	0.0172965	-0.216583
OK	0.00712351	2.45097	0.00545304	GOLGA7B	0.0170549	-0.216747
OK	0.00748265	2.43322	0.00542653	INTS8	0.0178472	-0.217252
OK	0.00730985	2.44167	0.00541519	AGAP5	0.017466	-0.217468
OK	0.00773095	2.42138	0.0053802	ZFP82	0.0183864	-0.218135
OK	0.00798006	2.40983	0.0053534	ZNF235	0.0189433	-0.218645
OK	0.00746757	2.43395	0.00535144	ODC1-DT	0.0178152	-0.218683
OK	0.00830576	2.39519	0.00529614	BMP2K	0.0196709	-0.219736
OK	0.00836686	2.39251	0.00529412	NET1	0.0198025	-0.219775
OK	0.0088224	2.37299	0.00528948	HSPBAP1	0.0208142	-0.219863
OK	0.0091711	2.35864	0.00526439	TASP1	0.0215966	-0.220341
OK	0.00962315	2.34073	0.00520947	IFT88	0.0225993	-0.221387
OK	0.00898858	2.36609	0.00518969	PTGR2	0.0211877	-0.221764
OK	0.0100615	2.32405	0.00517624	KLHL42	0.023544	-0.22202
OK	0.0102814	2.31592	0.00512162	PRRG3	0.0240324	-0.223061
OK	0.010147	2.32087	0.00512087	L1TD1	0.0237234	-0.223075
OK	0.011108	2.28666	0.00509886	ORC2	0.0258381	-0.223494
OK	0.0111261	2.28604	0.00506948	PILRA	0.0258774	-0.224054
OK	0.0111014	2.28688	0.00504339	TTC7B	0.0258257	-0.224551
OK	0.011916	2.25983	0.00504186	ZCCHC3	0.0276013	-0.22458
OK	0.0120429	2.25576	0.00503565	KIAA0586	0.0278833	-0.224699
OK	0.0129229	2.22852	0.00497887	CBLL1	0.0298085	-0.22578
OK	0.0130909	2.2235	0.0049594	FAM120B	0.0301701	-0.226151
OK	0.0131929	2.22049	0.00495461	GTPBP3	0.0303921	-0.226242
OK	0.0136081	2.2084	0.00493148	AEN	0.0312648	-0.226683
OK	0.0131165	2.22274	0.00491654	ITIH4	0.0302259	-0.226968
OK	0.0141257	2.19378	0.00484109	ZNF724	0.0323883	-0.228405
OK	0.0148414	2.1743	0.00483723	DDX47	0.0339286	-0.228478
OK	0.0148636	2.17371	0.00483211	ZNF234	0.0339716	-0.228576
OK	0.0153332	2.16138	0.00480493	SARM1	0.0349669	-0.229094
OK	0.0136437	2.20738	0.00478192	SCNN1A	0.0313401	-0.229532
OK	0.0146499	2.17943	0.00477714	OR11G2	0.0335259	-0.229623
OK	0.0163326	2.13617	0.00476394	NEK1	0.0371084	-0.229875
OK	0.00994127	2.32856	0.00475404	CADM2	0.0232883	-0.230063
OK	0.0148977	2.1728	0.00473397	EMP2	0.0340389	-0.230446
OK	0.0162563	2.13805	0.00473187	RIPOR3	0.0369507	-0.230486
OK	0.0168858	2.12279	0.00473152	SH2B1	0.0382361	-0.230492
OK	0.0174212	2.11019	0.00470933	AZI2	0.0393821	-0.230915
OK	0.0171393	2.11678	0.00470448	ENTPD5	0.0387816	-0.231007
OK	0.0146907	2.17833	0.00466595	GREM1	0.0336121	-0.231741
OK	0.0197611	2.05871	0.00458589	BICD1	0.0442163	-0.233267
OK	0.0198601	2.05665	0.00456728	ZNF790	0.0444194	-0.233621
OK	0.0197971	2.05796	0.00456382	CRK	0.0442924	-0.233687
OK	0.0172399	2.11442	0.0045618	TRBV19	0.0389969	-0.233726
OK	0.0167723	2.1255	0.00454303	AIPL1	0.0379991	-0.234083
OK	0.0175945	2.10618	0.00451544	TIAF1	0.0397613	-0.234609
OK	0.0206788	2.03993	0.0044804	KCNC1	0.0461068	-0.235276
OK	0.0222526	2.0093	0.00446512	ALG10	0.0493397	-0.235567
OK	0.0222728	2.00892	0.00446236	B3GLCT	0.0493794	-0.23562
OK	0.0216144	2.02149	0.00442036	FSCN3	0.0480335	-0.23642
OK	0.022246	2.00943	0.00441604	VARS2	0.0493301	-0.236502
OK	0.0213161	2.0273	0.00440565	BBS9	0.0474147	-0.2367

## Sheet: Module 7
status	p_value	morans_test_statistic	morans_I	gene_short_name	q_value	zscore
OK	0	229.928	0.519822	DUSP2	0	9.58221
OK	0	229.342	0.517881	KLRB1	0	9.54524
OK	0	228.473	0.516245	GZMK	0	9.51406
OK	0	187.67	0.424326	UBC	0	7.76298
OK	0	172.383	0.389762	JUNB	0	7.10452
OK	0	165.847	0.374927	FTH1	0	6.82189
OK	0	164.596	0.372143	SRGN	0	6.76887
OK	0	163.625	0.36991	ZFP36L2	0	6.72633
OK	0	163.234	0.368346	NFKBIA	0	6.69653
OK	0	158.425	0.357935	ZFP36	0	6.4982
OK	0	156.001	0.352564	CD74	0	6.39586
OK	0	155.044	0.350543	JUND	0	6.35736
OK	0	152.78	0.345283	DUSP1	0	6.25716
OK	0	150.055	0.339126	CMC1	0	6.13986
OK	0	148.861	0.33655	CXCR4	0	6.09081
OK	0	145.26	0.327984	JUN	0	5.92761
OK	0	142.239	0.321368	FOS	0	5.80157
OK	0	142.087	0.321267	EIF1	0	5.79964
OK	0	140.457	0.317387	ZNF331	0	5.72574
OK	0	141.288	0.314728	SLC4A10	0	5.67509
OK	0	133.16	0.300977	TNFAIP3	0	5.41311
OK	0	128.974	0.291556	H3F3B	0	5.23363
OK	0	127.969	0.289303	ARL4C	0	5.19073
OK	0	126.309	0.28506	IER2	0	5.10988
OK	0	125.881	0.284516	CD69	0	5.09952
OK	0	118.889	0.268736	LYAR	0	4.79891
OK	0	115.696	0.261341	PMAIP1	0	4.65804
OK	0	108.941	0.246243	HSP90AA1	0	4.37041
OK	0	101.119	0.22845	BHLHE40	0	4.03144
OK	0	101.03	0.227283	CCR6	0	4.00921
OK	0	101.67	0.22429	LTK	0	3.9522
OK	0	99.0844	0.223962	BTG1	0	3.94596
OK	0	98.4423	0.222413	PPP1R15A	0	3.91644
OK	0	97.806	0.220909	MAP3K8	0	3.88779
OK	0	89.8741	0.203105	TUBA4A	0	3.54862
OK	0	88.3595	0.199656	IER5	0	3.4829
OK	0	86.9817	0.196445	GPR183	0	3.42174
OK	0	84.6188	0.190564	MT2A	0	3.30969
OK	0	84.365	0.190109	AQP3	0	3.30103
OK	0	80.6784	0.18177	ZBTB16	0	3.14216
OK	0	78.8585	0.178159	TENT5C	0	3.07339
OK	0	74.4083	0.168152	PIM3	0	2.88275
OK	0	74.6207	0.168147	LMNA	0	2.88265
OK	0	72.8868	0.164513	RGS1	0	2.81341
OK	0	72.6209	0.163863	FOSB	0	2.80104
OK	0	72.8272	0.163661	GADD45B	0	2.79718
OK	0	70.9058	0.16012	RGCC	0	2.72972
OK	0	70.894	0.160002	BTG2	0	2.72749
OK	0	70.2594	0.158814	LITAF	0	2.70485
OK	0	69.8669	0.157867	HSPA5	0	2.68681
OK	0	68.2178	0.154179	YPEL5	0	2.61655
OK	0	67.5206	0.152626	SELENOK	0	2.58697
OK	0	68.1468	0.152521	LGALS3	0	2.58497
OK	0	66.8351	0.151021	CREM	0	2.55639
OK	0	65.3935	0.147815	TSC22D3	0	2.49532
OK	0	64.2067	0.144981	PDE4B	0	2.44132
OK	0	62.0155	0.139804	UBE2S	0	2.3427
OK	0	61.9285	0.139198	DUSP4	0	2.33115
OK	0	60.8506	0.137499	GABARAPL1	0	2.29879
OK	0	58.3924	0.131828	FOSL2	0	2.19076
OK	0	58.2698	0.13162	CSRNP1	0	2.1868
OK	0	58.0379	0.130968	NCR3	0	2.17437
OK	0	57.2624	0.129399	DDIT4	0	2.14448
OK	0	55.6861	0.125793	CLDND1	0	2.07578
OK	0	55.3517	0.124954	DUSP5	0	2.0598
OK	0	53.0745	0.119896	SAMSN1	0	1.96345
OK	0	52.2655	0.117327	IER3	0	1.91449
OK	0	51.4416	0.116049	TNFSF9	0	1.89016
OK	0	51.2863	0.115813	MYADM	0	1.88565
OK	0	51.0342	0.115076	CRIP2	0	1.87162
OK	0	50.8969	0.115004	CYCS	0	1.87024
OK	0	50.4793	0.114062	HERPUD1	0	1.85229
OK	0	50.3012	0.113654	YBX3	0	1.84453
OK	0	49.7246	0.112036	XCL2	0	1.8137
OK	0	48.7801	0.110177	TUBB4B	0	1.7783
OK	0	48.7453	0.110159	DNAJB1	0	1.77796
OK	0	48.2264	0.108049	SCART1	0	1.73775
OK	0	46.6685	0.105094	NR4A3	0	1.68146
OK	0	46.2878	0.104589	MAP1LC3B	0	1.67184
OK	0	47.3704	0.104063	CCR4	0	1.66181
OK	0	46.5722	0.1026	IL23R	0	1.63394
OK	0	45.9071	0.102517	CD40LG	0	1.63236
OK	0	44.9763	0.101545	ERN1	0	1.61385
OK	0	43.244	0.0975944	AP3M2	0	1.53859
OK	0	43.1623	0.0974825	ARID5B	0	1.53645
OK	0	43.123	0.097399	H1FX	0	1.53486
OK	0	42.9421	0.0967723	MAFF	0	1.52293
OK	0	42.5174	0.0959952	HIST1H1C	0	1.50812
OK	0	42.1577	0.0951817	RGS2	0	1.49262
OK	0	41.0158	0.0926151	KDM6B	0	1.44373
OK	0	40.9294	0.0924136	ATP1B3	0	1.43989
OK	0	41.1317	0.0920547	ITGA1	0	1.43305
OK	0	40.6177	0.091668	METRNL	0	1.42569
OK	0	40.528	0.0902773	TSPAN15	0	1.39919
OK	0	39.2239	0.088218	NR4A1	0	1.35996
OK	0	39.2018	0.0844202	CCR9	0	1.28761
OK	0	38.2692	0.0841653	ME1	0	1.28276
OK	2.18178e-299	36.9639	0.0833443	SQSTM1	5.18088e-298	1.26712
OK	6.34833e-304	37.2451	0.0832987	SPRY1	1.51753e-302	1.26625
OK	2.77201e-297	36.8327	0.0831812	ARHGDIA	6.53199e-296	1.26401
OK	9.46783e-297	36.7993	0.0830652	TIMP1	2.22613e-295	1.2618
OK	5.53435e-297	36.8139	0.0830283	PHACTR2	1.30269e-295	1.2611
OK	5.9298e-282	35.8622	0.0809804	HSPE1	1.34571e-280	1.22208
OK	3.44516e-280	35.7489	0.0807589	PTGER4	7.7938e-279	1.21786
OK	2.90695e-281	35.8179	0.0806617	GATA3	6.58318e-280	1.21601
OK	5.07109e-285	36.0585	0.0805308	TNFRSF18	1.16063e-283	1.21352
OK	3.42123e-272	35.2304	0.0795666	PPP1CB	7.61162e-271	1.19515
OK	5.22307e-253	33.9546	0.0762953	TIAM1	1.106e-251	1.13283
OK	6.23387e-243	33.2648	0.0746474	LST1	1.29081e-241	1.10144
OK	6.58805e-255	34.083	0.0739471	IL4I1	1.40193e-253	1.0881
OK	2.19983e-233	32.5978	0.073407	CD83	4.43553e-232	1.07781
OK	1.61878e-226	32.1096	0.0725091	KLF10	3.22169e-225	1.0607
OK	3.39406e-224	31.9429	0.0721598	SRSF3	6.70522e-223	1.05405
OK	2.83235e-222	31.8042	0.071753	STX11	5.55472e-221	1.0463
OK	5.55947e-213	31.1248	0.0703276	PNRC1	1.07463e-211	1.01914
OK	1.52788e-209	30.8696	0.0697349	RBM38	2.92184e-208	1.00785
OK	2.33814e-204	30.4808	0.0688589	ARF1	4.37796e-203	0.991163
OK	1.88949e-201	30.2606	0.0680168	PHLDA1	3.49531e-200	0.97512
OK	9.81192e-192	29.513	0.0658144	NR1D1	1.76943e-190	0.933163
OK	2.61799e-180	28.6087	0.0641533	ADAM19	4.62045e-179	0.90152
OK	3.70931e-212	31.0638	0.0639484	CCL20	7.14433e-211	0.897615
OK	2.21489e-174	28.1282	0.063429	GPR65	3.84594e-173	0.887721
OK	2.05963e-172	27.9668	0.0631748	IRF2BP2	3.55055e-171	0.882878
OK	9.53619e-174	28.0763	0.0631517	CTSH	1.65186e-172	0.882437
OK	1.97487e-207	30.7119	0.0627258	WNT11	3.74337e-206	0.874326
OK	4.38357e-169	27.6918	0.0623866	CKS2	7.49668e-168	0.867863
OK	2.48642e-166	27.4622	0.0620001	B4GALT1	4.19224e-165	0.860499
OK	1.05875e-165	27.4094	0.0617573	CDKN1A	1.77675e-164	0.855875
OK	8.06792e-168	27.5865	0.0611514	RTKN2	1.37212e-166	0.844332
OK	6.04451e-154	26.4047	0.0596533	SBDS	9.72637e-153	0.815793
OK	1.28184e-153	26.3763	0.0593578	FXYD7	2.06109e-152	0.810163
OK	7.47623e-149	25.9575	0.0586104	ARHGAP15	1.17662e-147	0.795924
OK	5.87042e-151	26.1433	0.0576834	GNA15	9.34144e-150	0.778264
OK	7.6612e-143	25.4196	0.0565821	TNFRSF4	1.18237e-141	0.757284
OK	7.25544e-135	24.6877	0.0557291	GADD45A	1.08248e-133	0.741033
OK	3.2532e-132	24.4395	0.0551661	PGRMC2	4.81027e-131	0.730309
OK	1.08534e-177	28.3975	0.0548771	RORC	1.89838e-176	0.724803
OK	5.63545e-120	23.26	0.0525271	RHOG	7.88816e-119	0.680036
OK	1.16876e-114	22.7286	0.0512273	ARL4A	1.59649e-113	0.655273
OK	2.49465e-113	22.5938	0.0509854	CITED2	3.38184e-112	0.650665
OK	6.64421e-114	22.6521	0.0509808	PLCB1	9.02992e-113	0.650577
OK	6.80801e-119	23.1528	0.0505077	TRDV2	9.45562e-118	0.641564
OK	2.87764e-149	25.9942	0.050419	FSTL4	4.54216e-148	0.639876
OK	3.29699e-110	22.2741	0.0502634	PTGER2	4.42216e-109	0.63691
OK	2.98892e-110	22.2785	0.0502181	FAS	4.01145e-109	0.636047
OK	2.81583e-109	22.1778	0.0500568	HIST1H1D	3.75107e-108	0.632974
OK	1.28597e-119	23.2246	0.0499267	CA2	1.79303e-118	0.630497
OK	4.63619e-111	22.3618	0.0498683	ANK3	6.23783e-110	0.629384
OK	2.75575e-107	21.9705	0.0494847	ETV3	3.64845e-106	0.622075
OK	1.66705e-106	21.8886	0.0493895	LAPTM4A	2.19625e-105	0.620262
OK	9.60086e-105	21.703	0.049017	GNAS	1.24956e-103	0.613167
OK	3.14939e-100	21.2196	0.0478754	BCL3	3.99505e-99	0.591419
OK	6.53367e-97	20.8574	0.0468348	NFKBID	8.16291e-96	0.571594
OK	3.24285e-94	20.5583	0.0463525	DUSP10	3.98894e-93	0.562406
OK	3.65445e-94	20.5525	0.0458143	ACE	4.49011e-93	0.552152
OK	2.11394e-91	20.2414	0.0457146	ITM2B	2.55934e-90	0.550254
OK	8.57646e-90	20.0581	0.0452792	ATP6V0C	1.02851e-88	0.54196
OK	2.58964e-90	20.1176	0.045051	GPR15	3.11945e-89	0.537611
OK	6.13761e-89	19.96	0.0450288	MPZL3	7.32361e-88	0.537188
OK	7.48389e-89	19.9501	0.0449043	WHRN	8.92508e-88	0.534817
OK	4.71829e-88	19.8578	0.0448135	YWHAH	5.60515e-87	0.533088
OK	7.77801e-85	19.4822	0.0439762	ISCA1	9.09435e-84	0.517136
OK	1.35863e-84	19.4536	0.0438884	CASK	1.58684e-83	0.515465
OK	3.18358e-81	19.0516	0.042978	NINJ1	3.63737e-80	0.49812
OK	1.46663e-80	18.9715	0.0426855	KIF5C	1.67036e-79	0.492548
OK	3.09194e-78	18.6881	0.0421763	CMC2	3.47363e-77	0.482847
OK	9.35444e-79	18.7518	0.0421637	UTS2	1.05422e-77	0.482607
OK	1.17171e-76	18.4932	0.041745	BCAS2	1.3041e-75	0.47463
OK	1.58203e-133	24.5627	0.0417222	PLA1A	2.35054e-132	0.474196
OK	1.79673e-95	20.6982	0.0416612	PTPN13	2.22666e-94	0.473035
OK	1.74788e-76	18.4716	0.0416463	RILPL2	1.94235e-75	0.47275
OK	1.56227e-75	18.353	0.0413665	NSG1	1.7201e-74	0.467421
OK	9.2993e-76	18.3811	0.041212	FXYD1	1.02703e-74	0.464477
OK	9.01998e-75	18.2575	0.0411334	H2AFX	9.87059e-74	0.46298
OK	4.99718e-76	18.4148	0.0407708	CFH	5.52748e-75	0.456073
OK	1.40016e-73	18.1071	0.040758	HNRNPLL	1.51677e-72	0.455827
OK	5.89559e-73	18.0278	0.040692	FAM177A1	6.36736e-72	0.454571
OK	1.67289e-73	18.0973	0.0404133	ADRA2B	1.8113e-72	0.449261
OK	2.20373e-72	17.9547	0.0403204	ATF3	2.36582e-71	0.447492
OK	2.17822e-72	17.9554	0.0401742	XCL1	2.33961e-71	0.444707
OK	4.9189e-71	17.7815	0.0401369	FAM107B	5.22336e-70	0.443995
OK	1.33255e-70	17.7255	0.0397881	CYB561	1.40877e-69	0.437352
OK	6.98636e-68	17.3698	0.0392082	CHMP1B	7.2401e-67	0.426305
OK	1.1764e-67	17.3399	0.0391113	TTC39C	1.21854e-66	0.424459
OK	1.90562e-143	25.4742	0.0390543	CMTM5	2.94946e-142	0.423371
OK	5.80033e-67	17.2479	0.0388947	RBM8A	5.97646e-66	0.420332
OK	2.05695e-66	17.1746	0.038762	MTFP1	2.11132e-65	0.417804
OK	1.09299e-99	21.161	0.038298	TEAD1	1.38239e-98	0.408964
OK	7.55748e-65	16.9642	0.0382915	RHOH	7.65137e-64	0.408839
OK	1.01454e-137	24.952	0.0381268	IL1RL1	1.52955e-136	0.405702
OK	2.92551e-64	16.8845	0.0380661	TUBB2A	2.95213e-63	0.404546
OK	8.00755e-64	16.825	0.0379643	SOCS1	8.0502e-63	0.402606
OK	5.81026e-62	16.5693	0.0370597	ARHGEF39	5.74986e-61	0.385374
OK	1.3084e-58	16.0984	0.0362269	CTSA	1.25609e-57	0.36951
OK	4.48556e-57	15.8782	0.0358279	PRNP	4.25121e-56	0.361908
OK	2.05806e-56	15.7823	0.0356202	NXT1	1.93858e-55	0.35795
OK	2.62591e-56	15.767	0.0349586	AIRE	2.4713e-55	0.345347
OK	1.46315e-97	20.9288	0.0342756	SCN2A	1.83333e-96	0.332336
OK	3.00274e-52	15.1653	0.0342116	GLTP	2.71889e-51	0.331116
OK	4.65802e-52	15.1364	0.0340981	BCL2A1	4.21061e-51	0.328954
OK	3.22647e-51	15.0086	0.0337817	ALYREF	2.88745e-50	0.322926
OK	1.29258e-47	14.4479	0.0317486	CR1	1.11368e-46	0.284195
OK	1.08965e-43	13.8113	0.0311677	NSMCE3	8.9442e-43	0.273128
OK	1.20208e-43	13.8042	0.0310759	FURIN	9.8633e-43	0.27138
OK	1.24309e-42	13.6348	0.0307726	HNRNPA0	1.00768e-41	0.265601
OK	9.66288e-46	14.1476	0.0307073	AREG	8.16525e-45	0.264357
OK	3.13936e-46	14.2265	0.0306903	ADAM23	2.66431e-45	0.264034
OK	1.69808e-42	13.612	0.0305817	CD82	1.3734e-41	0.261966
OK	6.47817e-42	13.5139	0.0304855	TAGAP	5.18495e-41	0.260133
OK	4.33036e-42	13.5435	0.0300626	CHN1	3.47365e-41	0.252076
OK	1.34955e-40	13.2885	0.0299668	SLC3A2	1.06352e-39	0.25025
OK	1.04346e-37	12.7812	0.0287818	SDR42E2	7.91854e-37	0.227676
OK	1.77322e-37	12.7399	0.0287005	NAPA	1.33997e-36	0.226127
OK	4.28172e-39	13.0273	0.0286977	SPRY2	3.3088e-38	0.226074
OK	2.4724e-39	13.0691	0.0286534	RFPL2	1.91542e-38	0.22523
OK	4.69007e-37	12.6638	0.0285296	PERP	3.52435e-36	0.222872
OK	2.60191e-38	12.8888	0.0282983	NEFL	1.99564e-37	0.218465
OK	1.79734e-40	13.267	0.0280354	NTN4	1.41434e-39	0.213456
OK	2.2435e-36	12.5404	0.0280313	LATS2	1.6684e-35	0.213378
OK	4.77878e-38	12.8418	0.0278999	IL2	3.65095e-37	0.210876
OK	7.70775e-36	12.4422	0.0276374	ICAM1	5.68477e-35	0.205875
OK	1.10853e-33	12.039	0.0271321	PRXL2C	7.94702e-33	0.196249
OK	5.43904e-36	12.47	0.0270434	ZDHHC11B	4.02254e-35	0.194559
OK	2.72926e-33	11.9644	0.0269121	SIK1B	1.94686e-32	0.192058
OK	3.92054e-35	12.3116	0.0269116	P2RY14	2.87186e-34	0.192047
OK	8.21557e-34	12.0637	0.0267276	ACVR2A	5.90544e-33	0.188542
OK	7.35561e-33	11.8818	0.0266073	ID1	5.20717e-32	0.186252
OK	3.75729e-31	11.5485	0.0260004	CAMK2N1	2.59085e-30	0.17469
OK	8.89525e-31	11.4742	0.0258609	ELOVL5	6.10633e-30	0.172032
OK	8.96273e-31	11.4735	0.0258421	MXI1	6.15069e-30	0.171673
OK	4.48158e-38	12.8468	0.025814	KNG1	3.42632e-37	0.171138
OK	1.89989e-30	11.4083	0.0256071	WDR86	1.29636e-29	0.167198
OK	2.86129e-32	11.7678	0.0254959	IL17RE	2.00907e-31	0.165078
OK	1.9149e-30	11.4076	0.0254283	FUT7	1.30618e-29	0.163791
OK	2.30943e-28	10.9829	0.0247543	SSR3	1.52408e-27	0.15095
OK	1.90062e-29	11.2062	0.0246119	BAIAP3	1.27542e-28	0.148237
OK	1.2789e-26	10.6143	0.0239163	B3GNT2	8.19607e-26	0.134986
OK	2.04306e-26	10.5704	0.0238213	MDFIC	1.30545e-25	0.133176
OK	2.41676e-26	10.5547	0.0237408	OSM	1.54239e-25	0.131643
OK	5.11245e-26	10.4841	0.0235875	CARD19	3.24835e-25	0.128722
OK	8.33167e-25	10.2169	0.0230331	DNAJB9	5.1701e-24	0.11816
OK	1.10138e-24	10.1898	0.0229773	PHF20	6.82461e-24	0.117098
OK	1.19006e-27	10.8338	0.022815	SPTSSB	7.77025e-27	0.114007
OK	3.02101e-24	10.0912	0.0225932	HIST2H2AA4	1.8575e-23	0.10978
OK	1.02984e-26	10.6345	0.0223249	AR	6.61373e-26	0.10467
OK	8.16966e-24	9.9931	0.0221649	RGS16	4.98616e-23	0.101622
OK	1.05119e-34	12.2318	0.0218223	CLC	7.65582e-34	0.0950952
OK	1.18177e-22	9.72481	0.0217778	CHST7	7.04085e-22	0.0942463
OK	1.16181e-22	9.72654	0.0217087	CD200R1	6.92388e-22	0.0929305
OK	3.75886e-22	9.60634	0.021522	FBXL16	2.21922e-21	0.0893737
OK	1.61431e-23	9.92538	0.0214437	TRIQK	9.77491e-23	0.0878817
OK	1.22051e-22	9.72152	0.0214342	PI16	7.26566e-22	0.0877019
OK	1.53517e-21	9.46031	0.0208713	CYP2E1	8.93605e-21	0.0769782
OK	6.28168e-21	9.31184	0.0208514	MBOAT1	3.60288e-20	0.0765986
OK	2.79588e-21	9.39742	0.0207719	FRMD4B	1.61608e-20	0.0750836
OK	2.41072e-22	9.65198	0.0204235	KRT1	1.4272e-21	0.0684464
OK	8.63428e-21	9.278	0.0203781	TSPAN18	4.93381e-20	0.0675818
OK	3.32899e-20	9.13308	0.0203747	RASD1	1.87438e-19	0.067518
OK	1.14031e-21	9.49135	0.019959	PTGDR2	6.65746e-21	0.0595979
OK	1.77528e-18	8.69234	0.0195702	HIST1H3D	9.63504e-18	0.0521905
OK	2.60022e-19	8.90791	0.0194984	PHLDA2	1.43882e-18	0.0508235
OK	9.57627e-19	8.76217	0.0194246	NRIP3	5.22638e-18	0.0494173
OK	5.85079e-18	8.55584	0.0192366	ZNF571	3.12652e-17	0.0458353
OK	1.65084e-17	8.43537	0.0189409	NOCT	8.73491e-17	0.0402021
OK	3.00183e-17	8.36515	0.0187415	GNAO1	1.57669e-16	0.0364038
OK	3.47472e-44	13.8934	0.0185583	CSF2	2.8752e-43	0.0329134
OK	6.464e-17	8.27424	0.0184063	AKAP5	3.35991e-16	0.030019
OK	6.57043e-21	9.30707	0.0179072	COL5A1	3.76448e-20	0.0205102
OK	3.39173e-16	8.07435	0.0176192	HSPA2	1.73078e-15	0.0150235
OK	2.95627e-15	7.8058	0.0175824	MAPK1IP1L	1.46783e-14	0.0143236
OK	2.55047e-22	9.6462	0.0174005	IL1R1	1.50951e-21	0.0108579
OK	1.39304e-14	7.60789	0.0171185	ELK3	6.79281e-14	0.00548561
OK	3.08353e-14	7.50449	0.0168145	AFDN	1.48642e-13	-0.000305944
OK	5.70875e-14	7.42337	0.0166597	ATG101	2.72565e-13	-0.00325466
OK	5.67273e-21	9.32266	0.0165364	LINGO4	3.2597e-20	-0.00560399
OK	1.50049e-13	7.29435	0.0164201	DYNLT3	7.08086e-13	-0.00781914
OK	1.20718e-13	7.32358	0.0164134	SPECC1	5.71176e-13	-0.00794718
OK	1.24729e-13	7.3192	0.0163048	CD79B	5.8989e-13	-0.0100156
OK	1.62794e-13	7.28337	0.0161362	HSF4	7.67552e-13	-0.0132288
OK	6.38166e-13	7.09685	0.0159786	PRELID3B	2.94435e-12	-0.0162299
OK	3.38245e-14	7.49235	0.0158606	ROR2	1.62796e-13	-0.0184782
OK	1.87676e-12	6.94616	0.0156109	PRR7	8.50573e-12	-0.0232353
OK	2.29244e-12	6.91787	0.0155819	TMED10	1.03678e-11	-0.023788
OK	4.12006e-12	6.83431	0.0153764	HAUS2	1.84818e-11	-0.0277022
OK	2.0093e-13	7.25493	0.0152474	RGS18	9.43226e-13	-0.0301596
OK	7.79383e-12	6.74232	0.0151746	USP12	3.46582e-11	-0.0315468
OK	8.41317e-12	6.73121	0.0151561	SOD2	3.73429e-11	-0.0318993
OK	1.04719e-11	6.69929	0.0150892	MRFAP1	4.63373e-11	-0.0331742
OK	1.09528e-11	6.69272	0.0149408	FAM83D	4.84354e-11	-0.0360005
OK	2.67687e-11	6.56075	0.0147429	RARA	1.16391e-10	-0.0397718
OK	3.86317e-19	8.8639	0.0140269	ADAM12	2.12945e-18	-0.053411
OK	5.71446e-11	6.44673	0.0138109	IL4	2.44951e-10	-0.0575252
OK	4.41475e-10	6.12925	0.0137478	NEU1	1.82863e-09	-0.0587286
OK	6.22388e-10	6.07437	0.0136721	RNF126	2.56073e-09	-0.0601705
OK	2.19662e-10	6.23937	0.0135689	SYTL4	9.19956e-10	-0.0621362
OK	5.22902e-10	6.10226	0.0135194	PLAUR	2.1576e-09	-0.0630799
OK	9.98811e-10	5.998	0.0134952	PITPNC1	4.06978e-09	-0.0635407
OK	1.12998e-09	5.97793	0.0134487	RIPK2	4.5938e-09	-0.0644268
OK	1.25134e-09	5.96128	0.013405	CHPT1	5.07373e-09	-0.0652585
OK	3.65855e-10	6.15908	0.0133428	GREM2	1.52126e-09	-0.0664429
OK	1.8057e-09	5.90107	0.0132638	RCE1	7.26265e-09	-0.0679489
OK	8.30918e-10	6.02782	0.0130955	MCAM	3.39468e-09	-0.0711556
OK	1.50067e-09	5.93152	0.0130507	RGPD2	6.06413e-09	-0.0720084
OK	2.56501e-09	5.8429	0.0129586	CLCF1	1.02438e-08	-0.0737631
OK	5.07978e-09	5.72804	0.0128242	MID1IP1	1.99646e-08	-0.0763238
OK	6.13155e-09	5.69603	0.0126529	UST	2.39713e-08	-0.079587
OK	6.77374e-09	5.67901	0.0126125	SAMD4A	2.64387e-08	-0.0803553
OK	9.9181e-09	5.61342	0.012607	KLF16	3.83842e-08	-0.0804601
OK	1.17444e-08	5.58412	0.012564	CHRAC1	4.52974e-08	-0.081281
OK	4.11548e-12	6.83447	0.0124298	HTR1F	1.84652e-11	-0.0838374
OK	4.25157e-09	5.75817	0.0123495	CNTNAP1	1.67863e-08	-0.0853671
OK	3.28202e-11	6.53029	0.0123192	LDLRAD3	1.42214e-10	-0.0859427
OK	5.48253e-09	5.71508	0.012272	GABRE	2.15004e-08	-0.0868427
OK	1.77475e-08	5.51192	0.0122651	NCF4	6.7879e-08	-0.0869748
OK	1.36096e-08	5.55844	0.0121247	SEMA5A	5.23037e-08	-0.0896488
OK	1.25478e-08	5.57261	0.0121234	CPNE7	4.83267e-08	-0.0896738
OK	3.5788e-09	5.78718	0.0120977	COL5A3	1.4203e-08	-0.0901635
OK	3.67671e-08	5.38231	0.0120661	FADS3	1.38312e-07	-0.0907649
OK	2.03571e-08	5.48773	0.0120634	G0S2	7.77079e-08	-0.0908161
OK	4.29299e-08	5.35436	0.012043	BCL7B	1.60961e-07	-0.0912058
OK	4.63451e-08	5.3405	0.0117415	LZTS1	1.73283e-07	-0.0969486
OK	6.27852e-08	5.2852	0.0116835	GADD45G	2.3293e-07	-0.0980547
OK	1.12124e-07	5.17802	0.0115396	PACSIN2	4.09757e-07	-0.100796
OK	1.24427e-07	5.15856	0.0115197	ERRFI1	4.53484e-07	-0.101174
OK	2.01368e-07	5.06766	0.0113844	PLEKHO1	7.2506e-07	-0.103752
OK	1.97481e-07	5.07137	0.0113204	SNUPN	7.11779e-07	-0.104972
OK	2.52463e-07	5.02443	0.0113035	PCGF5	9.0329e-07	-0.105293
OK	2.19744e-07	5.05101	0.0112996	FBXL8	7.88896e-07	-0.105368
OK	2.02167e-07	5.06691	0.0112587	CCR10	7.27622e-07	-0.106146
OK	2.13219e-07	5.05676	0.0112549	FSD1	7.66064e-07	-0.10622
OK	1.75181e-08	5.5142	0.0112225	NECAB1	6.70256e-08	-0.106836
OK	2.10986e-07	5.05877	0.0111361	PDGFB	7.58548e-07	-0.108482
OK	3.03363e-07	4.98906	0.011071	FGF9	1.07823e-06	-0.109723
OK	3.30211e-07	4.97266	0.0110202	SNAI1	1.17076e-06	-0.110689
OK	5.01766e-07	4.89094	0.0109971	RNF139	1.75386e-06	-0.111131
OK	3.29468e-07	4.97309	0.0109927	NPM2	1.16851e-06	-0.111215
OK	4.32005e-07	4.92032	0.0109725	STYK1	1.5189e-06	-0.111598
OK	7.48055e-07	4.81175	0.0107343	LTC4S	2.58616e-06	-0.116137
OK	7.18459e-07	4.81981	0.0106696	MAPK8IP1	2.48464e-06	-0.11737
OK	6.71062e-07	4.83341	0.0106	ZNF703	2.32409e-06	-0.118695
OK	1.32955e-06	4.69553	0.0105492	CGRRF1	4.52667e-06	-0.119662
OK	9.50945e-07	4.76358	0.0105003	HSPA1B	3.27024e-06	-0.120594
OK	1.26078e-06	4.70638	0.0104743	WNT1	4.30072e-06	-0.12109
OK	2.13759e-06	4.59754	0.0102795	IL15	7.19127e-06	-0.124801
OK	5.50618e-07	4.87263	0.0102657	TPBG	1.91734e-06	-0.125063
OK	2.74767e-06	4.54493	0.0101514	NEO1	9.1734e-06	-0.127241
OK	2.45852e-06	4.5683	0.0101295	CHRNA1	8.23871e-06	-0.127659
OK	1.60336e-06	4.65711	0.0100748	RASD2	5.43309e-06	-0.128701
OK	1.0896e-06	4.73605	0.0100609	IL12RB2	3.73036e-06	-0.128966
OK	5.28398e-07	4.88076	0.0100113	AKAP12	1.84365e-06	-0.12991
OK	2.55407e-06	4.5603	0.0100085	TRIM2	8.5456e-06	-0.129963
OK	3.3077e-06	4.5057	0.00991967	NIBAN2	1.09869e-05	-0.131656
OK	3.17006e-06	4.51472	0.00989366	IATPR	1.05459e-05	-0.132151
OK	5.73239e-06	4.38753	0.0097872	CXCR5	1.86915e-05	-0.134179
OK	4.27067e-06	4.45115	0.00974531	MB21D2	1.40617e-05	-0.134977
OK	3.83572e-06	4.47415	0.00973417	SPINT1	1.2682e-05	-0.13519
OK	9.31288e-07	4.76779	0.0097307	KIAA0087	3.20572e-06	-0.135256
OK	7.67955e-06	4.32347	0.00957169	F12	2.47852e-05	-0.138285
OK	1.15508e-05	4.23259	0.00947391	ATN1	3.67012e-05	-0.140148
OK	1.28415e-05	4.20871	0.00945355	STAU1	4.06922e-05	-0.140536
OK	1.27816e-05	4.20977	0.00943405	PLPP5	4.05161e-05	-0.140907
OK	6.17699e-06	4.37125	0.00938857	LRP12	2.00864e-05	-0.141774
OK	1.45732e-05	4.18003	0.00935967	MTHFD2	4.59854e-05	-0.142324
OK	6.49235e-06	4.36036	0.00931353	ZP1	2.10801e-05	-0.143203
OK	9.37295e-06	4.27933	0.00929877	PDGFA	3.00163e-05	-0.143484
OK	7.34263e-06	4.33336	0.00927596	TRIB1	2.37405e-05	-0.143919
OK	4.91083e-06	4.42106	0.00923482	RSPH1	1.60907e-05	-0.144702
OK	4.84854e-06	4.42382	0.00905519	FAM92A	1.58915e-05	-0.148124
OK	2.87473e-06	4.5354	0.00886682	AMOTL1	9.57679e-06	-0.151713
OK	4.37177e-05	3.92305	0.0087002	SYT5	0.000133524	-0.154887
OK	4.28481e-05	3.92789	0.00850658	RAB6B	0.000130996	-0.158576
OK	8.22571e-05	3.76807	0.00840952	TRAV17	0.000245142	-0.160425
OK	6.80225e-05	3.81525	0.00837236	CLECL1	0.00020482	-0.161133
OK	8.63066e-06	4.29766	0.00835933	CPLX2	2.77507e-05	-0.161381
OK	8.91445e-05	3.74795	0.0083234	SOCS2	0.000264934	-0.162065
OK	9.04199e-05	3.74438	0.00819136	LOXL1	0.000268576	-0.164581
OK	0.000117746	3.67754	0.00811541	MCTP1	0.00034597	-0.166028
OK	2.52423e-05	4.05337	0.00798877	EVA1A	7.84887e-05	-0.16844
OK	0.000216905	3.51861	0.00788036	NUDT15	0.000621452	-0.170505
OK	0.000144562	3.62486	0.0077779	PIANP	0.00042108	-0.172457
OK	0.000294022	3.43707	0.00770372	CNOT9	0.000830155	-0.173871
OK	0.000167139	3.58718	0.00766885	FCGR2A	0.000484352	-0.174535
OK	0.000256106	3.47429	0.00762839	MGLL	0.000727759	-0.175306
OK	0.000321349	3.41292	0.0075196	MMP25	0.000903725	-0.177378
OK	0.000242301	3.48913	0.00750233	DAB2IP	0.00069072	-0.177707
OK	0.000414047	3.34323	0.00747613	DNLZ	0.00114969	-0.178206
OK	0.000386546	3.36225	0.00747289	CLN6	0.00107666	-0.178268
OK	0.000293335	3.4377	0.00746983	CHRNE	0.000828516	-0.178326
OK	0.000387352	3.36168	0.00743807	FAM43A	0.00107877	-0.178931
OK	0.000372054	3.37279	0.0073128	TNFSF13B	0.00103872	-0.181318
OK	0.000111205	3.6921	0.00728663	TMEM88	0.000327465	-0.181816
OK	0.000481323	3.30122	0.00726266	MLF1	0.00132725	-0.182273
OK	0.000672973	3.206	0.00708725	EFHC2	0.00182877	-0.185615
OK	0.000523684	3.27748	0.00708472	FLT4	0.00143926	-0.185663
OK	0.000594964	3.24128	0.0070779	MAP1A	0.00162602	-0.185793
OK	0.000813441	3.15104	0.00697932	DKK3	0.00218782	-0.187671
OK	0.000726186	3.18404	0.00693393	HLF	0.00196518	-0.188535
OK	0.000706024	3.19218	0.00690209	SOWAHC	0.00191399	-0.189142
OK	0.00101208	3.08667	0.00689445	DHCR7	0.00268879	-0.189288
OK	0.000696204	3.19622	0.00687974	SEPTIN10	0.00188879	-0.189568
OK	0.000600467	3.23866	0.00686842	CD80	0.00164085	-0.189783
OK	0.00113856	3.05149	0.00682784	TPD52	0.00300773	-0.190556
OK	0.00150231	2.96727	0.00661856	EPHB6	0.00391054	-0.194543
OK	0.0015492	2.9578	0.00660982	MGAT2	0.0040253	-0.19471
OK	0.00130404	3.01051	0.0065423	RNF207	0.00342219	-0.195996
OK	0.00163805	2.94057	0.00652943	BRSK1	0.0042362	-0.196241
OK	0.0016258	2.94289	0.00652612	HIST1H1A	0.00420806	-0.196304
OK	0.00159123	2.94954	0.00645948	PPP1R2C	0.00412804	-0.197574
OK	0.00238123	2.82268	0.00631679	LTA	0.00604623	-0.200292
OK	0.00097628	3.09735	0.00627972	FKBP9	0.00260011	-0.200998
OK	0.00225019	2.84078	0.00626046	SPRED2	0.00573383	-0.201365
OK	0.00205498	2.8696	0.00622892	CYFIP1	0.00525882	-0.201966
OK	0.00154727	2.95819	0.00619717	ENPP1	0.00402082	-0.202571
OK	0.00276355	2.77459	0.00618035	SPAG1	0.00696195	-0.202892
OK	0.000318809	3.41509	0.00616568	ZNF462	0.000896935	-0.203171
OK	0.00234467	2.82763	0.00604476	DMKN	0.00595903	-0.205475
OK	0.00340989	2.70552	0.00598119	P3H3	0.00850162	-0.206686
OK	0.00157049	2.95359	0.00595882	ADARB2	0.00407765	-0.207112
OK	0.00251246	2.80543	0.00595618	HOMER3	0.00636293	-0.207162
OK	0.00364112	2.68365	0.00587984	CPNE5	0.00904562	-0.208616
OK	0.00301912	2.7457	0.00584049	NETO2	0.00757208	-0.209366
OK	0.004308	2.62693	0.00582681	IGFBP3	0.0106104	-0.209627
OK	0.00476075	2.59274	0.00578765	ADORA2A	0.0116788	-0.210373
OK	0.00507989	2.57034	0.00569404	SERPINB9P1	0.0124007	-0.212156
OK	0.00573635	2.52796	0.00559977	CSF1	0.013893	-0.213952
OK	0.00620885	2.50005	0.00557891	AVPI1	0.0149901	-0.214349
OK	0.00560208	2.53627	0.00556944	BAMBI	0.0136	-0.21453
OK	0.00559982	2.53641	0.00554369	C2CD4D	0.013596	-0.21502
OK	0.00435741	2.62304	0.00552289	RNF122	0.0107236	-0.215416
OK	0.0062257	2.49909	0.00550728	CASP9	0.0150291	-0.215714
OK	0.00585408	2.52082	0.00550376	ABCA1	0.014167	-0.215781
OK	0.00679117	2.46812	0.00549172	LRFN3	0.0163082	-0.21601
OK	0.0011993	3.03585	0.00543695	LDB2	0.00315965	-0.217054
OK	0.00778889	2.41866	0.00539913	GPN2	0.018516	-0.217774
OK	0.007529	2.43098	0.00538073	TLCD1	0.0179498	-0.218125
OK	0.00819706	2.40002	0.00533322	JMJD7	0.0194241	-0.21903
OK	0.000456226	3.31622	0.00533229	EDN3	0.00126144	-0.219047
OK	0.00507018	2.57101	0.00526082	MNDA	0.0123828	-0.220409
OK	0.00658207	2.4793	0.00525913	FOSL1	0.0158432	-0.220441
OK	0.00924487	2.35566	0.00524588	AKT1S1	0.0217561	-0.220694
OK	0.00868708	2.37869	0.00518653	CEP170B	0.0205152	-0.221824
OK	0.0108011	2.29729	0.0051374	RNF145	0.0251897	-0.22276
OK	0.0108051	2.29715	0.00509735	FAM174A	0.0251963	-0.223523
OK	0.00844213	2.38922	0.00507319	TRBV7-2	0.0199696	-0.223983
OK	0.00754388	2.43027	0.00506728	HPSE2	0.0179813	-0.224096
OK	0.0108184	2.29668	0.0049056	GFPT2	0.0252191	-0.227176
OK	0.00869935	2.37817	0.00490549	CD4	0.0205374	-0.227178
OK	0.0115658	2.27125	0.00482947	CAMK1	0.0268277	-0.228626
OK	0.0149798	2.17062	0.00482532	FDXACB1	0.0342155	-0.228705
OK	0.0156285	2.15379	0.00478056	PAK1	0.0355951	-0.229558
OK	0.0168436	2.1238	0.00469424	STX3	0.0381526	-0.231203
OK	0.0162684	2.13775	0.00467762	CLIC5	0.0369703	-0.231519
OK	0.0179329	2.09845	0.00466769	RADX	0.0404623	-0.231708
OK	0.0101021	2.32253	0.0046473	TTLL10	0.0236288	-0.232097
OK	0.021264	2.02832	0.00451642	ZMIZ1	0.0473184	-0.23459
OK	0.0196331	2.06139	0.00451125	CISH	0.0439573	-0.234689
OK	0.0167627	2.12573	0.00448731	FSCN1	0.0379893	-0.235145
OK	0.0219053	2.0159	0.00446832	DGCR6	0.0486398	-0.235506
OK	0.018796	2.07928	0.00444221	CDC42EP4	0.0422583	-0.236004
OK	0.017756	2.10247	0.00443708	ATP1B2	0.0401011	-0.236102
OK	0.0206314	2.04088	0.00441821	PLEKHA7	0.0460057	-0.236461
OK	0.0195533	2.06306	0.00440757	CELF2-DT	0.0437879	-0.236664
OK	0.020573	2.04206	0.00438717	HIST1H3B	0.0458803	-0.237052
OK	0.0126881	2.23563	0.00437613	SULT2B1	0.0292889	-0.237263
OK	0.0223007	2.00839	0.00426019	SLC17A3	0.0494209	-0.239471
OK	0.0217476	2.01892	0.00422603	TMEM171	0.0483244	-0.240122
OK	0.0200767	2.05217	0.00419863	TANC1	0.0448711	-0.240644
OK	0.020502	2.04349	0.00402638	IRAK3	0.0457315	-0.243926
OK	0.0110841	2.28747	0.00400852	BCAT1	0.0257937	-0.244266

## Sheet: Module 8
status	p_value	morans_test_statistic	morans_I	gene_short_name	q_value	zscore
OK	0	38.8093	0.0876431	WSB1	0	1.34901
OK	1.21937e-306	37.4126	0.0842161	MTSS1	2.92784e-305	1.28372
OK	1.31798e-290	36.4132	0.0820904	RAPGEF1	3.07206e-289	1.24323
OK	1.02826e-215	31.3261	0.070414	PLXND1	1.99477e-214	1.02079
OK	9.23497e-207	30.6617	0.0692006	DIP2A	1.74742e-205	0.997673
OK	2.39929e-193	29.6383	0.0668222	USP24	4.34498e-192	0.952362
OK	5.32899e-177	28.3415	0.0634691	GLUL	9.29829e-176	0.888484
OK	1.78785e-162	27.1373	0.0612183	LPIN1	2.96559e-161	0.845607
OK	1.33607e-145	25.6679	0.0578445	ATP2A2	2.08594e-144	0.781334
OK	3.32692e-140	25.1799	0.0566256	B3GAT1	5.05833e-139	0.758113
OK	1.47553e-121	23.4158	0.0528004	ITCH	2.0748e-120	0.685242
OK	1.16808e-112	22.5255	0.0504314	S100A9	1.57852e-111	0.640111
OK	1.88891e-114	22.7075	0.0503894	TTTY14	2.57692e-113	0.639311
OK	1.229e-106	21.9025	0.0493264	SLC14A1	1.62014e-105	0.61906
OK	1.28407e-103	21.5835	0.0486291	PTPRE	1.6562e-102	0.605776
OK	1.17459e-90	20.1567	0.0454788	TUT7	1.41728e-89	0.545761
OK	2.78198e-87	19.7685	0.0445861	TMEM181	3.29036e-86	0.528755
OK	2.84348e-81	19.0576	0.0429485	NABP1	3.25051e-80	0.497558
OK	3.82182e-75	18.3043	0.0412127	XAF1	4.19076e-74	0.46449
OK	1.13277e-73	18.1188	0.0408644	FAM118A	1.22835e-72	0.457854
OK	2.52543e-72	17.9472	0.0404707	TPP1	2.70983e-71	0.450355
OK	3.80592e-69	17.536	0.0394857	RHBDF2	3.97478e-68	0.43159
OK	2.59447e-67	17.2943	0.0390238	SNRK	2.68224e-66	0.422791
OK	2.28956e-64	16.899	0.0380904	PHKB	2.31365e-63	0.405009
OK	1.19308e-63	16.8013	0.0378803	CASP3	1.19775e-62	0.401006
OK	1.68918e-63	16.7807	0.0376644	GPATCH2L	1.69107e-62	0.396893
OK	1.74454e-64	16.915	0.0375899	IVNS1ABP	1.76455e-63	0.395474
OK	1.87569e-61	16.4987	0.0372302	ERBIN	1.84685e-60	0.388621
OK	8.61732e-64	16.8206	0.0372079	GPR141	8.65918e-63	0.388197
OK	4.70203e-61	16.4431	0.037032	GYG1	4.60443e-60	0.384847
OK	4.1267e-61	16.451	0.0367866	TRGV8	4.04657e-60	0.380172
OK	7.70518e-60	16.2727	0.0366993	GON4L	7.48394e-59	0.378508
OK	7.11327e-55	15.5572	0.0350428	OTUD4	6.60487e-54	0.346952
OK	1.15727e-54	15.526	0.0350005	VPS4B	1.07086e-53	0.346146
OK	7.89649e-54	15.4023	0.0346911	B4GALT5	7.26315e-53	0.34025
OK	1.23549e-52	15.2235	0.034258	BLOC1S6	1.12391e-51	0.332
OK	1.82215e-52	15.198	0.0342135	NPC1	1.65339e-51	0.331152
OK	2.5134e-52	15.1769	0.034207	UBR5	2.27773e-51	0.33103
OK	1.83339e-52	15.1976	0.0341687	SLAMF1	1.66218e-51	0.330298
OK	1.86609e-51	15.0448	0.0338493	BPGM	1.67629e-50	0.324214
OK	1.21787e-50	14.9202	0.0335754	DZIP3	1.08538e-49	0.318996
OK	3.48153e-50	14.8499	0.03346	SYT11	3.07983e-49	0.316798
OK	3.1401e-47	14.3866	0.0324042	MNT	2.68934e-46	0.296685
OK	5.14135e-47	14.3525	0.0323542	ACIN1	4.3963e-46	0.295731
OK	7.17522e-47	14.3293	0.0322953	AKT1	6.12084e-46	0.294611
OK	6.23312e-45	14.0159	0.0315158	GAPVD1	5.20977e-44	0.27976
OK	2.20761e-43	13.7603	0.0309741	KIF21A	1.80725e-42	0.26944
OK	3.81404e-43	13.7207	0.0309463	TIAL1	3.11051e-42	0.26891
OK	7.08681e-43	13.6758	0.0308463	MIA3	5.75777e-42	0.267005
OK	5.80138e-42	13.522	0.0303524	MYO6	4.64499e-41	0.257598
OK	5.38439e-41	13.3571	0.0301331	ACAP2	4.26509e-40	0.25342
OK	3.18123e-41	13.3962	0.0299283	TOGARAM2	2.5283e-40	0.249518
OK	6.61843e-41	13.3417	0.029874	RFX3	5.23104e-40	0.248483
OK	2.55548e-40	13.2406	0.0298237	MSL3	2.00505e-39	0.247525
OK	2.12179e-39	13.0807	0.0294228	AGO4	1.64498e-38	0.239889
OK	1.48728e-38	12.9319	0.0290502	PPP1R12B	1.14317e-37	0.23279
OK	1.37792e-37	12.7596	0.0287788	SLA	1.04346e-36	0.227619
OK	3.65487e-37	12.6834	0.0285717	KMT2D	2.75125e-36	0.223673
OK	7.41036e-37	12.6279	0.0284246	SEC31B	5.54334e-36	0.220871
OK	9.69214e-37	12.6067	0.0283852	HELZ2	7.24016e-36	0.220121
OK	8.15545e-37	12.6203	0.0283085	MVB12B	6.09647e-36	0.21866
OK	5.07899e-37	12.6576	0.0283073	TEP1	3.81394e-36	0.218636
OK	4.31748e-36	12.4884	0.028119	SPG11	3.19636e-35	0.215049
OK	1.12274e-37	12.7756	0.0280531	LYZ	8.51415e-37	0.213793
OK	6.24612e-36	12.459	0.028052	RBM15	4.61467e-35	0.213773
OK	6.64886e-36	12.454	0.0280508	ULK1	4.91053e-35	0.21375
OK	1.60648e-35	12.3834	0.0278663	HDAC5	1.17958e-34	0.210235
OK	1.40076e-36	12.5777	0.0275074	RORB	1.04421e-35	0.203399
OK	3.89876e-34	12.1249	0.0272962	RAB11FIP4	2.81943e-33	0.199374
OK	6.80359e-34	12.0792	0.0272297	RAB6A	4.90195e-33	0.198108
OK	5.70445e-33	11.9031	0.0268349	PRKCQ	4.04768e-32	0.190586
OK	4.41134e-33	11.9245	0.0267937	TMEM245	3.14153e-32	0.189803
OK	6.93635e-32	11.6928	0.0263629	ZNF708	4.83566e-31	0.181596
OK	2.30414e-31	11.5904	0.026127	RBBP7	1.59445e-30	0.177102
OK	1.72256e-30	11.4168	0.0257296	WIPF2	1.17723e-29	0.169531
OK	2.05036e-30	11.4017	0.0256527	PCGF3	1.39726e-29	0.168065
OK	1.92838e-30	11.407	0.0256029	MAP3K5	1.31496e-29	0.167117
OK	6.65176e-30	11.2988	0.0253598	SUSD1	4.49595e-29	0.162485
OK	2.01739e-29	11.2009	0.0252321	TRPM7	1.35251e-28	0.160053
OK	3.08003e-29	11.1634	0.0251657	RALGAPA1	2.05852e-28	0.158788
OK	1.08188e-29	11.256	0.0250041	ZFY	7.28731e-29	0.155709
OK	9.87004e-29	11.0594	0.0249293	ARID4A	6.54979e-28	0.154285
OK	1.30739e-27	10.8252	0.0243866	KMT2B	8.53116e-27	0.143945
OK	2.07682e-27	10.7827	0.0243088	SAFB2	1.34865e-26	0.142464
OK	4.70687e-28	10.9184	0.0242709	LRRC37A2	3.09202e-27	0.141741
OK	3.8612e-27	10.7256	0.0241665	SDHA	2.49834e-26	0.139754
OK	7.61192e-27	10.6626	0.0240301	ANKLE2	4.89868e-26	0.137155
OK	7.07227e-27	10.6695	0.0240039	ATP2C1	4.55275e-26	0.136655
OK	5.22641e-27	10.6975	0.0237005	ENPP4	3.37661e-26	0.130875
OK	1.34834e-25	10.392	0.0233556	CHSY1	8.50932e-25	0.124304
OK	1.90433e-25	10.359	0.0233178	DIS3	1.1976e-24	0.123585
OK	3.35213e-25	10.3048	0.023182	DIDO1	2.10133e-24	0.120997
OK	4.09008e-25	10.2856	0.0231716	CTCF	2.55722e-24	0.1208
OK	4.75566e-25	10.2711	0.023081	SVIL	2.96991e-24	0.119074
OK	2.28861e-24	10.1184	0.0228129	RBMX	1.41081e-23	0.113966
OK	4.03896e-24	10.0627	0.0226138	SRPK1	2.47844e-23	0.110173
OK	7.72378e-24	9.99866	0.0225338	SUPT6H	4.71536e-23	0.10865
OK	8.85508e-24	9.98511	0.0225048	TNKS2	5.39836e-23	0.108096
OK	1.77122e-23	9.91612	0.022328	ARIH2	1.0713e-22	0.104729
OK	5.2592e-23	9.80687	0.0220991	PSMC6	3.15787e-22	0.100367
OK	1.03702e-22	9.7381	0.0219303	ATP8B2	6.18702e-22	0.097152
OK	1.42092e-22	9.70603	0.021843	SLC33A1	8.44934e-22	0.0954889
OK	2.1074e-22	9.66576	0.0217663	PRKAR2A	1.24934e-21	0.0940287
OK	1.24412e-21	9.48226	0.0212426	PPFIBP2	7.25759e-21	0.0840517
OK	2.08321e-21	9.42834	0.0212192	AMFR	1.20836e-20	0.0836058
OK	3.9627e-21	9.36064	0.0210656	SENP7	2.28439e-20	0.0806799
OK	4.33248e-21	9.35121	0.0210568	METTL17	2.49489e-20	0.0805117
OK	4.58553e-21	9.34521	0.0210202	SLC25A37	2.63778e-20	0.0798135
OK	5.89935e-21	9.31851	0.0208807	PI4K2A	3.3854e-20	0.0771574
OK	1.69403e-20	9.2059	0.0206867	JADE1	9.60355e-20	0.0734614
OK	1.55101e-20	9.21537	0.0206539	LY6G5B	8.80664e-20	0.072836
OK	3.31381e-20	9.13357	0.0205388	TRANK1	1.86632e-19	0.0706425
OK	5.3061e-20	9.08249	0.0204569	ZNF148	2.98211e-19	0.0690832
OK	7.07739e-20	9.05109	0.0203498	NDUFS2	3.96725e-19	0.0670433
OK	1.18769e-19	8.99439	0.0202613	ZNF267	6.62996e-19	0.0653574
OK	2.65388e-19	8.90564	0.0200538	EXOG	1.46813e-18	0.0614039
OK	2.4213e-19	8.91581	0.0200328	USP11	1.34119e-18	0.0610041
OK	3.15875e-19	8.8863	0.0200089	ZFX	1.74518e-18	0.0605482
OK	3.82014e-19	8.86515	0.0199674	NUP58	2.10627e-18	0.0597581
OK	3.61551e-19	8.87128	0.0199576	ZNF75A	1.99447e-18	0.0595712
OK	4.1744e-19	8.85526	0.0199481	ZBTB8OS	2.29864e-18	0.0593909
OK	5.64194e-19	8.8216	0.0198353	DNAJC2	3.10119e-18	0.0572418
OK	6.82981e-19	8.80018	0.0198198	KHSRP	3.74552e-18	0.0569469
OK	9.20716e-19	8.7666	0.0193774	FAM106A	5.03131e-18	0.048519
OK	5.3475e-18	8.56621	0.0192839	RHEB	2.86256e-17	0.0467374
OK	5.98884e-18	8.55315	0.0191922	AGL	3.19871e-17	0.0449897
OK	9.07066e-18	8.50512	0.0190929	ITPR3	4.82915e-17	0.0430991
OK	1.64973e-17	8.43544	0.0189871	RAB11FIP2	8.7312e-17	0.041083
OK	2.12608e-17	8.40573	0.0189258	VPS13D	1.12054e-16	0.0399143
OK	1.75443e-17	8.42825	0.0188782	ARSG	9.27165e-17	0.0390083
OK	2.74148e-17	8.37584	0.0187451	ADAM15	1.4417e-16	0.0364723
OK	7.13486e-17	8.26246	0.018595	FOXN2	3.70413e-16	0.0336134
OK	1.43868e-16	8.17836	0.0184029	NOL9	7.39413e-16	0.0299543
OK	5.00547e-16	8.02672	0.0179819	NECTIN3	2.5434e-15	0.0219338
OK	2.95696e-15	7.80577	0.0175677	DCTN1	1.46784e-14	0.0140436
OK	2.39147e-15	7.83249	0.0175252	E4F1	1.19125e-14	0.0132323
OK	3.47804e-15	7.78528	0.0175096	DENND10	1.72372e-14	0.0129355
OK	4.3772e-15	7.75615	0.0174643	WTAP	2.16485e-14	0.0120738
OK	3.93553e-15	7.76964	0.017432	ZBTB7B	1.94865e-14	0.0114572
OK	4.8517e-15	7.74308	0.0174111	RALGAPA2	2.39788e-14	0.0110602
OK	5.83601e-15	7.71957	0.0173634	SLF2	2.8784e-14	0.0101502
OK	6.30095e-15	7.7098	0.0173601	CALCOCO2	3.10487e-14	0.0100877
OK	6.04716e-15	7.71504	0.017336	TYW5	2.98049e-14	0.0096281
OK	7.27588e-15	7.69141	0.0172944	ABHD17B	3.58036e-14	0.00883596
OK	9.12375e-15	7.66241	0.0170143	RSKR	4.4784e-14	0.00349956
OK	1.81404e-14	7.57368	0.016973	ZCCHC14	8.80978e-14	0.00271407
OK	2.0904e-14	7.55524	0.016956	DDI2	1.01336e-13	0.00238959
OK	6.96729e-14	7.39695	0.0166553	WAPL	3.32139e-13	-0.00333827
OK	7.35931e-14	7.38968	0.0166215	DENND4C	3.50516e-13	-0.00398304
OK	1.13597e-13	7.33173	0.0164926	NPHP3	5.38191e-13	-0.00643916
OK	1.18061e-13	7.32657	0.016483	TAPBPL	5.58848e-13	-0.00662085
OK	1.64898e-13	7.28164	0.0163937	SCAF8	7.76454e-13	-0.00832284
OK	1.62951e-13	7.28324	0.016374	ELOA	7.67957e-13	-0.00869755
OK	1.29276e-13	7.31439	0.0163101	CCDC50	6.10994e-13	-0.00991477
OK	2.64461e-13	7.21765	0.016238	NPLOC4	1.23634e-12	-0.0112885
OK	3.08377e-13	7.19673	0.0161676	CRTC1	1.4382e-12	-0.0126307
OK	3.81163e-13	7.16776	0.0161284	SDR39U1	1.76999e-12	-0.0133762
OK	3.91279e-13	7.16418	0.0161069	CWF19L1	1.815e-12	-0.0137869
OK	8.48296e-13	7.05739	0.0158759	DGKE	3.89297e-12	-0.0181877
OK	1.07545e-12	7.02433	0.0158104	TRIM13	4.92071e-12	-0.0194345
OK	2.69297e-13	7.21519	0.0157736	SIRPB1	1.25812e-12	-0.020135
OK	1.12236e-12	7.01837	0.0157275	ABI2	5.12991e-12	-0.0210137
OK	1.5483e-12	6.97327	0.0156665	COPG1	7.03935e-12	-0.0221762
OK	1.74737e-12	6.95624	0.0156394	PAFAH1B2	7.92763e-12	-0.0226931
OK	1.93068e-12	6.94216	0.0156201	ANKRD13A	8.74457e-12	-0.0230595
OK	1.96619e-12	6.93959	0.0156069	PSMD1	8.90162e-12	-0.0233111
OK	3.43066e-12	6.86051	0.0153623	CRAMP1	1.54312e-11	-0.0279717
OK	4.29172e-12	6.82845	0.0153456	CREB3L2	1.92439e-11	-0.0282898
OK	4.88909e-12	6.80973	0.0153208	DCAF11	2.1886e-11	-0.028761
OK	4.13139e-12	6.83392	0.0152705	CMAS	1.85288e-11	-0.0297207
OK	7.00421e-12	6.75782	0.0152128	C1GALT1	3.11985e-11	-0.0308197
OK	6.75215e-12	6.76313	0.0152104	PTBP2	3.00882e-11	-0.0308648
OK	8.24823e-12	6.73409	0.0151473	DDX42	3.66334e-11	-0.0320662
OK	5.52334e-13	7.11679	0.0151436	S100A8	2.55492e-12	-0.0321371
OK	1.16814e-11	6.6833	0.0150383	TRIM28	5.15833e-11	-0.034143
OK	1.284e-11	6.66943	0.0149905	RBM12	5.65834e-11	-0.0350533
OK	1.95698e-11	6.6073	0.0148733	KIF5B	8.56263e-11	-0.0372865
OK	2.65423e-11	6.56202	0.014754	BRMS1	1.1543e-10	-0.0395592
OK	3.16365e-11	6.53579	0.0147085	XPO4	1.37168e-10	-0.0404266
OK	3.46083e-11	6.52234	0.0146826	NCBP2	1.49661e-10	-0.0409197
OK	3.05194e-11	6.54117	0.0146825	ARL17B	1.32511e-10	-0.0409225
OK	3.24214e-11	6.53213	0.0146596	FASTK	1.40515e-10	-0.0413579
OK	3.58921e-11	6.51688	0.0146548	ATP6V1H	1.55119e-10	-0.0414491
OK	3.85917e-11	6.50599	0.0146034	WWP1	1.66619e-10	-0.0424293
OK	2.332e-11	6.58128	0.0145808	CAPN3	1.01787e-10	-0.0428582
OK	6.86133e-11	6.41894	0.0144294	GNL3L	2.93177e-10	-0.045744
OK	6.84239e-11	6.41936	0.0143754	DLG3	2.92426e-10	-0.0467714
OK	8.3663e-11	6.38868	0.0143637	CLASP1	3.56421e-10	-0.0469957
OK	1.13457e-10	6.34192	0.014256	MGAT1	4.80841e-10	-0.0490472
OK	1.27385e-10	6.32407	0.0141696	WWC3	5.38951e-10	-0.0506924
OK	3.72748e-10	6.15612	0.0138519	PYROXD1	1.54962e-09	-0.0567455
OK	7.00739e-10	6.05531	0.0136114	HMGCR	2.87539e-09	-0.0613265
OK	7.33854e-10	6.04787	0.0135651	CHUK	3.00727e-09	-0.0622082
OK	8.73189e-10	6.0198	0.0135215	TRAPPC6B	3.56332e-09	-0.0630385
OK	8.95478e-10	6.01571	0.0134859	IBA57	3.65289e-09	-0.0637166
OK	1.15958e-09	5.97371	0.0134378	MFSD11	4.71236e-09	-0.0646348
OK	1.12119e-09	5.9792	0.0134358	ATL3	4.55892e-09	-0.0646724
OK	1.69997e-09	5.91102	0.0132865	SEL1L3	6.84249e-09	-0.0675162
OK	1.76965e-09	5.9044	0.0132805	MBNL2	7.1203e-09	-0.0676296
OK	1.96886e-09	5.88679	0.0132264	ZNF236	7.90409e-09	-0.0686603
OK	2.36245e-09	5.85658	0.0131658	TMEM183A	9.45245e-09	-0.0698164
OK	2.26803e-09	5.86336	0.0131604	CDC34	9.08139e-09	-0.0699177
OK	2.74129e-09	5.83182	0.013116	UBTF	1.09276e-08	-0.0707641
OK	3.3065e-09	5.80047	0.0130349	TRIM41	1.3132e-08	-0.0723084
OK	4.61464e-09	5.74432	0.0128955	HIBCH	1.81797e-08	-0.0749643
OK	4.45721e-09	5.75019	0.0128886	SMYD4	1.7582e-08	-0.0750973
OK	6.14301e-09	5.69571	0.0127914	HEXB	2.40118e-08	-0.0769485
OK	7.26043e-09	5.66713	0.0127303	ATF6	2.83126e-08	-0.0781128
OK	9.34475e-09	5.62371	0.0126259	CGAS	3.62697e-08	-0.0801
OK	9.64017e-09	5.61834	0.0126157	CORO2A	3.73557e-08	-0.0802951
OK	1.04049e-08	5.60513	0.0125978	GOLGA3	4.02464e-08	-0.0806369
OK	1.29595e-08	5.56698	0.012505	MASTL	4.98589e-08	-0.0824035
OK	1.27826e-08	5.56938	0.012493	PPP2R1B	4.92133e-08	-0.0826336
OK	1.46945e-08	5.54504	0.012462	ANKRD17	5.64027e-08	-0.0832228
OK	9.1673e-09	5.62702	0.0124563	NPIPB13	3.55938e-08	-0.0833322
OK	2.01776e-08	5.48929	0.0122978	BTBD7	7.70504e-08	-0.0863521
OK	2.5042e-08	5.45101	0.0122326	JADE2	9.50854e-08	-0.0875931
OK	2.3635e-08	5.46129	0.0122234	ARHGAP27	8.99174e-08	-0.0877685
OK	2.47702e-08	5.45295	0.0122199	TMCO4	9.40866e-08	-0.087835
OK	1.48995e-08	5.54261	0.0121967	GDI1	5.71591e-08	-0.0882768
OK	2.66443e-08	5.43997	0.012191	ZNF3	1.00955e-07	-0.0883853
OK	3.18016e-08	5.40836	0.0121664	MARCH7	1.20032e-07	-0.0888552
OK	2.413e-08	5.4576	0.0121613	VPS11	9.17359e-08	-0.0889509
OK	5.6162e-08	5.30557	0.0119257	HOOK3	2.09043e-07	-0.0934393
OK	5.77909e-08	5.30035	0.0119193	KLHL36	2.1492e-07	-0.0935611
OK	6.31007e-08	5.28428	0.011866	LY9	2.3398e-07	-0.0945765
OK	6.06008e-08	5.29167	0.0117816	APC	2.25136e-07	-0.0961848
OK	9.12144e-08	5.21641	0.0117319	FBRS	3.35393e-07	-0.0971316
OK	8.7873e-08	5.22332	0.0117138	UBN2	3.2355e-07	-0.0974764
OK	1.03618e-07	5.19273	0.0116661	FAM219B	3.79575e-07	-0.0983861
OK	1.04419e-07	5.19129	0.0116614	PCID2	3.82377e-07	-0.0984745
OK	1.13016e-07	5.17655	0.0116309	CCDC130	4.12876e-07	-0.0990556
OK	1.11206e-07	5.17956	0.0116241	ZNF654	4.06609e-07	-0.0991857
OK	1.247e-07	5.15815	0.011584	U2AF2	4.54402e-07	-0.0999494
OK	1.52897e-07	5.11984	0.0115092	TSNAX	5.54522e-07	-0.101375
OK	1.46673e-07	5.12767	0.0114786	MFGE8	5.32667e-07	-0.101958
OK	1.51263e-07	5.12187	0.0114571	SLC12A2	5.48966e-07	-0.102367
OK	2.12019e-07	5.05784	0.0113679	ATXN7L3B	7.62133e-07	-0.104067
OK	2.42295e-07	5.03232	0.0112836	TRNT1	8.68501e-07	-0.105673
OK	2.64376e-07	5.01557	0.0112526	LANCL1	9.44425e-07	-0.106264
OK	4.71673e-23	9.81785	0.0111331	CYBB	2.83531e-22	-0.10854
OK	4.12077e-07	4.92956	0.0110653	RPAIN	1.45073e-06	-0.10983
OK	4.67061e-07	4.90503	0.011011	KHNYN	1.63601e-06	-0.110866
OK	4.89797e-07	4.89569	0.0110062	SSR1	1.71286e-06	-0.110958
OK	4.21431e-07	4.92517	0.011	COG7	1.48318e-06	-0.111075
OK	3.52452e-07	4.96001	0.0109812	TDRD3	1.24756e-06	-0.111432
OK	4.74345e-07	4.90199	0.0109783	NOTCH1	1.66071e-06	-0.111488
OK	5.17867e-07	4.88472	0.0109777	MBD4	1.80837e-06	-0.1115
OK	5.75317e-07	4.86395	0.0109265	UGCG	1.99958e-06	-0.112475
OK	5.94447e-07	4.85748	0.0109143	MAPKAPK5	2.06373e-06	-0.112708
OK	6.87367e-07	4.82863	0.0108473	GSK3B	2.37902e-06	-0.113984
OK	3.64475e-07	4.95349	0.0108003	CCDC125	1.28906e-06	-0.11488
OK	8.14759e-07	4.79466	0.0107799	SMU1	2.81405e-06	-0.115268
OK	9.06242e-07	4.77328	0.0107131	GLMN	3.1225e-06	-0.11654
OK	9.61757e-07	4.7613	0.0106876	SRGAP2C	3.30531e-06	-0.117026
OK	1.13248e-06	4.72822	0.0106012	ZC3H7B	3.8741e-06	-0.118673
OK	1.19622e-06	4.71709	0.0105982	ZNF33A	4.0863e-06	-0.11873
OK	1.64709e-06	4.65157	0.0104505	MLLT10	5.57688e-06	-0.121544
OK	2.26605e-06	4.58536	0.0102937	NFX1	7.61508e-06	-0.124531
OK	2.60974e-06	4.55577	0.0102283	HIPK3	8.72645e-06	-0.125776
OK	2.2088e-06	4.5907	0.0102127	ZNF875	7.42733e-06	-0.126074
OK	3.11687e-06	4.5183	0.0101382	MED1	1.03722e-05	-0.127494
OK	4.00934e-06	4.46468	0.00999941	CCDC102A	1.32357e-05	-0.130137
OK	4.7989e-06	4.42604	0.00993472	ZFAND2B	1.57311e-05	-0.131369
OK	4.73019e-06	4.42915	0.00992197	MFHAS1	1.55154e-05	-0.131612
OK	5.07097e-06	4.41412	0.00989621	ZNF124	1.65952e-05	-0.132103
OK	5.72607e-06	4.38777	0.00985845	UBE2G1	1.86737e-05	-0.132822
OK	4.51223e-06	4.43932	0.00985364	CCDC191	1.48321e-05	-0.132914
OK	6.39202e-06	4.36377	0.00975928	DNAJC13	2.07668e-05	-0.134711
OK	7.71312e-06	4.32251	0.00971181	SARS	2.4886e-05	-0.135616
OK	7.42989e-06	4.33076	0.00970353	NRAS	2.40082e-05	-0.135773
OK	7.71919e-06	4.32234	0.00969299	POGK	2.49019e-05	-0.135974
OK	7.58109e-06	4.32632	0.00967769	FAM102B	2.44784e-05	-0.136266
OK	5.46192e-06	4.39803	0.00963963	TSEN2	1.78366e-05	-0.136991
OK	8.75266e-06	4.29454	0.00962805	BIN3	2.81136e-05	-0.137211
OK	9.75746e-06	4.27037	0.00958348	ARMH3	3.12291e-05	-0.13806
OK	7.03945e-06	4.34263	0.00952633	ST8SIA6	2.27911e-05	-0.139149
OK	1.01756e-05	4.261	0.00949622	MTMR12	3.2519e-05	-0.139723
OK	1.13203e-05	4.23712	0.00945752	ADCY9	3.60008e-05	-0.14046
OK	1.33625e-05	4.19972	0.00941039	TXNRD1	4.22827e-05	-0.141358
OK	1.34233e-05	4.19869	0.0094002	STRN3	4.24688e-05	-0.141552
OK	1.39499e-05	4.18997	0.00937719	TUT1	4.4096e-05	-0.14199
OK	1.37745e-05	4.19283	0.00937369	QTRT2	4.35674e-05	-0.142057
OK	1.4803e-05	4.17648	0.00937356	SIRT1	4.66556e-05	-0.142059
OK	1.56693e-05	4.16351	0.00933809	GART	4.92922e-05	-0.142735
OK	2.02917e-05	4.10413	0.00919378	PBX2	6.3462e-05	-0.145484
OK	2.59925e-05	4.04652	0.00904221	ANKRD10-IT1	8.07395e-05	-0.148372
OK	2.62198e-05	4.04448	0.0090368	FTSJ1	8.14223e-05	-0.148475
OK	2.83668e-05	4.026	0.0090313	ECD	8.78484e-05	-0.14858
OK	3.08192e-05	4.00645	0.0089947	PHYKPL	9.51694e-05	-0.149277
OK	1.61384e-05	4.15678	0.0089697	PAF1	5.07309e-05	-0.149753
OK	4.13535e-05	3.93642	0.00883515	PANK2	0.000126585	-0.152316
OK	5.00741e-05	3.89023	0.0087273	LRRC40	0.000152289	-0.154371
OK	4.92088e-05	3.89446	0.00872279	HERC5	0.000149721	-0.154457
OK	5.08493e-05	3.8865	0.00866723	GCA	0.000154516	-0.155515
OK	5.57689e-05	3.86402	0.00866318	OSBPL9	0.000169059	-0.155592
OK	6.00687e-05	3.84585	0.00861703	ZNF562	0.000181735	-0.156472
OK	6.48813e-05	3.82691	0.00857647	CEP135	0.000195608	-0.157244
OK	6.7377e-05	3.8176	0.0085223	AARS2	0.000202933	-0.158276
OK	7.57747e-05	3.78852	0.00845714	ARHGAP8	0.00022686	-0.159518
OK	0.000112786	3.68851	0.00824975	RTTN	0.00033203	-0.163468
OK	0.000120822	3.67096	0.008229	TXLNG	0.000354572	-0.163864
OK	0.00014002	3.6331	0.00813929	DLGAP4	0.000408626	-0.165573
OK	0.000136527	3.63961	0.00809995	PPP1R21	0.000399191	-0.166322
OK	0.000140469	3.63227	0.00795966	TMEM273	0.000409824	-0.168995
OK	0.000212505	3.52405	0.00789615	CDK5RAP1	0.000609252	-0.170205
OK	0.000239737	3.49197	0.00781085	EGLN1	0.000683591	-0.17183
OK	0.000285209	3.4453	0.00772166	ELAVL1	0.00080673	-0.173529
OK	0.000268579	3.46151	0.00771358	EEF2K	0.000762197	-0.173683
OK	0.000294628	3.43651	0.00769533	RINL	0.000831732	-0.174031
OK	0.000313448	3.4197	0.00766302	WWP2	0.000882084	-0.174646
OK	0.00031331	3.41982	0.00765326	ZNF700	0.00088181	-0.174832
OK	0.000323539	3.41107	0.00761775	MICAL1	0.000909527	-0.175508
OK	0.000329245	3.4063	0.00761175	RCOR1	0.000925206	-0.175623
OK	0.000340635	3.39701	0.00759843	ACER3	0.000955589	-0.175876
OK	0.000337948	3.39917	0.00759236	YKT6	0.000948796	-0.175992
OK	0.000345813	3.39288	0.00754645	TTBK2	0.000969738	-0.176867
OK	0.000395933	3.35562	0.00750612	NAPRT	0.00110167	-0.177635
OK	0.000379021	3.36768	0.00740926	TUBG1	0.00105748	-0.17948
OK	0.000474889	3.305	0.00735721	CPEB2	0.00131051	-0.180472
OK	0.000586695	3.24527	0.00726451	KCMF1	0.00160403	-0.182238
OK	0.000668613	3.20787	0.00718253	MSH3	0.00181738	-0.1838
OK	0.000664639	3.20958	0.00717285	GMEB2	0.00180795	-0.183984
OK	0.000701378	3.19408	0.00711598	HIP1	0.00190211	-0.185067
OK	0.000721575	3.18588	0.00708833	PPAN	0.00195344	-0.185594
OK	0.000770145	3.16698	0.00706804	TCF7L2	0.00207682	-0.185981
OK	0.000756018	3.17236	0.0070181	ZNF100	0.00204052	-0.186932
OK	0.000681751	3.20227	0.00699763	GSN	0.00185168	-0.187322
OK	0.000925511	3.11315	0.00696461	LYSMD2	0.00247194	-0.187951
OK	0.00104528	3.07706	0.00689593	BECN1	0.00277323	-0.189259
OK	0.000819658	3.14882	0.00688382	ATP11A	0.00220206	-0.18949
OK	0.00104974	3.07579	0.00686703	TRAPPC11	0.00278336	-0.18981
OK	0.00112225	3.05581	0.00682314	SEMA4C	0.00296756	-0.190646
OK	0.00120194	3.03518	0.0067943	TOMM70	0.00316623	-0.191195
OK	0.00122458	3.02955	0.00678254	UBAP1	0.00322153	-0.191419
OK	0.0010207	3.08414	0.00675259	TBC1D22B	0.00271102	-0.19199
OK	0.0011524	3.04786	0.00671888	ZBTB41	0.00304242	-0.192632
OK	0.00139334	2.99034	0.00668958	TSPAN3	0.00364366	-0.19319
OK	0.00149483	2.9688	0.00663625	CYB5R1	0.00389343	-0.194206
OK	0.00150462	2.96679	0.00662087	WDR5	0.00391608	-0.194499
OK	0.000619298	3.22984	0.00657311	DEC1	0.00168974	-0.195409
OK	0.00158951	2.94988	0.00655928	BRAT1	0.00412504	-0.195673
OK	0.00202383	2.87442	0.00639083	CLUH	0.00518217	-0.198882
OK	0.00211356	2.8607	0.00638372	FOXRED1	0.00539844	-0.199017
OK	0.00209348	2.86372	0.00637604	FAAP100	0.0053516	-0.199164
OK	0.00226157	2.83917	0.00635792	SRSF8	0.00576009	-0.199509
OK	0.00242561	2.81675	0.00630446	EMC2	0.00615168	-0.200527
OK	0.00255679	2.79979	0.00625013	METTL8	0.00647215	-0.201562
OK	0.00278439	2.77215	0.00614434	PAPSS1	0.00701033	-0.203578
OK	0.00343559	2.70302	0.00604542	UNK	0.00855972	-0.205462
OK	0.00342909	2.70365	0.00604379	HACD3	0.00854553	-0.205493
OK	0.00431414	2.62644	0.00585837	PIP5K1C	0.0106231	-0.209025
OK	0.00170777	2.92763	0.00584903	DST	0.00440593	-0.209203
OK	0.00470994	2.59643	0.00579416	PSMD5	0.0115594	-0.210249
OK	0.00483897	2.58713	0.00578316	DYM	0.0118558	-0.210458
OK	0.00489679	2.58303	0.00577723	PITPNB	0.0119892	-0.210571
OK	0.00506363	2.57145	0.00572681	DCAF6	0.0123682	-0.211532
OK	0.00491537	2.58173	0.00572379	NBN	0.012032	-0.211589
OK	0.00527951	2.55696	0.00566325	ZNF16	0.0128575	-0.212742
OK	0.00632102	2.4937	0.00552236	RXRA	0.0152456	-0.215427
OK	0.00686586	2.46421	0.00550902	PPP2R2D	0.0164765	-0.215681
OK	0.0069717	2.45872	0.00543342	UBXN8	0.0167212	-0.217121
OK	0.00745494	2.43456	0.00543016	NUP62	0.0177927	-0.217183
OK	0.00768601	2.42349	0.00541281	MBD6	0.0182876	-0.217513
OK	0.00827137	2.39672	0.00534635	SURF6	0.0195916	-0.218779
OK	0.0084178	2.39028	0.00534429	ZDHHC2	0.0199143	-0.218819
OK	0.00832603	2.3943	0.00534161	SCYL2	0.0197145	-0.21887
OK	0.00833347	2.39397	0.00532911	MIGA2	0.01973	-0.219108
OK	0.00830766	2.39511	0.00531756	CMTR2	0.0196732	-0.219328
OK	0.00878692	2.37448	0.00527815	PLA2G12A	0.0207374	-0.220079
OK	0.00944469	2.34771	0.00522479	RFT1	0.0222045	-0.221095
OK	0.00987457	2.33108	0.00519942	CCDC28A	0.0231468	-0.221579
OK	0.00959103	2.34197	0.0051971	PLCXD1	0.0225288	-0.221623
OK	0.0100184	2.32566	0.00518409	VAMP3	0.0234532	-0.221871
OK	0.0103404	2.31376	0.00515435	MCEE	0.0241625	-0.222437
OK	0.011743	2.26543	0.00506418	CCNY	0.0272212	-0.224155
OK	0.0120335	2.25606	0.0050425	ANXA7	0.0278645	-0.224568
OK	0.0128656	2.23024	0.00498432	CPNE3	0.0296795	-0.225676
OK	0.0131277	2.22241	0.00494133	BTBD10	0.0302485	-0.226495
OK	0.0134736	2.21228	0.00493773	MLX	0.0309758	-0.226564
OK	0.0129449	2.22786	0.00483564	SEMA4A	0.0298528	-0.228509
OK	0.0158224	2.14887	0.00477505	AMDHD2	0.0360101	-0.229663
OK	0.0166214	2.12914	0.00474365	ABCC10	0.0377008	-0.230261
OK	0.0180097	2.09671	0.00465208	MYO18A	0.0406186	-0.232006
OK	0.0189648	2.07561	0.00462526	MOSMO	0.0425852	-0.232517
OK	0.0215663	2.02242	0.00450008	SMG5	0.047939	-0.234901
OK	0.0159019	2.14687	0.00445753	SIGLEC10	0.0361794	-0.235712
OK	0.0222904	2.00859	0.00444221	CD59	0.0494081	-0.236004
OK	0.0210908	2.03172	0.00432179	SLC15A3	0.0469524	-0.238298
OK	0.0075513	2.42991	0.00415816	SH2D1B	0.017997	-0.241415

## Sheet: Module 9
status	p_value	morans_test_statistic	morans_I	gene_short_name	q_value	zscore
OK	0	316.223	0.715107	TPT1	0	13.3025
OK	0	299.985	0.678383	EEF1A1	0	12.6029
OK	0	246.876	0.558266	EEF1B2	0	10.3146
OK	0	228.377	0.516431	EEF1G	0	9.51761
OK	0	189.111	0.42762	NACA	0	7.82572
OK	0	183.673	0.415316	FAU	0	7.59132
OK	0	180.748	0.408705	RACK1	0	7.46539
OK	0	175.617	0.397102	GAS5	0	7.24434
OK	0	162.454	0.367336	UBA52	0	6.67728
OK	0	137.447	0.310772	NPM1	0	5.59971
OK	0	122.632	0.277261	EIF3E	0	4.96132
OK	0	120.592	0.270862	FXYD2	0	4.83941
OK	0	117.446	0.265504	NOSIP	0	4.73735
OK	0	114.391	0.258626	BTF3	0	4.6063
OK	0	110.682	0.250192	LDHB	0	4.44563
OK	0	105.877	0.23938	COX7C	0	4.23967
OK	0	104.249	0.235701	TOMM7	0	4.16959
OK	0	102.538	0.231737	MAL	0	4.09405
OK	0	101.603	0.229257	CD27	0	4.04682
OK	0	91.8015	0.207541	PFDN5	0	3.63311
OK	0	87.1916	0.19686	AIF1	0	3.42964
OK	0	81.9777	0.185317	COX4I1	0	3.20974
OK	0	79.9724	0.180795	UQCRB	0	3.1236
OK	0	79.0814	0.178776	EEF1D	0	3.08513
OK	0	75.6998	0.171102	RGS10	0	2.93893
OK	0	70.0435	0.158342	NOP53	0	2.69585
OK	0	72.1724	0.15536	PTPN3	0	2.63906
OK	0	68.8953	0.154909	SESTD1	0	2.63046
OK	0	64.7938	0.142732	TIMD4	0	2.39848
OK	0	61.212	0.138345	EIF3H	0	2.3149
OK	0	60.5797	0.136926	HINT1	0	2.28788
OK	0	59.262	0.133963	CD48	0	2.23142
OK	0	59.008	0.133282	FHIT	0	2.21846
OK	0	59.2371	0.13098	POU2AF1	0	2.1746
OK	0	56.0456	0.12661	SH3YL1	0	2.09135
OK	0	55.6598	0.125683	CLEC11A	0	2.07368
OK	0	54.7494	0.123748	COMMD6	0	2.03683
OK	0	54.7809	0.12369	S100B	0	2.03572
OK	0	54.7673	0.122698	CTLA4	0	2.01683
OK	0	52.5372	0.118747	EEF2	0	1.94155
OK	0	51.9994	0.117533	SLC25A6	0	1.91843
OK	0	51.531	0.116464	UXT	0	1.89806
OK	0	50.6444	0.114416	ISG20	0	1.85904
OK	0	50.2691	0.113624	HNRNPA1	0	1.84395
OK	0	50.0141	0.113002	ANP32B	0	1.8321
OK	0	48.5098	0.109378	MYC	0	1.76308
OK	0	46.2499	0.104525	ZFAS1	0	1.67062
OK	0	45.6937	0.103258	GYPC	0	1.64648
OK	0	44.5968	0.100781	GIMAP7	0	1.59929
OK	0	44.4724	0.0965377	MYB	0	1.51846
OK	0	42.6044	0.0962561	NSA2	0	1.51309
OK	0	41.6656	0.0941494	SMDT1	0	1.47296
OK	0	41.475	0.0937148	ST13	0	1.46468
OK	0	41.7674	0.0931675	TMIGD2	0	1.45425
OK	0	41.1364	0.0923955	CAPG	0	1.43955
OK	0	40.1173	0.0873264	CAV1	0	1.34298
OK	0	38.3994	0.0862831	PGM2L1	0	1.3231
OK	0	37.9758	0.0858055	EIF3L	0	1.314
OK	0	38.3966	0.0829056	HMOX1	0	1.25876
OK	1.83593e-284	36.0228	0.0809958	FGFR1	4.19301e-283	1.22238
OK	1.09443e-294	36.6701	0.0793568	CXCR6	2.55929e-293	1.19115
OK	4.91992e-263	34.6272	0.0782483	ATP6V1G1	1.07133e-261	1.17004
OK	7.56048e-264	34.6812	0.0781035	MT3	1.65133e-262	1.16728
OK	0	42.3041	0.0774181	TMEM155	0	1.15422
OK	2.67464e-254	34.0419	0.0768384	TCEA3	5.68037e-253	1.14318
OK	4.87743e-252	33.8888	0.0765446	ATF7IP2	1.02876e-250	1.13758
OK	2.102e-240	33.0895	0.0747215	SERP1	4.311e-239	1.10285
OK	1.50502e-235	32.7503	0.0738411	BEX3	3.04028e-234	1.08608
OK	1.20956e-225	32.047	0.0724097	EIF3F	2.4006e-224	1.05881
OK	3.23728e-203	30.3946	0.0686345	PPA1	6.03003e-202	0.986887
OK	1.06986e-203	30.431	0.0686047	CARS	1.99799e-202	0.98632
OK	4.25579e-206	30.6119	0.0684286	LAYN	8.0315e-205	0.982966
OK	8.88478e-200	30.1333	0.0680087	REG4	1.63653e-198	0.974966
OK	1.1485e-196	29.8948	0.0674969	A1BG	2.09219e-195	0.965216
OK	9.56517e-199	30.0544	0.0671308	AFF3	1.75585e-197	0.958242
OK	8.61747e-191	29.4393	0.0664716	RSL1D1	1.55273e-189	0.945684
OK	2.71621e-189	29.322	0.0662499	TOMM20	4.87378e-188	0.94146
OK	3.47733e-179	28.5183	0.06406	CPA5	6.11204e-178	0.899742
OK	6.19791e-174	28.0916	0.0633887	AK5	1.07447e-172	0.886953
OK	1.80053e-166	27.4739	0.0620113	MCUB	3.03816e-165	0.860713
OK	7.47486e-165	27.3381	0.0617371	ALKBH7	1.24953e-163	0.85549
OK	1.69517e-166	27.4761	0.0611739	CA6	2.86263e-165	0.84476
OK	9.32297e-161	26.9914	0.0609704	GPX4	1.5311e-159	0.840883
OK	5.50151e-149	25.9693	0.0584024	PADI4	8.67102e-148	0.791962
OK	6.07824e-143	25.4287	0.0573878	S1PR4	9.38746e-142	0.772634
OK	1.02374e-140	25.2266	0.0568905	C1QBP	1.56426e-139	0.763159
OK	4.73017e-131	24.3299	0.0549395	HSPB1	6.93694e-130	0.725992
OK	3.46521e-132	24.4369	0.0548617	PRDM8	5.11671e-131	0.724511
OK	3.87021e-125	23.7647	0.0535903	CITED4	5.53983e-124	0.70029
OK	1.3416e-114	22.7225	0.0512036	PCSK1N	1.83142e-113	0.654822
OK	6.39603e-112	22.45	0.0492716	ZNF704	8.62182e-111	0.618016
OK	1.77724e-178	28.4611	0.0474748	ZNF112	3.11619e-177	0.583786
OK	3.66223e-95	20.6639	0.0466433	FBL	4.53072e-94	0.567946
OK	7.85164e-94	20.5154	0.0460567	ANTXR2	9.63057e-93	0.556771
OK	2.6726e-92	20.3431	0.0458906	EIF1AY	3.254e-91	0.553606
OK	4.5062e-92	20.3175	0.0458709	SVIP	5.4772e-91	0.553231
OK	8.05575e-87	19.7147	0.0444564	IMPDH2	9.50172e-86	0.526285
OK	2.41829e-88	19.8913	0.0437769	F5	2.87761e-87	0.513339
OK	3.6673e-77	18.5557	0.0418934	ANAPC16	4.10287e-76	0.477458
OK	3.03172e-76	18.4418	0.041619	LSM5	3.36556e-75	0.472231
OK	1.23192e-78	18.7372	0.0405288	DRAIC	1.3869e-77	0.451462
OK	1.63126e-91	20.2542	0.0404724	KCNK1	1.97718e-90	0.450388
OK	6.19895e-71	17.7685	0.0400227	MMP28	6.57615e-70	0.441821
OK	1.02577e-79	18.869	0.0399912	PHEX	1.16333e-78	0.44122
OK	8.95497e-70	17.618	0.0396897	SPINK2	9.41629e-69	0.435476
OK	4.18993e-66	17.1333	0.0386678	GIMAP1	4.29044e-65	0.416009
OK	5.96926e-66	17.1127	0.0386355	EIF2S3	6.10374e-65	0.415393
OK	2.27524e-65	17.0346	0.0383025	NOG	2.31659e-64	0.409049
OK	2.02642e-61	16.494	0.0372143	DDT	1.99435e-60	0.388318
OK	4.91946e-61	16.4403	0.0371112	TMEM243	4.81516e-60	0.386356
OK	1.08413e-59	16.2518	0.0366557	APEX1	1.0511e-58	0.377678
OK	2.62944e-61	16.4782	0.0365169	ADTRP	2.58428e-60	0.375034
OK	4.06923e-59	16.1705	0.0362499	ID3	3.92053e-58	0.369947
OK	1.97287e-75	18.3403	0.0361217	ASB9	2.16996e-74	0.367504
OK	6.57106e-58	15.9982	0.0361083	PRDX6	6.26639e-57	0.36725
OK	6.89895e-98	20.9646	0.03608	MET	8.65951e-97	0.36671
OK	2.69729e-54	15.4716	0.0348931	TCEAL3	2.4884e-53	0.3441
OK	1.07922e-52	15.2323	0.0342597	SNRPE	9.82582e-52	0.332033
OK	4.11821e-60	16.3111	0.0341791	IL10	4.00901e-59	0.330496
OK	9.57311e-51	14.9362	0.0336982	ZNF22	8.53526e-50	0.321337
OK	3.44574e-50	14.8506	0.0334552	NBDY	3.04943e-49	0.316706
OK	6.75084e-48	14.4926	0.0327092	EIF3D	5.83753e-47	0.302494
OK	1.49488e-83	19.3302	0.0312888	TAGLN3	1.73374e-82	0.275435
OK	5.57981e-44	13.8594	0.0311767	SUSD3	4.60468e-43	0.273301
OK	4.00465e-55	15.5939	0.0306282	SLC22A16	3.72487e-54	0.26285
OK	2.62328e-42	13.5802	0.0306155	CHURC1	2.11139e-41	0.26261
OK	8.18053e-41	13.3259	0.0300633	SMIM26	6.45856e-40	0.25209
OK	1.25468e-39	13.1206	0.0296082	EVI2B	9.76953e-39	0.243419
OK	1.7252e-42	13.6109	0.0294508	IGFBP4	1.39481e-41	0.240422
OK	1.13253e-38	12.9528	0.0291	TNFAIP8	8.71435e-38	0.233738
OK	1.9319e-38	12.9118	0.0289977	TCEAL4	1.48333e-37	0.23179
OK	9.58844e-38	12.7878	0.0288465	NDUFC1	7.28152e-37	0.228909
OK	5.44549e-38	12.8317	0.0283653	TOX2	4.15588e-37	0.219741
OK	2.92876e-36	12.5193	0.0282128	LRRC75A	2.17499e-35	0.216836
OK	9.23928e-34	12.054	0.027138	ESD	6.63243e-33	0.196362
OK	7.77026e-33	11.8772	0.0267805	SELENOM	5.49177e-32	0.18955
OK	9.45174e-32	11.6665	0.0261663	CRYBB2	6.57648e-31	0.17785
OK	8.5718e-36	12.4337	0.0260283	CDK14	6.31554e-35	0.175222
OK	3.44565e-31	11.5559	0.0259266	GTSCR1	2.379e-30	0.173284
OK	8.90995e-29	11.0686	0.0249379	NOL7	5.9218e-28	0.154449
OK	8.7472e-28	10.862	0.0245046	CNBP	5.72172e-27	0.146193
OK	2.3588e-27	10.771	0.0242588	EIF4EBP3	1.5313e-26	0.141511
OK	2.0485e-27	10.784	0.0242345	NT5E	1.33066e-26	0.141047
OK	1.84615e-28	11.0031	0.023192	PACSIN1	1.22059e-27	0.121187
OK	5.28203e-25	10.261	0.0231013	DNPH1	3.29384e-24	0.119461
OK	3.47139e-25	10.3014	0.0230061	GNB4	2.17356e-24	0.117647
OK	5.57526e-30	11.3143	0.0226053	GDF7	3.77308e-29	0.110011
OK	8.44791e-24	9.98978	0.022514	EIF2A	5.15306e-23	0.108271
OK	3.59784e-23	9.84512	0.0219455	NAB1	2.16696e-22	0.0974408
OK	3.03084e-22	9.62848	0.021711	PEBP1	1.79235e-21	0.0929752
OK	8.60683e-22	9.52063	0.0214492	CMTM7	5.03857e-21	0.0879862
OK	2.29333e-20	9.17332	0.0206823	EIF3M	1.296e-19	0.0733764
OK	3.28584e-20	9.13449	0.0205864	DNAJC19	1.85105e-19	0.0715506
OK	6.39556e-20	9.06214	0.0204183	IMP3	3.58785e-19	0.0683479
OK	1.50244e-19	8.96853	0.0201759	GCSAM	8.36746e-19	0.0637298
OK	1.80014e-19	8.9486	0.020166	HEBP2	9.99695e-19	0.0635423
OK	2.06142e-24	10.1287	0.0199761	CLDN1	1.27148e-23	0.0599236
OK	5.02848e-19	8.83447	0.0198217	CELA1	2.76541e-18	0.0569815
OK	3.66184e-23	9.84334	0.0192907	MS4A6A	2.20489e-22	0.0468672
OK	3.38234e-18	8.61882	0.0192817	CPNE2	1.82329e-17	0.0466944
OK	1.11727e-22	9.73052	0.0192778	DSCAML1	6.66027e-22	0.0466207
OK	7.80122e-18	8.52259	0.0191419	ETFRF1	4.1564e-17	0.0440311
OK	1.32306e-17	8.46121	0.0190573	SUCLG2	7.01438e-17	0.0424202
OK	1.74323e-17	8.42899	0.019001	UBALD2	9.21472e-17	0.0413482
OK	5.12295e-21	9.33347	0.018924	CREB5	2.94457e-20	0.0398799
OK	3.63475e-17	8.34257	0.0186707	TCEAL2	1.90309e-16	0.0350559
OK	3.5365e-17	8.34581	0.0186402	PRKAR1B	1.85255e-16	0.0344747
OK	2.29591e-16	8.12184	0.0182243	ZFAND1	1.17521e-15	0.0265518
OK	5.45279e-16	8.01621	0.0180096	CENPV	2.76939e-15	0.0224604
OK	7.32909e-16	7.97979	0.0178834	CNN3	3.71269e-15	0.0200574
OK	4.19427e-15	7.76157	0.0174781	CCT8	2.07533e-14	0.012335
OK	1.1187e-14	7.63619	0.0172056	FAM162A	5.47988e-14	0.00714381
OK	2.07641e-14	7.55612	0.0168666	SFRP5	1.0068e-13	0.000686285
OK	8.89521e-16	7.95585	0.0164502	NAV3	4.49124e-15	-0.00724561
OK	1.88436e-13	7.26362	0.0163614	SMIM27	8.85497e-13	-0.00893733
OK	1.44705e-13	7.29923	0.0162209	PKIA	6.83315e-13	-0.0116145
OK	2.66885e-13	7.21641	0.0161595	ALCAM	1.24713e-12	-0.0127838
OK	5.50681e-13	7.11721	0.0160053	JAGN1	2.54782e-12	-0.015721
OK	7.83521e-13	7.06842	0.0159095	DPH5	3.60031e-12	-0.0175464
OK	1.23677e-12	7.00479	0.015747	FBP1	5.64086e-12	-0.020642
OK	2.38748e-12	6.91211	0.0155065	PSD	1.07886e-11	-0.0252241
OK	2.723e-12	6.89344	0.0154597	RRAGD	1.22738e-11	-0.0261159
OK	1.4468e-12	6.9828	0.0154234	RPRM	6.5904e-12	-0.0268075
OK	3.68543e-12	6.85027	0.0153418	GCHFR	1.65632e-11	-0.0283616
OK	5.09478e-12	6.8038	0.0153045	CCM2	2.27925e-11	-0.0290726
OK	1.26108e-13	7.31772	0.0151871	LHFPL4	5.96281e-13	-0.0313088
OK	6.70922e-12	6.76405	0.0151862	MCRIP2	2.99031e-11	-0.0313261
OK	1.255e-11	6.67278	0.0150225	PET117	5.53392e-11	-0.0344438
OK	1.9709e-11	6.60625	0.014789	CBR3	8.62177e-11	-0.0388923
OK	3.59544e-11	6.51662	0.014678	SNRPN	1.55326e-10	-0.0410078
OK	4.52837e-11	6.48191	0.0145592	AHCY	1.94964e-10	-0.0432713
OK	4.52821e-11	6.48192	0.0143058	NCF2	1.94964e-10	-0.0480989
OK	1.93996e-10	6.25878	0.0140718	ISCA2	8.14684e-10	-0.0525549
OK	2.78927e-10	6.2019	0.0137008	GALNT13	1.16385e-09	-0.0596244
OK	5.71843e-10	6.08795	0.0135408	PLEKHB1	2.35592e-09	-0.0626722
OK	8.42483e-10	6.02559	0.0134779	CFP	3.43997e-09	-0.0638699
OK	5.97649e-11	6.43993	0.0133699	SHANK1	2.55979e-10	-0.0659277
OK	1.43923e-09	5.93838	0.0133515	STN1	5.8224e-09	-0.0662771
OK	1.99061e-09	5.88497	0.0132348	CHMP3	7.98994e-09	-0.0685017
OK	2.47485e-09	5.84885	0.0131555	ATP6V0E2	9.89478e-09	-0.0700125
OK	1.81889e-09	5.89987	0.0131245	NKX3-1	7.31293e-09	-0.0706023
OK	1.89469e-09	5.89313	0.0130627	HEBP1	7.61204e-09	-0.0717796
OK	1.01032e-10	6.35976	0.0129685	GDF10	4.28972e-10	-0.073574
OK	4.61146e-09	5.74443	0.0128466	SERPINF1	1.81705e-08	-0.0758962
OK	5.5538e-09	5.71289	0.0128222	TMEM204	2.17759e-08	-0.0763605
OK	1.07427e-11	6.69555	0.0128057	PMCH	4.75163e-11	-0.0766747
OK	8.46338e-09	5.64079	0.0126765	YAE1	3.29082e-08	-0.079137
OK	1.62893e-08	5.52698	0.0124089	FAM200B	6.24351e-08	-0.0842351
OK	2.29593e-08	5.46643	0.0122812	MAGEF1	8.74397e-08	-0.0866672
OK	2.53243e-08	5.44902	0.0121447	N4BP3	9.61402e-08	-0.0892674
OK	5.13568e-08	5.32186	0.0119556	NME4	1.91622e-07	-0.0928708
OK	4.76734e-08	5.33538	0.0119326	DDX28	1.78125e-07	-0.0933093
OK	4.38495e-08	5.35053	0.0119023	ADIRF	1.64323e-07	-0.0938854
OK	7.5697e-08	5.25086	0.0118145	CMPK1	2.79675e-07	-0.0955589
OK	9.8652e-08	5.20186	0.0116772	BZW2	3.61629e-07	-0.0981744
OK	3.21804e-08	5.40624	0.0115153	LGALS9C	1.21419e-07	-0.101258
OK	1.58732e-07	5.11277	0.0114877	FCGRT	5.75394e-07	-0.101784
OK	1.79925e-07	5.08906	0.0114413	LETMD1	6.49809e-07	-0.102669
OK	2.20722e-07	5.05016	0.0112264	LY96	7.92229e-07	-0.106762
OK	2.58058e-07	5.02022	0.0111922	CD9	9.22542e-07	-0.107413
OK	3.24596e-07	4.97598	0.0111165	ZNF226	1.15199e-06	-0.108856
OK	3.91417e-07	4.9396	0.011086	TCEAL8	1.37913e-06	-0.109437
OK	4.2927e-07	4.92157	0.0110547	GNG10	1.50978e-06	-0.110033
OK	4.28905e-07	4.92173	0.0110507	TAF9	1.50874e-06	-0.110109
OK	4.11661e-07	4.92976	0.0110276	LDOC1	1.44951e-06	-0.110549
OK	5.42412e-07	4.87559	0.0109166	TATDN1	1.89071e-06	-0.112664
OK	6.23411e-08	5.2865	0.0108555	TPO	2.31362e-07	-0.113828
OK	1.28828e-06	4.70198	0.0105649	CLNS1A	4.3917e-06	-0.119363
OK	1.31183e-06	4.69828	0.0105598	UGP2	4.46844e-06	-0.119462
OK	1.75414e-06	4.63857	0.0103854	FBLN5	5.93e-06	-0.122783
OK	1.94008e-06	4.6177	0.0103817	DAP3	6.54523e-06	-0.122854
OK	2.09492e-06	4.60174	0.0103367	SLC35D2	7.05212e-06	-0.123711
OK	1.83027e-06	4.62978	0.0103327	GP5	6.18251e-06	-0.123788
OK	1.45092e-10	6.30393	0.0103324	WNT3	6.123e-10	-0.123793
OK	2.06707e-06	4.60452	0.010331	ZNF358	6.96164e-06	-0.12382
OK	1.90557e-06	4.62142	0.0100748	AKAP3	6.43385e-06	-0.1287
OK	4.23385e-06	4.453	0.0100021	TIMM9	1.39469e-05	-0.130085
OK	3.61011e-06	4.48709	0.0100005	SLC35F2	1.1971e-05	-0.130116
OK	4.27992e-06	4.45068	0.00997546	ZNF584	1.40879e-05	-0.130593
OK	5.52061e-06	4.39571	0.00986071	NOA1	1.80201e-05	-0.132779
OK	5.91951e-06	4.38053	0.00981382	PPP1R3F	1.92841e-05	-0.133672
OK	4.78782e-06	4.42654	0.00980595	NRN1	1.56972e-05	-0.133822
OK	7.50259e-06	4.32861	0.00970878	ARL2	2.42359e-05	-0.135673
OK	8.6628e-06	4.29683	0.00965228	PQBP1	2.78499e-05	-0.13675
OK	8.69219e-06	4.29608	0.00965093	HAX1	2.7936e-05	-0.136775
OK	4.97314e-06	4.41834	0.00962992	SERP2	1.62874e-05	-0.137176
OK	8.76724e-06	4.29417	0.00962316	GNPDA1	2.8152e-05	-0.137304
OK	1.02951e-05	4.25839	0.00953311	AIG1	3.28812e-05	-0.13902
OK	1.02177e-05	4.26008	0.00952897	AK6	3.26391e-05	-0.139099
OK	1.01095e-05	4.26246	0.00951619	ECRG4	3.23173e-05	-0.139342
OK	1.11011e-05	4.24151	0.00951405	PSMB5	3.53402e-05	-0.139383
OK	9.97881e-06	4.26536	0.00938815	RETN	3.1928e-05	-0.141781
OK	1.68447e-05	4.14698	0.00929919	NT5C3B	5.28968e-05	-0.143476
OK	1.67636e-05	4.14808	0.00923411	TMEM223	5.26499e-05	-0.144716
OK	4.06662e-06	4.46165	0.00921983	DMRTA1	1.34186e-05	-0.144988
OK	1.4559e-05	4.18026	0.00920375	MPP1	4.5954e-05	-0.145294
OK	2.52001e-05	4.05376	0.0091033	VEGFB	7.83686e-05	-0.147208
OK	2.68021e-05	4.03933	0.00903385	FANCF	8.31825e-05	-0.148531
OK	3.11373e-06	4.51852	0.00896607	ZAN	1.03634e-05	-0.149822
OK	3.25924e-05	3.99321	0.00895106	HSD17B8	0.000100414	-0.150108
OK	3.34775e-05	3.98685	0.00894322	SMIM20	0.000103053	-0.150258
OK	3.69619e-05	3.96329	0.00886533	TRBV28	0.000113486	-0.151741
OK	4.72437e-05	3.90433	0.00873175	GIMAP2	0.000143918	-0.154286
OK	5.06553e-05	3.88743	0.00869307	ACSM3	0.00015397	-0.155023
OK	6.43028e-05	3.82911	0.00859197	CCNG1	0.000193972	-0.156949
OK	6.99929e-05	3.80819	0.00845619	MPIG6B	0.000210517	-0.159536
OK	8.73796e-05	3.75296	0.00838502	NUAK2	0.00025994	-0.160892
OK	9.91807e-05	3.72109	0.00833704	GSTM3	0.000293343	-0.161806
OK	7.24449e-05	3.79967	0.00833074	GEM	0.000217466	-0.161926
OK	7.72733e-05	3.78365	0.00831503	TMEM164	0.000230961	-0.162225
OK	0.000130365	3.65148	0.00817257	LYRM4	0.000381641	-0.164939
OK	0.000141367	3.63063	0.00813138	LGALS3BP	0.000412276	-0.165723
OK	3.1181e-05	4.00369	0.00808866	MAP7	9.62175e-05	-0.166537
OK	0.000122665	3.66709	0.00803836	OGN	0.000359735	-0.167495
OK	0.000158853	3.60042	0.00802274	RN7SL832P	0.00046096	-0.167793
OK	0.000180402	3.56721	0.00800516	HSD17B11	0.000521026	-0.168128
OK	2.92342e-05	4.01891	0.0080031	DNASE1L3	9.04436e-05	-0.168167
OK	0.000191502	3.55153	0.00797047	OXA1L	0.000551757	-0.168789
OK	0.000181348	3.56584	0.00796583	HAR1A	0.000523483	-0.168877
OK	0.000196126	3.54524	0.00793215	RALA	0.000564173	-0.169519
OK	0.00020995	3.52725	0.00791189	CNIH1	0.000602169	-0.169905
OK	0.000198311	3.54232	0.00786741	LIPT2	0.000570306	-0.170752
OK	0.000238746	3.49308	0.00783394	NIFK	0.000680946	-0.17139
OK	0.000123667	3.665	0.00759431	FOLR2	0.000362576	-0.175955
OK	0.000288172	3.44251	0.00753703	ARMCX1	0.000814469	-0.177046
OK	0.000455517	3.31665	0.00742919	EIF2D	0.00125964	-0.179101
OK	0.000420315	3.33906	0.00742388	MYL5	0.00116649	-0.179202
OK	0.000461575	3.31296	0.00742269	YDJC	0.0012759	-0.179224
OK	0.000494144	3.29384	0.00729987	FAM182A	0.0013612	-0.181564
OK	0.000509239	3.28537	0.00725717	TSPAN6	0.00140117	-0.182378
OK	0.00061792	3.23048	0.00724543	MFNG	0.00168619	-0.182601
OK	0.000722479	3.18552	0.00713899	ACYP2	0.00195564	-0.184629
OK	0.00081985	3.14875	0.0070494	EID2	0.0022023	-0.186336
OK	0.000815657	3.15025	0.00702602	MAD2L1	0.00219323	-0.186781
OK	0.000843317	3.14049	0.00701883	DBP	0.00226223	-0.186918
OK	0.000830815	3.14487	0.00701528	MINCR	0.00223009	-0.186986
OK	0.000812312	3.15145	0.00695966	TRAV41	0.00218506	-0.188045
OK	0.000982698	3.09541	0.00692784	BNIP3	0.00261623	-0.188652
OK	0.00103061	3.08127	0.00689757	DNAJC30	0.00273634	-0.189228
OK	0.000926954	3.11269	0.00686359	SYCE1	0.00247548	-0.189876
OK	0.0011315	3.05335	0.00682434	PIGP	0.00299018	-0.190623
OK	0.000353596	3.38678	0.00681795	CD200	0.000990272	-0.190745
OK	0.0010811	3.067	0.0067553	TRAV25	0.00286296	-0.191938
OK	0.0012639	3.01999	0.00673582	HAR1B	0.00332091	-0.19231
OK	0.00139914	2.98907	0.00669515	ZNF32	0.00365704	-0.193084
OK	0.00146925	2.9741	0.00663972	ZNF581	0.00383284	-0.19414
OK	0.00149087	2.96961	0.00663319	FAM241B	0.00388453	-0.194265
OK	0.00155741	2.95617	0.00662198	COX11	0.00404517	-0.194478
OK	0.00120924	3.03336	0.00655437	IGFBP6	0.0031835	-0.195766
OK	0.00149746	2.96826	0.00654182	NLRP6	0.00389935	-0.196005
OK	0.00174773	2.92043	0.00650458	CLDN7	0.00450308	-0.196715
OK	0.00168447	2.9319	0.0064262	STAC3	0.00435133	-0.198208
OK	0.00206064	2.86873	0.00641335	RHNO1	0.00527204	-0.198453
OK	0.00216454	2.85313	0.00638769	PSMG4	0.0055221	-0.198942
OK	0.0016057	2.94674	0.0063764	NUDCD1	0.00416256	-0.199157
OK	0.00209111	2.86408	0.00636034	FAHD1	0.00534682	-0.199463
OK	0.00252673	2.80361	0.00622794	RAI2	0.00639832	-0.201985
OK	0.00312696	2.73416	0.0061102	FGFBP3	0.00782705	-0.204228
OK	0.00317466	2.72917	0.00608039	CCDC106	0.00794088	-0.204796
OK	0.00300424	2.74732	0.00607538	FOXJ1	0.00753739	-0.204891
OK	0.00336958	2.70947	0.00604864	VPS13B-DT	0.00840695	-0.205401
OK	0.00359978	2.68747	0.00601596	NBEAL1	0.00894704	-0.206023
OK	0.00337079	2.70935	0.00600996	CAHM	0.008409	-0.206137
OK	0.00402581	2.6499	0.00589447	TFAM	0.00994274	-0.208338
OK	0.00394615	2.65664	0.00587838	PODXL2	0.00975946	-0.208644
OK	0.00270364	2.78171	0.00584609	TBILA	0.0068182	-0.209259
OK	0.00436296	2.62261	0.00580459	LXN	0.0107347	-0.21005
OK	0.00509188	2.56953	0.00573255	POLR1E	0.0124273	-0.211422
OK	0.0052115	2.56147	0.00571665	ZNHIT2	0.0126991	-0.211725
OK	0.00461957	2.60308	0.00571181	SRD5A1	0.0113415	-0.211817
OK	0.0052976	2.55577	0.00570631	TRAPPC2B	0.0128972	-0.211922
OK	0.00481745	2.58866	0.00569033	GLIPR1L2	0.0118071	-0.212227
OK	0.00551375	2.54183	0.00568673	LENG1	0.0133946	-0.212295
OK	0.00534948	2.55238	0.00563244	TMOD1	0.0130147	-0.213329
OK	0.00533568	2.55328	0.00562167	TCEAL9	0.012984	-0.213535
OK	0.00568606	2.53105	0.0055856	FAM229B	0.0137836	-0.214222
OK	0.00639303	2.48967	0.00557217	VPS51	0.0154054	-0.214478
OK	0.00486974	2.58494	0.00547227	SGCA	0.0119271	-0.216381
OK	0.00637248	2.49082	0.00546764	KCNQ2	0.0153581	-0.216469
OK	0.00439197	2.62035	0.0054068	CDH1	0.0108024	-0.217628
OK	0.0079838	2.40966	0.00538623	SMIM10L1	0.0189501	-0.21802
OK	0.00444059	2.61659	0.00538011	KSR2	0.010917	-0.218136
OK	0.0083406	2.39366	0.00529809	ALDOC	0.0197425	-0.219699
OK	0.00914084	2.35986	0.00526728	NR2C2AP	0.0215325	-0.220286
OK	0.00936046	2.35104	0.00525596	TSR2	0.0220185	-0.220502
OK	0.00936915	2.3507	0.00524104	TEPP	0.0220365	-0.220786
OK	0.00535184	2.55223	0.00521337	TMEM176A	0.0130189	-0.221313
OK	0.00766514	2.42448	0.00517708	KCNMB4	0.018244	-0.222004
OK	0.00984927	2.33204	0.00515621	RAB13	0.0230951	-0.222402
OK	0.00757563	2.42874	0.00514912	LGALS9B	0.018049	-0.222537
OK	0.0108765	2.29465	0.00512586	SCOC	0.0253462	-0.22298
OK	0.0112338	2.28237	0.00507823	SLC27A5	0.0260998	-0.223887
OK	0.0103917	2.3119	0.00498869	TRAV4	0.0242717	-0.225593
OK	0.0122046	2.25063	0.00498819	HYKK	0.0282363	-0.225603
OK	0.0162597	2.13797	0.00476902	CYB5A	0.0369545	-0.229778
OK	0.0137388	2.20467	0.00475776	TRAV18	0.0315434	-0.229992
OK	0.0166441	2.12859	0.00472024	TACO1	0.0377444	-0.230707
OK	0.01715	2.11653	0.00468553	ZNF57	0.0387975	-0.231368
OK	0.0171427	2.1167	0.00465889	LY86	0.0387853	-0.231876
OK	0.0177013	2.10372	0.00463477	NDFIP2	0.039986	-0.232335
OK	0.0189421	2.07611	0.00462807	ZNF138	0.0425431	-0.232463
OK	0.0188518	2.07806	0.00462316	SCCPDH	0.0423713	-0.232557
OK	0.019423	2.06581	0.00461055	ANAPC13	0.0435254	-0.232797
OK	0.0196966	2.06006	0.00458447	CA11	0.0440904	-0.233294
OK	0.0198105	2.05768	0.0045579	HAUS4	0.0443176	-0.2338
OK	0.0194049	2.0662	0.00451663	MOB3B	0.0434962	-0.234586
OK	0.0180746	2.09524	0.00451116	RAB36	0.0407437	-0.23469
OK	0.0213362	2.0269	0.00449872	GNA12	0.0474544	-0.234927
OK	0.0186413	2.08266	0.00444138	GBP7	0.0419316	-0.23602
OK	0.0189535	2.07586	0.00441793	TRBV6-5	0.0425642	-0.236466
OK	0.00959729	2.34173	0.00431682	MTMR11	0.0225411	-0.238393
OK	0.0206963	2.03957	0.00413905	NDN	0.0461411	-0.241779

## Sheet: Module 10
status	p_value	morans_test_statistic	morans_I	gene_short_name	q_value	zscore
OK	7.01444e-241	33.1226	0.0747296	SGK1	1.44134e-239	1.103
OK	3.47574e-219	31.58	0.0710278	PCSK5	6.78557e-218	1.03248
OK	1.11584e-161	27.0698	0.0611178	OFD1	1.84379e-160	0.843692
OK	2.21478e-160	26.9594	0.060549	NRCAM	3.63453e-159	0.832855
OK	7.23104e-127	23.9313	0.053988	BIRC3	1.04338e-125	0.707866
OK	6.42205e-156	26.576	0.0535501	TNNT3	1.03805e-154	0.699523
OK	3.49025e-124	23.6722	0.0533839	STAT1	4.96293e-123	0.696358
OK	1.01484e-115	22.8356	0.0515333	SPSB3	1.39331e-114	0.661102
OK	3.39825e-112	22.4781	0.0506954	ATG16L1	4.58657e-111	0.645141
OK	4.62033e-112	22.4645	0.0506461	MAP3K2	6.23208e-111	0.6442
OK	1.34066e-109	22.2111	0.0501306	JPX	1.7926e-108	0.63438
OK	7.70603e-110	22.236	0.0500829	LTBP3	1.03166e-108	0.633472
OK	3.63257e-98	20.9951	0.0471404	IL6R	4.57025e-97	0.577416
OK	3.72338e-96	20.774	0.0468509	DUSP8	4.63302e-95	0.5719
OK	3.18051e-96	20.7815	0.0466908	DPP4	3.95981e-95	0.568851
OK	5.28129e-94	20.5346	0.0463393	IRF9	6.48526e-93	0.562155
OK	1.72128e-93	20.4771	0.0462205	THEMIS	2.10887e-92	0.55989
OK	2.38754e-81	19.0667	0.0429913	TRIM44	2.73366e-80	0.498373
OK	2.19048e-66	17.171	0.0387207	PHF21A	2.24731e-65	0.417016
OK	2.27693e-65	17.0345	0.0384231	BTAF1	2.31722e-64	0.411348
OK	6.60392e-62	16.5616	0.0372793	NPDC1	6.52926e-61	0.389557
OK	5.68833e-60	16.2913	0.0367142	ATG4D	5.52999e-59	0.378793
OK	2.20304e-57	15.9227	0.0357937	KIF21B	2.08978e-56	0.361256
OK	6.38722e-57	15.856	0.0356482	IL11RA	6.04552e-56	0.358485
OK	6.56492e-57	15.8543	0.0356163	BEX5	6.21098e-56	0.357877
OK	1.1573e-55	15.673	0.0352386	PARP10	1.08159e-54	0.350682
OK	4.59415e-54	15.4373	0.0347004	SAP25	4.2311e-53	0.340429
OK	1.84495e-48	14.5814	0.0327568	OSBPL5	1.60438e-47	0.303402
OK	3.18804e-45	14.0634	0.0317156	DEF6	2.67293e-44	0.283566
OK	1.61853e-44	13.948	0.0314555	RNF138	1.34496e-43	0.278611
OK	2.55859e-43	13.7497	0.031016	PCED1B	2.0906e-42	0.27024
OK	7.46468e-43	13.672	0.0308179	POU2F2	6.06248e-42	0.266466
OK	1.19701e-41	13.4686	0.0303799	PDS5A	9.55207e-41	0.258121
OK	3.4551e-41	13.3901	0.0301941	RNF216	2.74494e-40	0.254582
OK	5.05972e-37	12.6579	0.0284479	LAX1	3.8008e-36	0.221316
OK	1.47273e-36	12.5737	0.0283504	SMARCA5	1.09748e-35	0.219457
OK	9.36303e-36	12.4267	0.0279952	IKZF5	6.89378e-35	0.212692
OK	1.35272e-35	12.3972	0.0279306	TAF1	9.94613e-35	0.21146
OK	2.51757e-34	12.1607	0.0274001	RAB30	1.8249e-33	0.201354
OK	3.54822e-34	12.1326	0.0272896	NCF1	2.56766e-33	0.19925
OK	1.63751e-33	12.0067	0.0270476	HDAC10	1.17236e-32	0.19464
OK	1.05432e-30	11.4594	0.0257943	KDM4B	7.23066e-30	0.170763
OK	1.83398e-30	11.4114	0.0256052	RNF103	1.25178e-29	0.16716
OK	4.22111e-30	11.3387	0.0255064	MDN1	2.86296e-29	0.165278
OK	5.34117e-30	11.318	0.0255021	SEC31A	3.61579e-29	0.165197
OK	1.31329e-29	11.2389	0.0253436	MFSD14A	8.83491e-29	0.162177
OK	1.3599e-29	11.2358	0.0253209	UPK3BL1	9.13995e-29	0.161745
OK	2.47151e-29	11.1829	0.0252035	ZRSR2	1.65542e-28	0.159507
OK	3.71558e-29	11.1467	0.0250924	MLEC	2.48097e-28	0.157391
OK	4.89597e-29	11.1221	0.0250619	KDM2B	3.2651e-28	0.15681
OK	2.89546e-29	11.1689	0.0248705	GTF2A1	1.93697e-28	0.153163
OK	2.01912e-27	10.7853	0.0242781	HSH2D	1.31237e-26	0.141879
OK	8.17235e-27	10.656	0.0240176	ARMC8	5.25463e-26	0.136916
OK	1.49576e-25	10.3821	0.0233906	RHOT2	9.43136e-25	0.124972
OK	6.91865e-38	12.8132	0.0233885	BANK1	5.27455e-37	0.124932
OK	5.21868e-25	10.2621	0.0231282	MAP7D1	3.25528e-24	0.119972
OK	5.6758e-25	10.254	0.0230849	CRLF3	3.53428e-24	0.119147
OK	5.38887e-24	10.0342	0.0224073	PLCG1	3.29926e-23	0.10624
OK	2.00816e-23	9.90358	0.0222922	ADNP	1.21358e-22	0.104046
OK	7.79684e-23	9.76704	0.0219857	FGD3	4.66855e-22	0.0982071
OK	2.17544e-22	9.66251	0.0217596	RELL1	1.28897e-21	0.0939002
OK	3.7618e-22	9.60625	0.0216528	EIF1B	2.22034e-21	0.0918651
OK	8.78068e-22	9.51855	0.0213883	MAN2A2	5.13755e-21	0.0868258
OK	1.03956e-21	9.50099	0.0213347	MACO1	6.07251e-21	0.0858066
OK	2.29024e-21	9.41839	0.0212037	PSD4	1.32702e-20	0.0833105
OK	2.23315e-21	9.42104	0.0212015	NUP50	1.29498e-20	0.0832674
OK	2.57494e-21	9.40608	0.0211483	CLINT1	1.49038e-20	0.0822543
OK	2.88792e-21	9.39401	0.0211407	TOP2B	1.66883e-20	0.0821105
OK	1.67319e-20	9.20723	0.0207498	OSER1	9.48786e-20	0.0746623
OK	2.64285e-20	9.15802	0.0206107	ZNF106	1.49156e-19	0.0720132
OK	8.98356e-20	9.02501	0.0203151	SYNJ2BP	5.02528e-19	0.0663823
OK	1.57417e-19	8.96339	0.0201662	PIKFYVE	8.76015e-19	0.0635454
OK	1.95561e-19	8.93945	0.0200363	SIN3B	1.08463e-18	0.0610713
OK	9.90239e-19	8.7584	0.0197306	CDC73	5.40026e-18	0.0552465
OK	1.22211e-18	8.73465	0.0196723	TUBGCP2	6.65125e-18	0.0541365
OK	5.38515e-18	8.5654	0.0192752	SUN1	2.88128e-17	0.0465704
OK	3.27497e-17	8.35488	0.0188205	FBXL5	1.71722e-16	0.037909
OK	7.02588e-17	8.2643	0.0185989	ABHD3	3.6502e-16	0.0336878
OK	1.02832e-16	8.21873	0.0184985	FAM78A	5.30663e-16	0.0317755
OK	1.12705e-16	8.20773	0.01848	CNOT8	5.80638e-16	0.0314229
OK	1.6351e-16	8.16292	0.0183586	SHC1	8.3916e-16	0.0291089
OK	2.29919e-16	8.12166	0.0182347	ERC1	1.17661e-15	0.0267491
OK	3.11159e-16	8.08487	0.0182077	DDX52	1.58933e-15	0.0262354
OK	3.97897e-16	8.05485	0.0181426	ORMDL3	2.02852e-15	0.0249947
OK	7.42928e-16	7.97811	0.0179463	LRCH3	3.76256e-15	0.0212547
OK	8.76148e-16	7.95773	0.0179158	ASCC3	4.42579e-15	0.0206746
OK	1.76009e-15	7.87093	0.0176974	IARS	8.8103e-15	0.0165126
OK	1.88141e-15	7.86259	0.0176766	DDX55	9.40881e-15	0.0161181
OK	2.16485e-15	7.845	0.0176528	POLK	1.08137e-14	0.015664
OK	5.97123e-15	7.71665	0.0173229	SLC10A3	2.94442e-14	0.00937906
OK	8.13103e-15	7.67719	0.017263	ZNF26	3.9966e-14	0.00823818
OK	1.1928e-14	7.62793	0.01717	ZNF160	5.83489e-14	0.00646655
OK	1.2392e-14	7.623	0.0171216	SEC24B	6.05773e-14	0.00554393
OK	2.14993e-14	7.55159	0.0169348	STXBP5	1.04175e-13	0.00198635
OK	2.36451e-14	7.53919	0.0169325	RUFY2	1.14315e-13	0.00194173
OK	3.10054e-14	7.50376	0.0168623	RIC8A	1.49395e-13	0.000603911
OK	4.00019e-14	7.47031	0.0167887	ARL5B	1.92098e-13	-0.000798287
OK	4.99491e-14	7.44104	0.0167194	ZNF266	2.3896e-13	-0.00211852
OK	8.73262e-14	7.36689	0.0165312	IFI44	4.15374e-13	-0.00570248
OK	9.07488e-14	7.36176	0.0164351	UBA7	4.31177e-13	-0.00753453
OK	3.42284e-13	7.18248	0.0161586	ATXN1L	1.59185e-12	-0.0128015
OK	5.66577e-13	7.11328	0.0159959	DCTN5	2.62024e-12	-0.0159018
OK	6.42428e-13	7.09593	0.0159485	GALT	2.96338e-12	-0.0168036
OK	1.40408e-12	6.987	0.0157328	MED30	6.39716e-12	-0.0209129
OK	1.88737e-12	6.94537	0.0156379	PACS1	8.552e-12	-0.02272
OK	1.97797e-12	6.93875	0.0156113	GALNT11	8.95309e-12	-0.0232283
OK	3.70563e-12	6.84949	0.0153472	ZNF439	1.66506e-11	-0.0282582
OK	8.19586e-12	6.73501	0.015155	TMEM138	3.64159e-11	-0.0319196
OK	9.30733e-12	6.7165	0.0150597	MTAP	4.12606e-11	-0.0337363
OK	1.21287e-11	6.67779	0.015021	CNDP2	5.35145e-11	-0.0344727
OK	1.46338e-11	6.65021	0.0149549	RYK	6.43299e-11	-0.0357315
OK	1.53112e-11	6.64355	0.0149306	SPNS1	6.72532e-11	-0.0361951
OK	2.16866e-11	6.59207	0.0148261	MAPK8	9.47535e-11	-0.0381859
OK	2.33627e-11	6.58101	0.0147792	LSM6	1.01952e-10	-0.0390794
OK	1.48807e-10	6.30002	0.0141454	TNKS	6.27607e-10	-0.0511546
OK	1.59229e-10	6.28952	0.014131	ZNF316	6.70776e-10	-0.051428
OK	1.98361e-10	6.25531	0.0140048	APOL1	8.32691e-10	-0.0538316
OK	3.2581e-10	6.17741	0.0138803	NAPG	1.35711e-09	-0.0562031
OK	7.82617e-10	6.0375	0.0135611	YTHDF3	3.20282e-09	-0.0622855
OK	1.18018e-09	5.97084	0.0134288	MORC3	4.79425e-09	-0.0648055
OK	1.3189e-09	5.95268	0.0133541	MTA2	5.34166e-09	-0.0662288
OK	1.61627e-09	5.91933	0.0133019	TMEM33	6.51536e-09	-0.0672235
OK	1.63715e-09	5.91722	0.0132047	AP2A2	6.5958e-09	-0.0690748
OK	3.51125e-09	5.79039	0.0129933	ZPR1	1.394e-08	-0.0731018
OK	3.69771e-09	5.78169	0.0129869	AKAP8	1.4656e-08	-0.0732246
OK	1.99796e-09	5.88436	0.0128932	IGIP	8.01793e-09	-0.0750091
OK	8.40202e-09	5.64205	0.012689	OTUD5	3.26755e-08	-0.0788991
OK	8.95265e-09	5.63111	0.0126287	PTCH1	3.47729e-08	-0.0800476
OK	1.19887e-08	5.58054	0.0125443	ADA2	4.62149e-08	-0.0816552
OK	1.28937e-08	5.56787	0.0125267	SNRPA1	4.96146e-08	-0.0819899
OK	1.67377e-11	6.63041	0.0123798	B3GNT7	7.33987e-11	-0.0847897
OK	3.55437e-08	5.3884	0.0120783	MTF1	1.3378e-07	-0.090533
OK	4.61285e-08	5.34135	0.0120025	LEMD2	1.72503e-07	-0.0919772
OK	8.98388e-08	5.21922	0.0117368	DDIT3	3.30561e-07	-0.0970386
OK	9.2108e-08	5.2146	0.0117211	U2AF1L4	3.38448e-07	-0.0973372
OK	2.0399e-07	5.0652	0.0113754	SIAH1	7.33885e-07	-0.103924
OK	1.95911e-07	5.07289	0.0113402	ZFP90	7.06237e-07	-0.104594
OK	2.74093e-07	5.00863	0.0112363	CRY2	9.77917e-07	-0.106573
OK	2.87781e-07	4.99924	0.0112295	RANBP9	1.02505e-06	-0.106704
OK	3.86163e-08	5.37348	0.0112146	E2F1	1.4504e-07	-0.106986
OK	1.98437e-07	5.07045	0.011195	KANSL1L	7.14626e-07	-0.107361
OK	3.11748e-07	4.98379	0.0111858	ZKSCAN1	1.1073e-06	-0.107536
OK	3.45164e-07	4.96407	0.011154	RDH14	1.22297e-06	-0.108141
OK	3.39498e-07	4.96728	0.0111013	MTMR10	1.20329e-06	-0.109145
OK	4.5563e-07	4.90989	0.010988	ZNF738	1.59727e-06	-0.111303
OK	6.57488e-07	4.83748	0.010866	SUPT20H	2.27818e-06	-0.113629
OK	8.21351e-07	4.79304	0.0107622	DCTN4	2.83545e-06	-0.115605
OK	8.64041e-07	4.78287	0.0106603	TSPAN5	2.97996e-06	-0.117546
OK	1.18067e-06	4.71975	0.0106059	ABCE1	4.03509e-06	-0.118583
OK	1.16699e-06	4.72212	0.0105669	PIDD1	3.98961e-06	-0.119325
OK	1.34568e-06	4.69307	0.0105149	KLHL15	4.5794e-06	-0.120316
OK	1.93459e-06	4.61829	0.0103367	RIT1	6.52774e-06	-0.123712
OK	2.00846e-06	4.61051	0.0103203	NFRKB	6.76953e-06	-0.124024
OK	1.28508e-06	4.70248	0.0103191	CRYBG3	4.38148e-06	-0.124047
OK	2.31541e-06	4.58085	0.0102826	MAP3K3	7.77853e-06	-0.124741
OK	2.86073e-06	4.53643	0.0101732	ZXDC	9.53311e-06	-0.126827
OK	2.23275e-06	4.58845	0.0101591	FER	7.50434e-06	-0.127095
OK	3.04886e-06	4.52297	0.0101358	DTX3	1.01506e-05	-0.127539
OK	4.33217e-06	4.44807	0.00998568	CHKB	1.42533e-05	-0.130398
OK	5.46055e-06	4.39808	0.00987718	NOC2L	1.78349e-05	-0.132465
OK	6.43671e-06	4.36225	0.00979617	RETREG3	2.09088e-05	-0.134008
OK	6.55888e-06	4.35813	0.00962077	AGAP4	2.12896e-05	-0.13735
OK	1.05199e-05	4.25356	0.00953864	ABTB1	3.35596e-05	-0.138914
OK	1.04944e-05	4.2541	0.00942122	NBPF10	3.34831e-05	-0.141151
OK	1.44166e-05	4.18249	0.00934916	OTUD3	4.55312e-05	-0.142524
OK	1.60525e-05	4.158	0.00930694	RMDN3	5.04683e-05	-0.143328
OK	2.05703e-05	4.10098	0.00920707	UBE2Q2	6.43147e-05	-0.145231
OK	2.00216e-05	4.10723	0.00919998	SOCS4	6.26355e-05	-0.145366
OK	3.15814e-05	4.00067	0.0089763	STXBP3	9.74252e-05	-0.149627
OK	3.52451e-05	3.97463	0.008929	TAF7	0.000108354	-0.150529
OK	3.49588e-05	3.97657	0.00890926	THAP5	0.000107536	-0.150905
OK	3.49831e-05	3.9764	0.00890037	FAM199X	0.000107595	-0.151074
OK	3.46604e-05	3.9786	0.00885611	SLC4A2	0.000106633	-0.151917
OK	7.7108e-05	3.78418	0.00846383	PYCR2	0.000230499	-0.15939
OK	8.8339e-05	3.75022	0.00841847	DNAJA2	0.000262685	-0.160254
OK	9.30588e-05	3.73715	0.00838848	EIF3J	0.000276071	-0.160826
OK	9.38169e-05	3.73511	0.00827348	TMEM86B	0.000278169	-0.163017
OK	0.000124124	3.66406	0.0082199	TASOR	0.000363767	-0.164037
OK	0.000137093	3.63854	0.00816393	UBA2	0.000400735	-0.165103
OK	0.000192319	3.55041	0.0079589	CRYZL1	0.000553814	-0.169009
OK	0.000190923	3.55232	0.00779885	LMLN	0.000550241	-0.172058
OK	0.000283196	3.44722	0.00772329	HDAC2	0.000801247	-0.173498
OK	0.000279493	3.45077	0.00771278	PITRM1	0.000791394	-0.173698
OK	0.000333215	3.40303	0.00758429	RNF144A	0.000935996	-0.176146
OK	0.000354066	3.38641	0.00757534	TRMT1	0.000991458	-0.176316
OK	0.000380278	3.36676	0.00753798	UNC119	0.0010603	-0.177028
OK	0.000393911	3.35704	0.00749906	PYROXD2	0.00109661	-0.17777
OK	0.000412274	3.34442	0.00730831	GALNT12	0.00114492	-0.181403
OK	0.00080367	3.15457	0.00706541	MED27	0.00216289	-0.186031
OK	0.00081107	3.1519	0.00706525	FAM120AOS	0.00218199	-0.186034
OK	0.00083891	3.14203	0.00703553	NOP14	0.00225126	-0.1866
OK	0.000881178	3.12761	0.00699597	UBXN11	0.00235909	-0.187354
OK	0.000942505	3.10778	0.00695801	UIMC1	0.00251514	-0.188077
OK	0.000706856	3.19184	0.00686284	OXT	0.001916	-0.18989
OK	0.00104074	3.07835	0.0068366	COPS7B	0.00276188	-0.19039
OK	0.00114023	3.05105	0.00681921	AAMP	0.00301177	-0.190721
OK	0.0013062	3.01001	0.00673817	KPNA3	0.00342661	-0.192265
OK	0.00130124	3.01116	0.00672005	VAPB	0.00341525	-0.19261
OK	0.00163365	2.9414	0.00658855	EPC2	0.00422585	-0.195115
OK	0.00173414	2.92286	0.00654772	CGGBP1	0.00446912	-0.195893
OK	0.00143673	2.98096	0.00648154	PRDM10	0.00375027	-0.197154
OK	0.00184134	2.90414	0.00642935	HEIH	0.00473463	-0.198148
OK	0.00201773	2.87538	0.0064146	HARS	0.00516778	-0.198429
OK	0.00201914	2.87516	0.00641258	DKC1	0.00517079	-0.198467
OK	0.0021302	2.85821	0.00637459	CIAO3	0.00543772	-0.199191
OK	0.0023651	2.82485	0.00631317	RAE1	0.00600884	-0.200361
OK	0.00232452	2.8304	0.00631248	FRAT1	0.00591203	-0.200374
OK	0.00250006	2.80703	0.00627571	ZNF675	0.00633451	-0.201075
OK	0.00406696	2.64646	0.00590931	PARP6	0.0100375	-0.208055
OK	0.00369445	2.67879	0.00590136	MEG8	0.0091707	-0.208206
[truncated: 27 more rows]

[truncated: 15 more sheets: Module 11, Module 12, Module 13, Module 14, Module 15, Module 16, Module 17, Module 18, Module 19, Module 20, Module 21, Module 22, Module 23, Module 24, Module 25]
